# Supplementary material for: Fine-tuning of macrophage activation using synthetic rocaglate derivatives
Source: Sci Rep. 2016 Apr 18;6:24409. doi: 10.1038/srep24409 (PMC4834551; doi:10.1038/srep24409)
Supplement: Supplementary Table S1 [file srep24409-s2.xls]

## Sheet: Sheet1
Supplementary Table S1- Lincs 1000 analysis
sum_id	pert_id	pert_iname		pert_type	pert_itime	pert_idose	mean_rankpt_2	mean_rankpt_4	mean_rankpt_6	is_expressed_4	is_expressed_6	rankpt_1	rankpt_2	rankpt_3	rankpt_4	rankpt_5	rankpt_6	rankpt_7	rankpt_8	rankpt_9	npos	nneg	ncell	nsig	norm_rankpt	norm_cs	cell_id	best4_index	best6_index	sig_id
BRD-A55484088	BRD-A55484088	BNTX	selective delta 1 opioid receptor antagonist	trt_cp	24 h|6 h	10 ÂµM	99.8241	99.3018	97.1512	-666	-666	99.8654	99.7829	98.9545	98.6044	93.423	92.2767	79.0727	74.1202	-666	8	0	8	13	98.6|79.1|99|74.1|93.4|99.8|92.3|99.9	1.63|1.12|1.76|1.09|1.47|1.8|1.39|1.77	A375|A549|HA1E|HCC515|HT29|MCF7|PC3|VCAP	8|6|3|1	8|6|3|1|5|7	CPC005_A375_6H:BRD-A55484088-050-01-7:10|CPC005_A549_24H:BRD-A55484088-050-01-7:10|CPC005_A549_6H:BRD-A55484088-050-01-7:10|CPC005_HA1E_24H:BRD-A55484088-050-01-7:10|CPC005_HA1E_6H:BRD-A55484088-050-01-7:10|CPC005_HCC515_6H:BRD-A55484088-050-01-7:10|CPC005_HT29_6H:BRD-A55484088-050-01-7:10|CPC005_MCF7_24H:BRD-A55484088-050-01-7:10|CPC005_PC3_24H:BRD-A55484088-050-01-7:10|CPC005_PC3_6H:BRD-A554840…
BRD-K60230970	BRD-K60230970	MG-132	proteasome inhibitor	trt_cp	24 h|6 h	1 nM|1 ÂµM|10 nM|10 ÂµM|100 nM|3 ÂµM|500 nM	99.7873	99.223	97.2566	-666	-666	99.8205	99.754	99.4505	97.867	93.703	92.9446	88.8652	82.287	78.1553	9	0	9	35	99.8|97.9|88.9|99.8|78.2|93.7|99.5|82.3|92.9	1.94|1.65|1.33|1.76|1.2|1.45|1.65|1.29|1.49	HA1E|HCC515|PC3|VCAP|A375|A549|HEPG2|HT29|MCF7	4|1|7|2	4|1|7|2|6|9	CPC002_HA1E_6H:BRD-K60230970-001-04-3:10|CPC002_HCC515_24H:BRD-K60230970-001-04-3:10|CPC002_HCC515_6H:BRD-K60230970-001-04-3:10|CPC002_PC3_6H:BRD-K60230970-001-04-3:10|CPC002_VCAP_24H:BRD-K60230970-001-04-3:10|CPC002_VCAP_6H:BRD-K60230970-001-04-3:10|CPC017_A375_6H:BRD-K60230970-001-04-3:10|CPC017_A549_24H:BRD-K60230970-001-04-3:10|CPC017_A549_6H:BRD-K60230970-001-04-3:10|CPC017_HEPG2_6H:BRD-K602…
BRD-A28970875	BRD-A28970875	puromycin		trt_cp	24 h|6 h	10 ÂµM	99.6589	99.2148	97.0735	-666	-666	99.8155	99.5023	99.0577	98.4838	94.2961	91.2855	91.1809	88.37	86.8839	9	0	9	12	99.8|99.5|98.5|99.1|86.9|88.4|91.2|91.3|94.3	1.95|1.82|1.64|1.64|1.26|1.33|1.42|1.45|1.5	HA1E|HCC515|PC3|VCAP|A549|HEPG2|HT29|MCF7|A375	1|2|4|3	1|2|4|3|9|8	CPC002_HA1E_6H:BRD-A28970875-300-03-1:10|CPC002_HCC515_24H:BRD-A28970875-300-03-1:10|CPC002_HCC515_6H:BRD-A28970875-300-03-1:10|CPC002_PC3_24H:BRD-A28970875-300-03-1:10|CPC002_PC3_6H:BRD-A28970875-300-03-1:10|CPC002_VCAP_24H:BRD-A28970875-300-03-1:10|CPC002_VCAP_6H:BRD-A28970875-300-03-1:10|CPC018_A549_6H:BRD-A28970875-300-03-1:10|CPC018_HEPG2_6H:BRD-A28970875-300-03-1:10|CPC018_HT29_6H:BRD-A2897…
CGS001-6129	CGS001-6129	RPL7	ribosomal protein L7	trt_sh.cgs	144 h|96 h	1 ÂµL|1.5 ÂµL|2 ÂµL	99.8599	99.2003	96.1445	1	1	100	99.7198	98.7017	98.3798	94.6092	85.4565	-666	-666	-666	6	0	6	8	98.7|85.5|94.6|100|98.4|99.7	1.53|1.15|1.32|2.16|1.53|1.64	A375|HA1E|HEPG2|HT29|MCF7|PC3	4|6|1|5	4|6|1|5|3|2	CGS001_A375_96H:RPL7:1|CGS001_HA1E_96H:RPL7:1.5|CGS001_HEPG2_96H:RPL7:1.5|CGS001_HT29_96H:RPL7:1|CGS001_MCF7_96H:RPL7:2|CGS001_MCF7_144H:RPL7:2|CGS001_PC3_96H:RPL7:2|CGS001_PC3_144H:RPL7:2
CGS001-5690	CGS001-5690	PSMB2	Proteasome (Prosome, Macropain) Subunit, Beta Type, 2	trt_sh.cgs	144 h|96 h	1 ÂµL|1.5 ÂµL|2 ÂµL	99.6569	99.1765	93.6273	1	1	99.92	99.3939	98.8146	98.5774	86.6814	78.3768	70.9131	0	-666	7	0	8	10	98.8|86.7|70.9|0|78.4|99.4|98.6|99.9	1.54|1.19|1.01|0|1.09|1.74|1.54|1.74	A375|A549|HA1E|HCC515|HEPG2|HT29|MCF7|PC3	8|6|1|7	8|6|1|7|2|5	CGS001_A375_96H:PSMB2:1|CGS001_A549_96H:PSMB2:1|CGS001_HA1E_96H:PSMB2:1.5|CGS001_HCC515_96H:PSMB2:2|CGS001_HEPG2_96H:PSMB2:1.5|CGS001_HT29_96H:PSMB2:1|CGS001_MCF7_96H:PSMB2:2|CGS001_MCF7_144H:PSMB2:2|CGS001_PC3_96H:PSMB2:2|CGS001_PC3_144H:PSMB2:2
BRD-K53932786	BRD-K53932786	BRD-K53932786		trt_cp	24 h|6 h	10 ÂµM	99.3857	99.1621	98.3908	-666	-666	99.6209	99.1505	99.1474	98.7294	97.085	96.6117	89.7659	82.8321	-666	8	0	8	11	99.2|82.8|97.1|96.6|89.8|99.6|99.1|98.7	1.69|1.18|1.59|1.5|1.42|1.76|1.65|1.64	A375|A549|HCC515|HEPG2|MCF7|PC3|VCAP|HT29	6|1|7|8	6|1|7|8|3|4	CPC010_A375_6H:BRD-K53932786-001-08-8:10|CPC010_A549_6H:BRD-K53932786-001-08-8:10|CPC010_HCC515_6H:BRD-K53932786-001-08-8:10|CPC010_HEPG2_6H:BRD-K53932786-001-08-8:10|CPC010_MCF7_6H:BRD-K53932786-001-08-8:10|CPC010_PC3_24H:BRD-K53932786-001-08-8:10|CPC010_PC3_6H:BRD-K53932786-001-08-8:10|CPC010_VCAP_24H:BRD-K53932786-001-08-8:10|CPC010_VCAP_6H:BRD-K53932786-001-08-8:10|CPC010_HT29_6H:BRD-K5393278…
BRD-A28105619	BRD-A28105619	cucurbitacin-i	potent inhibitor of the STAT3/JAK signaling pathway	trt_cp	24 h|6 h	1 nM|1 ÂµM|10 nM|10 ÂµM|100 nM|3 ÂµM|500 nM	99.3797	99.1036	98.5451	-666	-666	99.5736	99.1859	98.9348	98.7202	97.6831	97.173	96.4806	92.6814	69.6886	9	0	9	37	96.5|98.9|92.7|98.7|69.7|97.7|99.2|99.6|97.2	1.56|1.67|1.4|1.73|1.12|1.6|1.75|1.76|1.53	A375|A549|HA1E|HCC515|HEPG2|HT29|MCF7|PC3|VCAP	8|7|2|4	8|7|2|4|6|9	CPC006_A375_24H:BRD-A28105619-001-01-3:10|CPC006_A375_6H:BRD-A28105619-001-01-3:10|CPC006_A549_24H:BRD-A28105619-001-01-3:10|CPC006_A549_6H:BRD-A28105619-001-01-3:10|CPC006_HA1E_24H:BRD-A28105619-001-01-3:10|CPC006_HA1E_6H:BRD-A28105619-001-01-3:10|CPC006_HCC515_24H:BRD-A28105619-001-01-3:10|CPC006_HCC515_6H:BRD-A28105619-001-01-3:10|CPC006_HEPG2_6H:BRD-A28105619-001-01-3:10|CPC006_HT29_6H:BRD-A2…
BRD-K04853698	BRD-K04853698	LDN-193189	inhibits SMAD1/5/8 phosphorylation by the bone morphogenetic protein (BMP) type I receptors, which are known as activin receptor-like kinases	trt_cp	24 h|6 h	10 ÂµM|100 nM	99.9644	99.0213	95.3082	-666	-666	100	99.9289	99.2419	96.9142	91.6985	84.0659	-666	-666	-666	6	0	6	13	99.9|84.1|100|96.9|99.2|91.7	1.99|1.27|1.86|1.65|1.7|1.37	HCC515|HEPG2|HT29|MCF7|PC3|VCAP	3|1|5|4	3|1|5|4|6|2	CPC006_HCC515_24H:BRD-K04853698-003-01-4:10|CPC006_HCC515_6H:BRD-K04853698-003-01-4:10|CPC006_HEPG2_6H:BRD-K04853698-003-01-4:10|CPC006_HT29_24H:BRD-K04853698-003-01-4:10|CPC006_MCF7_24H:BRD-K04853698-003-01-4:10|CPC006_PC3_24H:BRD-K04853698-003-01-4:10|CPC006_PC3_6H:BRD-K04853698-003-01-4:10|CPC006_VCAP_24H:BRD-K04853698-003-01-4:10|CPC006_VCAP_6H:BRD-K04853698-003-01-4:10|LJP002_MCF7_6H:BRD-K04…
BRD-K33272502	BRD-K33272502	DG-041	inhibits the EP3 prostanoid receptor	trt_cp	24 h|6 h	40 ÂµM	99.63	99.0147	97.0264	-666	-666	99.6359	99.6241	98.5052	98.2936	93.1119	92.9874	92.2161	92.1228	84.9226	9	0	9	17	99.6|99.6|93.1|98.3|92.2|98.5|92.1|93|84.9	1.73|1.73|1.41|1.67|1.39|1.64|1.47|1.4|1.26	A375|A549|HA1E|HCC515|HEPG2|HT29|MCF7|PC3|VCAP	1|2|6|4	1|2|6|4|3|8	CPC006_A375_24H:BRD-K33272502-001-01-2:40|CPC006_A375_6H:BRD-K33272502-001-01-2:40|CPC006_A549_24H:BRD-K33272502-001-01-2:40|CPC006_A549_6H:BRD-K33272502-001-01-2:40|CPC006_HA1E_24H:BRD-K33272502-001-01-2:40|CPC006_HA1E_6H:BRD-K33272502-001-01-2:40|CPC006_HCC515_24H:BRD-K33272502-001-01-2:40|CPC006_HEPG2_6H:BRD-K33272502-001-01-2:40|CPC006_HT29_24H:BRD-K33272502-001-01-2:40|CPC006_HT29_6H:BRD-K33…
CGS001-7311	CGS001-7311	UBA52	Ubiquitin A-52 Residue Ribosomal Protein Fusion Product 1	trt_sh.cgs	120 h|96 h	1 ÂµL|1.5 ÂµL|2 ÂµL|5 ÂµL	99.8315	99.0116	98.3386	1	1	99.9394	99.7237	98.359	98.0241	97.485	96.5001	93.7706	0	0	7	0	9	9	96.5|99.7|97.5|0|93.8|99.9|98|98.4|0	1.42|1.63|1.4|0|1.3|2.02|1.51|1.5|0	A375|A549|HA1E|HCC515|HEPG2|HT29|MCF7|PC3|VCAP	6|2|8|7	6|2|8|7|3|1	CGS001_A375_96H:UBA52:1|CGS001_A549_96H:UBA52:1|CGS001_HA1E_96H:UBA52:1.5|CGS001_HCC515_96H:UBA52:2|CGS001_HEPG2_96H:UBA52:1.5|CGS001_HT29_96H:UBA52:1|CGS001_MCF7_96H:UBA52:2|CGS001_PC3_96H:UBA52:2|CGS001_VCAP_120H:UBA52:5
BRD-K80786583	BRD-K80786583	BRD-K80786583		trt_cp	24 h|6 h	10 ÂµM	99.7151	98.9431	95.7333	-666	-666	99.8786	99.5516	98.389	97.9532	89.8914	88.7363	75.4613	48.2403	0	8	0	9	12	99.9|89.9|75.5|48.2|88.7|99.6|98|98.4|0	1.79|1.34|1.08|0.78|1.34|1.74|1.67|1.62|0	A375|A549|HA1E|HCC515|HEPG2|HT29|MCF7|PC3|VCAP	1|6|8|7	1|6|8|7|2|5	CPC013_A375_6H:BRD-K80786583-001-01-5:10|CPC013_A549_24H:BRD-K80786583-001-01-5:10|CPC013_A549_6H:BRD-K80786583-001-01-5:10|CPC013_HA1E_6H:BRD-K80786583-001-01-5:10|CPC013_HCC515_6H:BRD-K80786583-001-01-5:10|CPC013_HEPG2_6H:BRD-K80786583-001-01-5:10|CPC013_HT29_6H:BRD-K80786583-001-01-5:10|CPC013_MCF7_24H:BRD-K80786583-001-01-5:10|CPC013_PC3_24H:BRD-K80786583-001-01-5:10|CPC013_PC3_6H:BRD-K807865…
BRD-K74402642	BRD-K74402642	NSC-632839		trt_cp	24 h|6 h	1 nM|1 ÂµM|10 nM|10 ÂµM|100 nM|3 ÂµM|500 nM	99.5215	98.89	98.3343	-666	-666	99.7156	99.3274	98.6259	97.891	97.6015	96.8447	92.7973	91.8129	84.9817	9	0	9	33	96.8|91.8|99.7|85|99.3|92.8|98.6|97.9|97.6	1.58|1.38|1.84|1.27|1.72|1.49|1.65|1.57|1.6	A375|A549|HCC515|HEPG2|HT29|MCF7|PC3|VCAP|HA1E	3|5|7|8	3|5|7|8|9|1	CPC006_A375_24H:BRD-K74402642-003-01-2:10|CPC006_A375_6H:BRD-K74402642-003-01-2:10|CPC006_A549_24H:BRD-K74402642-003-01-2:10|CPC006_A549_6H:BRD-K74402642-003-01-2:10|CPC006_HCC515_24H:BRD-K74402642-003-01-2:10|CPC006_HEPG2_6H:BRD-K74402642-003-01-2:10|CPC006_HT29_6H:BRD-K74402642-003-01-2:10|CPC006_MCF7_6H:BRD-K74402642-003-01-2:10|CPC006_PC3_24H:BRD-K74402642-003-01-2:10|CPC006_PC3_6H:BRD-K74402…
BRD-K92317137	BRD-K92317137	BRD-K92317137		trt_cp	24 h|6 h	1 nM|1 ÂµM|10 nM|10 ÂµM|3 ÂµM|500 nM	99.2627	98.8357	98.1198	-666	-666	99.8168	98.7085	98.697	98.1203	98.0031	95.3732	94.3299	94.2007	89.8356	9	0	9	42	95.4|98.1|98.7|94.3|99.8|89.8|94.2|98.7|98	1.53|1.62|1.73|1.5|1.82|1.41|1.52|1.66|1.58	A375|A549|HA1E|HCC515|HEPG2|HT29|MCF7|PC3|VCAP	5|3|8|2	5|3|8|2|9|1	CPC006_A375_6H:BRD-K92317137-001-04-0:10|CPC006_A549_24H:BRD-K92317137-001-04-0:10|CPC006_A549_6H:BRD-K92317137-001-04-0:10|CPC006_HA1E_6H:BRD-K92317137-001-04-0:10|CPC006_HCC515_24H:BRD-K92317137-001-04-0:10|CPC006_HCC515_6H:BRD-K92317137-001-04-0:10|CPC006_HEPG2_6H:BRD-K92317137-001-04-0:10|CPC006_HT29_24H:BRD-K92317137-001-04-0:10|CPC006_HT29_6H:BRD-K92317137-001-04-0:10|CPC006_MCF7_24H:BRD-K9…
BRD-K78659596	BRD-K78659596	MLN-2238		trt_cp	24 h|6 h	1 ÂµM|10 ÂµM|3 ÂµM|500 nM	99.5511	98.8285	98.0671	-666	-666	99.9551	99.1471	98.1315	98.0803	97.2089	95.8795	89.4737	74.4505	73.7257	9	0	9	22	73.7|89.5|98.1|74.5|98.1|97.2|99.1|100|95.9	1.14|1.33|1.66|1.17|1.62|1.64|1.69|1.79|1.52	A375|A549|HCC515|HEPG2|HT29|MCF7|PC3|VCAP|HA1E	8|7|5|3	8|7|5|3|6|9	CPC006_A375_6H:BRD-K78659596-001-01-3:10|CPC006_A549_24H:BRD-K78659596-001-01-3:10|CPC006_A549_6H:BRD-K78659596-001-01-3:10|CPC006_HCC515_24H:BRD-K78659596-001-01-3:10|CPC006_HCC515_6H:BRD-K78659596-001-01-3:10|CPC006_HEPG2_6H:BRD-K78659596-001-01-3:10|CPC006_HT29_24H:BRD-K78659596-001-01-3:10|CPC006_HT29_6H:BRD-K78659596-001-01-3:10|CPC006_MCF7_24H:BRD-K78659596-001-01-3:10|CPC006_PC3_24H:BRD-K7…
CGS001-7272	CGS001-7272	TTK		trt_sh.cgs	120 h|144 h|96 h	1 ÂµL|1.5 ÂµL|2 ÂµL|5 ÂµL	99.1901	98.8089	89.6925	1	1	99.4609	98.9193	98.6737	98.1818	89.9229	52.9963	25.7127	0	-666	7	0	8	10	25.7|98.7|0|99.5|98.2|89.9|98.9|53	0.76|1.51|0|1.54|1.6|1.32|1.54|0.89	A375|A549|HA1E|HEPG2|HT29|MCF7|PC3|VCAP	4|7|2|5	4|7|2|5|6|8	CGS001_A375_96H:TTK:1|CGS001_A549_96H:TTK:1|CGS001_HA1E_96H:TTK:1.5|CGS001_HEPG2_96H:TTK:1.5|CGS001_HT29_96H:TTK:1|CGS001_MCF7_96H:TTK:2|CGS001_MCF7_144H:TTK:2|CGS001_PC3_96H:TTK:2|CGS001_PC3_144H:TTK:2|CGS001_VCAP_120H:TTK:5
BRD-K05153001	BRD-K05153001	BRD-K05153001		trt_cp	24 h|6 h	10 ÂµM	99.1824	98.757	90.3119	-666	-666	99.457	98.9078	98.524	98.1392	96.1147	50.7288	0	-76.7108	-666	6	1	8	13	98.9|99.5|98.5|50.7|0|98.1|96.1|-76.7	1.66|1.72|1.68|0.8|0|1.67|1.52|-0.98	A375|A549|HA1E|HCC515|HT29|MCF7|PC3|VCAP	2|1|3|6	2|1|3|6|7|4	CPC007_A375_24H:BRD-K05153001-001-05-5:10|CPC007_A375_6H:BRD-K05153001-001-05-5:10|CPC007_A549_24H:BRD-K05153001-001-05-5:10|CPC007_A549_6H:BRD-K05153001-001-05-5:10|CPC007_HA1E_24H:BRD-K05153001-001-05-5:10|CPC007_HA1E_6H:BRD-K05153001-001-05-5:10|CPC007_HCC515_6H:BRD-K05153001-001-05-5:10|CPC007_HT29_24H:BRD-K05153001-001-05-5:10|CPC007_MCF7_24H:BRD-K05153001-001-05-5:10|CPC007_MCF7_6H:BRD-K051…
BRD-K01976263	BRD-K01976263	emetine		trt_cp	24 h|6 h	1 nM|1 ÂµM|10 nM|10 ÂµM|100 nM|3 ÂµM|500 nM	99.3346	98.7373	98.15	-666	-666	99.4768	99.1923	98.7913	97.4887	97.2087	96.7419	92.674	90.2621	86.6544	9	0	9	36	97.2|86.7|98.8|92.7|99.5|90.3|97.5|99.2|96.7	1.59|1.25|1.73|1.4|1.74|1.42|1.58|1.66|1.53	A375|HA1E|HCC515|HEPG2|HT29|MCF7|PC3|VCAP|A549	5|8|3|7	5|8|3|7|1|9	CPC006_A375_6H:BRD-K01976263-003-04-5:0.63|CPC006_HA1E_24H:BRD-K01976263-003-04-5:0.63|CPC006_HA1E_6H:BRD-K01976263-003-04-5:0.63|CPC006_HCC515_24H:BRD-K01976263-003-04-5:0.63|CPC006_HCC515_6H:BRD-K01976263-003-04-5:0.63|CPC006_HEPG2_6H:BRD-K01976263-003-04-5:0.63|CPC006_HT29_24H:BRD-K01976263-003-04-5:0.63|CPC006_HT29_6H:BRD-K01976263-003-04-5:0.63|CPC006_MCF7_24H:BRD-K01976263-003-04-5:0.63|CPC…
BRD-K78385490	BRD-K78385490	BRD-K78385490		trt_cp	24 h|6 h	10 ÂµM	98.9454	98.7043	97.0236	-666	-666	99.1228	98.7681	98.6665	98.2601	96.3653	90.9587	87.6999	87.5578	51.6442	9	0	9	12	91|99.1|87.7|87.6|98.3|51.6|98.7|98.8|96.4	1.42|1.69|1.26|1.3|1.57|0.83|1.7|1.65|1.49	A375|A549|HA1E|HCC515|HEPG2|HT29|MCF7|PC3|VCAP	2|8|7|5	2|8|7|5|9|1	CPC010_A375_6H:BRD-K78385490-019-02-2:10|CPC010_A549_24H:BRD-K78385490-019-02-2:10|CPC010_HA1E_6H:BRD-K78385490-019-02-2:10|CPC010_HCC515_6H:BRD-K78385490-019-02-2:10|CPC010_HEPG2_6H:BRD-K78385490-019-02-2:10|CPC010_HT29_6H:BRD-K78385490-019-02-2:10|CPC010_MCF7_24H:BRD-K78385490-019-02-2:10|CPC010_MCF7_6H:BRD-K78385490-019-02-2:10|CPC010_PC3_6H:BRD-K78385490-019-02-2:10|CPC010_PC3_24H:BRD-K783854…
CGS001-1019	CGS001-1019	CDK4		trt_sh.cgs	120 h|144 h|96 h	1 ÂµL|1.5 ÂµL|2 ÂµL|5 ÂµL	99.6047	98.6827	95.2436	1	1	99.8752	99.3342	99.2796	96.2421	91.1939	85.5365	83.3789	69.2727	65.9179	9	0	9	10	96.2|83.4|99.3|65.9|69.3|85.5|99.3|99.9|91.2	1.41|1.13|1.47|0.98|1.05|1.26|1.57|1.77|1.3	A549|HA1E|HCC515|HEPG2|HT29|MCF7|PC3|VCAP|A375	8|3|7|1	8|3|7|1|9|6	CGS001_A549_96H:CDK4:1|CGS001_HA1E_96H:CDK4:1.5|CGS001_HCC515_96H:CDK4:2|CGS001_HEPG2_96H:CDK4:1.5|CGS001_HT29_96H:CDK4:1|CGS001_MCF7_96H:CDK4:2|CGS001_PC3_96H:CDK4:2|CGS001_PC3_144H:CDK4:2|CGS001_VCAP_120H:CDK4:5|CGS001_A375_96H:CDK4:1
BRD-A49680073	BRD-A49680073	cucurbitacin-i		trt_cp	24 h|6 h	10 ÂµM|3 ÂµM	99.1946	98.6246	97.0052	-666	-666	99.2867	99.1025	98.3647	97.7444	95.3984	92.1346	90.2913	89.1629	73.8622	9	0	9	17	73.9|98.4|92.1|99.1|90.3|97.7|95.4|89.2|99.3	1.06|1.67|1.39|1.65|1.4|1.59|1.46|1.39|1.76	HA1E|HCC515|PC3|VCAP|A375|A549|HEPG2|HT29|MCF7	9|4|2|6	9|4|2|6|7|3	CPC001_HA1E_6H:BRD-A49680073-001-01-9:10|CPC001_HCC515_24H:BRD-A49680073-001-01-9:10|CPC001_HCC515_6H:BRD-A49680073-001-01-9:10|CPC001_PC3_6H:BRD-A49680073-001-01-9:10|CPC001_VCAP_24H:BRD-A49680073-001-01-9:10|CPC001_VCAP_6H:BRD-A49680073-001-01-9:10|CPC016_A375_6H:BRD-A49680073-001-01-9:10|CPC016_A549_24H:BRD-A49680073-001-01-9:10|CPC016_A549_6H:BRD-A49680073-001-01-9:10|CPC016_HEPG2_6H:BRD-A496…
CGS001-6233	CGS001-6233	RPS27A		trt_sh.cgs	120 h|96 h	1 ÂµL|1.5 ÂµL|2 ÂµL|5 ÂµL	99.5152	98.5926	96.8975	1	1	100	99.0303	98.5238	96.8165	94.997	92.0174	91.1777	59.4363	0	8	0	9	9	100|59.4|98.5|91.2|0|99|92|95|96.8	1.96|0.91|1.49|1.17|0|1.66|1.36|1.36|1.42	A375|A549|HA1E|HCC515|HEPG2|HT29|MCF7|PC3|VCAP	1|6|3|9	1|6|3|9|8|7	CGS001_A375_96H:RPS27A:1|CGS001_A549_96H:RPS27A:1|CGS001_HA1E_96H:RPS27A:1.5|CGS001_HCC515_96H:RPS27A:2|CGS001_HEPG2_96H:RPS27A:1.5|CGS001_HT29_96H:RPS27A:1|CGS001_MCF7_96H:RPS27A:2|CGS001_PC3_96H:RPS27A:2|CGS001_VCAP_120H:RPS27A:5
BRD-K77547920	BRD-K77547920	BRD-K77547920		trt_cp	24 h|6 h	10 ÂµM	98.7675	98.5507	97.8424	-666	-666	98.9927	98.5424	98.4625	98.2051	96.5885	96.2631	96.2406	93.5073	90.7572	9	0	9	13	96.2|98.5|90.8|99|96.3|98.5|96.6|98.2|93.5	1.52|1.68|1.38|1.59|1.55|1.69|1.54|1.59|1.48	A549|HA1E|HCC515|HEPG2|HT29|MCF7|PC3|VCAP|A375	4|6|2|8	4|6|2|8|7|5	CPC009_A549_24H:BRD-K77547920-001-04-2:10|CPC009_A549_6H:BRD-K77547920-001-04-2:10|CPC009_HA1E_6H:BRD-K77547920-001-04-2:10|CPC009_HCC515_6H:BRD-K77547920-001-04-2:10|CPC009_HEPG2_6H:BRD-K77547920-001-04-2:10|CPC009_HT29_6H:BRD-K77547920-001-04-2:10|CPC009_MCF7_24H:BRD-K77547920-001-04-2:10|CPC009_MCF7_6H:BRD-K77547920-001-04-2:10|CPC009_PC3_24H:BRD-K77547920-001-04-2:10|CPC009_PC3_6H:BRD-K775479…
CGS001-8607	CGS001-8607	RUVBL1		trt_sh.cgs	120 h|144 h|96 h	1 ÂµL|1.5 ÂµL|2 ÂµL|5 ÂµL	99.1165	98.5103	97.359	1	1	99.2492	98.9839	98.2424	97.5655	95.1971	94.9157	94.8488	89.5025	0	8	0	9	11	99|94.9|89.5|0|94.8|98.2|99.2|95.2|97.6	1.54|1.36|1.21|0|1.33|1.6|1.58|1.37|1.44	A375|A549|HA1E|HCC515|HEPG2|HT29|MCF7|PC3|VCAP	7|1|6|9	7|1|6|9|8|2	CGS001_A375_96H:RUVBL1:1|CGS001_A549_96H:RUVBL1:1|CGS001_HA1E_96H:RUVBL1:1.5|CGS001_HCC515_96H:RUVBL1:2|CGS001_HEPG2_96H:RUVBL1:1.5|CGS001_HT29_96H:RUVBL1:1|CGS001_MCF7_96H:RUVBL1:2|CGS001_MCF7_144H:RUVBL1:2|CGS001_PC3_96H:RUVBL1:2|CGS001_PC3_144H:RUVBL1:2|CGS001_VCAP_120H:RUVBL1:5
BRD-K77877933	BRD-K77877933	I-606061		trt_cp	24 h|6 h	10 ÂµM	99.7894	98.4977	91.7745	-666	-666	99.8579	99.7209	97.4871	96.925	79.6723	76.9841	-666	-666	-666	6	0	6	7	79.7|77|96.9|99.7|99.9|97.5	1.22|1.09|1.56|1.8|1.83|1.55	A375|A549|HA1E|MCF7|PC3|VCAP	5|4|6|3	5|4|6|3|1|2	CPC020_A375_6H:BRD-K77877933-001-01-4:10|CPC020_A549_6H:BRD-K77877933-001-01-4:10|CPC020_HA1E_6H:BRD-K77877933-001-01-4:10|CPC020_MCF7_24H:BRD-K77877933-001-01-4:10|CPC020_MCF7_6H:BRD-K77877933-001-01-4:10|CPC020_PC3_24H:BRD-K77877933-001-01-4:10|CPC020_VCAP_24H:BRD-K77877933-001-01-4:10
CGS001-5707	CGS001-5707	PSMD1		trt_sh.cgs	120 h|144 h|96 h	1 ÂµL|1.5 ÂµL|2 ÂµL|5 ÂµL	99.4206	98.4455	86.2777	1	1	99.7503	99.0909	98.0234	96.9176	83.8077	40.0765	-62.2574	-666	-666	6	1	7	9	83.8|40.1|98|99.1|96.9|-62.3|99.8	1.16|0.81|1.42|1.67|1.48|-0.96|1.68	A549|HA1E|HEPG2|HT29|MCF7|PC3|VCAP	7|4|3|5	7|4|3|5|1|2	CGS001_A549_96H:PSMD1:1|CGS001_HA1E_96H:PSMD1:1.5|CGS001_HEPG2_96H:PSMD1:1.5|CGS001_HT29_96H:PSMD1:1|CGS001_MCF7_96H:PSMD1:2|CGS001_MCF7_144H:PSMD1:2|CGS001_PC3_96H:PSMD1:2|CGS001_PC3_144H:PSMD1:2|CGS001_VCAP_120H:PSMD1:5
BRD-K13169950	BRD-K13169950	NSC-3852		trt_cp	24 h|6 h	10 ÂµM	99.0891	98.372	97.0837	-666	-666	99.1006	99.0775	98.2948	97.0149	95.6976	93.3167	85.1271	81.4927	80.6777	9	0	9	13	99.1|93.3|97|98.3|81.5|95.7|80.7|85.1|99.1	1.77|1.47|1.55|1.59|1.24|1.5|1.23|1.33|1.75	HA1E|HCC515|PC3|VCAP|A375|A549|HEPG2|HT29|MCF7	9|1|4|3	9|1|4|3|6|2	CPC003_HA1E_24H:BRD-K13169950-001-04-5:10|CPC003_HCC515_24H:BRD-K13169950-001-04-5:10|CPC003_HCC515_6H:BRD-K13169950-001-04-5:10|CPC003_PC3_6H:BRD-K13169950-001-04-5:10|CPC003_VCAP_24H:BRD-K13169950-001-04-5:10|CPC018_A375_6H:BRD-K13169950-001-04-5:10|CPC018_A549_24H:BRD-K13169950-001-04-5:10|CPC018_A549_6H:BRD-K13169950-001-04-5:10|CPC018_HEPG2_6H:BRD-K13169950-001-04-5:10|CPC018_HT29_6H:BRD-K13…
BRD-K60870698	BRD-K60870698	BRD-K60870698		trt_cp	24 h|6 h	10 ÂµM	98.7479	98.3081	97.8682	-666	-666	99.0128	98.483	98.0935	97.643	97.1097	96.8672	87.8176	81.6566	-666	8	0	8	15	98.5|96.9|98.1|81.7|87.8|97.6|97.1|99	1.63|1.54|1.65|1.19|1.37|1.65|1.56|1.64	A375|A549|HA1E|HCC515|HT29|MCF7|PC3|VCAP	8|1|3|6	8|1|3|6|7|2	CPC007_A375_24H:BRD-K60870698-001-08-8:10|CPC007_A375_6H:BRD-K60870698-001-08-8:10|CPC007_A549_24H:BRD-K60870698-001-08-8:10|CPC007_A549_6H:BRD-K60870698-001-08-8:10|CPC007_HA1E_24H:BRD-K60870698-001-08-8:10|CPC007_HA1E_6H:BRD-K60870698-001-08-8:10|CPC007_HCC515_6H:BRD-K60870698-001-08-8:10|CPC007_HT29_24H:BRD-K60870698-001-08-8:10|CPC007_HT29_6H:BRD-K60870698-001-08-8:10|CPC007_MCF7_24H:BRD-K608…
ccsbBroad304_02048	ccsbBroad304_02048	BCL10		trt_oe	96 h	1 ÂµL|2 ÂµL|3 ÂµL|4 ÂµL	98.6866	98.2873	97.2936	1	1	99.278	98.0952	97.9381	97.8378	96.4602	94.152	90	81.0445	-666	8	0	8	8	81|97.8|94.2|98.1|99.3|97.9|96.5|90	1.15|1.45|1.3|1.61|1.56|1.68|1.67|1.16	A375|A549|HA1E|HCC515|HEPG2|HT29|MCF7|VCAP	5|4|6|2	5|4|6|2|7|3	OEB006_A375_96H:BRDN0000410889:-666|OEB006_A549_96H:BRDN0000410889:-666|OEB006_HA1E_96H:BRDN0000410889:-666|OEB006_HCC515_96H:BRDN0000410889:-666|OEB006_HEPG2_96H:BRDN0000410889:-666|OEB006_HT29_96H:BRDN0000410889:-666|OEB006_MCF7_96H:BRDN0000410889:-666|OEB006_VCAP_96H:BRDN0000410889:-666
BRD-K37392901	BRD-K37392901	NSC-632839		trt_cp	24 h|6 h	10 ÂµM|3 ÂµM	99.6297	98.2569	97.2021	-666	-666	99.6859	99.5734	97.0852	96.6833	96.556	93.6286	89.2697	87.5522	76.1447	9	0	9	17	96.6|99.6|96.7|99.7|93.6|87.6|76.1|89.3|97.1	1.55|1.83|1.54|1.73|1.48|1.28|1.19|1.41|1.57	HA1E|HCC515|PC3|VCAP|A375|A549|HEPG2|MCF7|HT29	4|2|9|3	4|2|9|3|1|5	CPC002_HA1E_6H:BRD-K37392901-003-01-7:10|CPC002_HCC515_24H:BRD-K37392901-003-01-7:10|CPC002_HCC515_6H:BRD-K37392901-003-01-7:10|CPC002_PC3_24H:BRD-K37392901-003-01-7:10|CPC002_PC3_6H:BRD-K37392901-003-01-7:10|CPC002_VCAP_24H:BRD-K37392901-003-01-7:10|CPC002_VCAP_6H:BRD-K37392901-003-01-7:10|CPC018_A375_6H:BRD-K37392901-003-01-7:10|CPC018_A549_24H:BRD-K37392901-003-01-7:10|CPC018_A549_6H:BRD-K3739…
BRD-K76907295	BRD-K76907295	VU-0418947-2		trt_cp	24 h|6 h	10 ÂµM	99.4382	98.2027	96.3399	-666	-666	99.9084	98.9679	98.9102	95.0243	93.0493	92.1792	88.7735	78.1119	-666	8	0	8	12	95|78.1|92.2|99.9|88.8|98.9|99|93	1.52|1.1|1.42|1.82|1.4|1.66|1.64|1.46	A375|A549|HCC515|HEPG2|MCF7|PC3|VCAP|HT29	4|7|6|1	4|7|6|1|8|3	CPC008_A375_24H:BRD-K76907295-001-03-8:10|CPC008_A549_6H:BRD-K76907295-001-03-8:10|CPC008_HCC515_6H:BRD-K76907295-001-03-8:10|CPC008_HEPG2_6H:BRD-K76907295-001-03-8:10|CPC008_MCF7_24H:BRD-K76907295-001-03-8:10|CPC008_MCF7_6H:BRD-K76907295-001-03-8:10|CPC008_PC3_24H:BRD-K76907295-001-03-8:10|CPC008_PC3_6H:BRD-K76907295-001-03-8:10|CPC008_VCAP_24H:BRD-K76907295-001-03-8:10|CPC008_VCAP_6H:BRD-K76907…
CGS001-283455	CGS001-283455	KSR2		trt_sh.cgs	120 h|96 h	1 ÂµL|1.5 ÂµL|2 ÂµL|5 ÂµL	99.4773	98.1797	91.1681	0	0	99.5079	99.4467	97.2383	96.5259	86.5086	67.7812	67.3939	66.6042	-666	8	0	8	8	86.5|67.8|99.5|96.5|67.4|99.4|97.2|66.6	1.24|0.98|1.57|1.36|1.03|1.61|1.45|0.98	A375|A549|HA1E|HEPG2|HT29|MCF7|PC3|VCAP	3|6|7|4	3|6|7|4|1|2	CGS001_A375_96H:KSR2:1|CGS001_A549_96H:KSR2:1|CGS001_HA1E_96H:KSR2:1.5|CGS001_HEPG2_96H:KSR2:1.5|CGS001_HT29_96H:KSR2:1|CGS001_MCF7_96H:KSR2:2|CGS001_PC3_96H:KSR2:2|CGS001_VCAP_120H:KSR2:5
BRD-K99633092	BRD-K99633092	BRD-K99633092		trt_cp	24 h|6 h	10 ÂµM	99.342	98.1524	97.0429	-666	-666	99.4314	99.2526	97.0538	96.8717	95.6917	93.956	76.2621	-666	-666	7	0	7	9	95.7|96.9|94|99.3|97.1|99.4|76.3	1.54|1.58|1.42|1.69|1.63|1.71|1.14	A375|HCC515|HEPG2|HT29|MCF7|PC3|VCAP	6|4|5|2	6|4|5|2|1|3	CPC010_A375_6H:BRD-K99633092-001-02-0:10|CPC010_HCC515_6H:BRD-K99633092-001-02-0:10|CPC010_HEPG2_6H:BRD-K99633092-001-02-0:10|CPC010_HT29_6H:BRD-K99633092-001-02-0:10|CPC010_MCF7_6H:BRD-K99633092-001-02-0:10|CPC010_PC3_6H:BRD-K99633092-001-02-0:10|CPC010_VCAP_6H:BRD-K99633092-001-02-0:10|CPC010_PC3_24H:BRD-K99633092-001-02-0:10|CPC010_MCF7_24H:BRD-K99633092-001-02-0:10
BRD-K28366633	BRD-K28366633	BRD-K28366633		trt_cp	24 h|6 h	10 ÂµM	98.663	98.1319	95.4054	-666	-666	99.4108	97.9152	97.8461	97.3555	90.8072	89.0977	88.9086	81.3107	69.4139	9	0	9	13	81.3|89.1|97.4|88.9|69.4|90.8|99.4|97.9|97.8	1.24|1.32|1.59|1.33|1.12|1.41|1.77|1.6|1.57	A375|A549|HA1E|HCC515|HEPG2|HT29|MCF7|PC3|VCAP	7|8|9|3	7|8|9|3|6|2	CPC009_A375_6H:BRD-K28366633-001-05-2:10|CPC009_A549_24H:BRD-K28366633-001-05-2:10|CPC009_A549_6H:BRD-K28366633-001-05-2:10|CPC009_HA1E_6H:BRD-K28366633-001-05-2:10|CPC009_HCC515_6H:BRD-K28366633-001-05-2:10|CPC009_HEPG2_6H:BRD-K28366633-001-05-2:10|CPC009_HT29_6H:BRD-K28366633-001-05-2:10|CPC009_MCF7_24H:BRD-K28366633-001-05-2:10|CPC009_MCF7_6H:BRD-K28366633-001-05-2:10|CPC009_PC3_24H:BRD-K28366…
BRD-K03109492	BRD-K03109492	NSC-663284		trt_cp	24 h|6 h	10 ÂµM|3 ÂµM	99.8342	98.1256	89.9242	-666	-666	100	99.6683	99.5695	93.2646	86.7175	60.3251	0	-666	-666	6	0	7	15	93.3|99.6|100|60.3|99.7|86.7|0	1.47|1.85|2.01|1.03|1.76|1.28|0	A375|HA1E|HCC515|HEPG2|PC3|VCAP|MCF7	3|5|2|1	3|5|2|1|6|4	CPC004_A375_6H:BRD-K03109492-001-01-4:10|CPC004_HA1E_24H:BRD-K03109492-001-01-4:10|CPC004_HA1E_6H:BRD-K03109492-001-01-4:10|CPC004_HCC515_24H:BRD-K03109492-001-01-4:10|CPC004_HCC515_6H:BRD-K03109492-001-01-4:10|CPC004_HEPG2_6H:BRD-K03109492-001-01-4:10|CPC004_PC3_6H:BRD-K03109492-001-01-4:10|CPC004_VCAP_24H:BRD-K03109492-001-01-4:10|CPC004_VCAP_6H:BRD-K03109492-001-01-4:10|CPC015_A375_6H:BRD-K031…
CGS001-4172	CGS001-4172	MCM3		trt_sh.cgs	120 h|144 h|96 h	1 ÂµL|1.5 ÂµL|2 ÂµL|5 ÂµL	98.7597	98.1224	89.5192	1	1	99.4545	98.0649	97.9056	97.0646	91.7657	52.8601	0	0	0	6	0	9	11	97.1|91.8|0|0|52.9|99.5|97.9|0|98.1	1.44|1.28|0|0|0.87|1.75|1.51|0|1.47	A375|A549|HA1E|HCC515|HEPG2|HT29|MCF7|PC3|VCAP	6|9|7|1	6|9|7|1|2|5	CGS001_A375_96H:MCM3:1|CGS001_A549_96H:MCM3:1|CGS001_HA1E_96H:MCM3:1.5|CGS001_HCC515_96H:MCM3:2|CGS001_HEPG2_96H:MCM3:1.5|CGS001_HT29_96H:MCM3:1|CGS001_MCF7_96H:MCM3:2|CGS001_MCF7_144H:MCM3:2|CGS001_PC3_96H:MCM3:2|CGS001_PC3_144H:MCM3:2|CGS001_VCAP_120H:MCM3:5
CGS001-22926	CGS001-22926	ATF6		trt_sh.cgs	120 h|96 h	1 ÂµL|1.5 ÂµL|2 ÂµL|5 ÂµL	99.6182	98.1222	91.7635	1	1	99.9168	99.3196	97.7576	95.495	79.7753	78.3169	61.5637	29.5512	-666	8	0	8	8	29.6|61.6|99.9|78.3|97.8|95.5|99.3|79.8	0.79|0.95|1.7|1.09|1.55|1.43|1.57|1.1	A375|HA1E|HCC515|HEPG2|HT29|MCF7|PC3|VCAP	3|7|5|6	3|7|5|6|8|4	CGS001_A375_96H:ATF6:1|CGS001_HA1E_96H:ATF6:1.5|CGS001_HCC515_96H:ATF6:2|CGS001_HEPG2_96H:ATF6:1.5|CGS001_HT29_96H:ATF6:1|CGS001_MCF7_96H:ATF6:2|CGS001_PC3_96H:ATF6:2|CGS001_VCAP_120H:ATF6:5
CGS001-7494	CGS001-7494	XBP1		trt_sh.cgs	120 h|144 h|96 h	1 ÂµL|1.5 ÂµL|2 ÂµL|5 ÂµL	99.1662	98.0801	96.3425	1	1	99.6132	98.7192	97.0362	96.9517	96.3462	89.3883	83.2695	78.8485	67.4573	9	0	9	11	97|99.6|83.3|67.5|96.3|78.8|97|98.7|89.4	1.44|1.61|1.12|0.91|1.36|1.13|1.48|1.52|1.22	A375|A549|HA1E|HCC515|HEPG2|HT29|MCF7|PC3|VCAP	2|8|7|1	2|8|7|1|5|9	CGS001_A375_96H:XBP1:1|CGS001_A549_96H:XBP1:1|CGS001_HA1E_96H:XBP1:1.5|CGS001_HCC515_96H:XBP1:2|CGS001_HEPG2_96H:XBP1:1.5|CGS001_HT29_96H:XBP1:1|CGS001_MCF7_96H:XBP1:2|CGS001_MCF7_144H:XBP1:2|CGS001_PC3_96H:XBP1:2|CGS001_PC3_144H:XBP1:2|CGS001_VCAP_120H:XBP1:5
CGS001-6194	CGS001-6194	RPS6		trt_sh.cgs	120 h|144 h|96 h	1 ÂµL|1.5 ÂµL|2 ÂµL|5 ÂµL	99.7806	98.0546	95.7539	1	1	99.8814	99.6798	96.8388	95.8182	95.7553	86.55	84.6919	79.395	-60.6117	8	1	9	11	96.8|95.8|79.4|99.9|99.7|-60.6|86.6|95.8|84.7	1.43|1.29|1.1|1.67|1.63|-0.9|1.17|1.45|1.16	A375|HCC515|HEPG2|MCF7|PC3|VCAP|HA1E|HT29|A549	4|5|1|8	4|5|1|8|2|7	CGS001_A375_96H:RPS6:1|CGS001_HCC515_96H:RPS6:2|CGS001_HEPG2_96H:RPS6:1.5|CGS001_MCF7_96H:RPS6:2|CGS001_MCF7_144H:RPS6:2|CGS001_PC3_96H:RPS6:2|CGS001_PC3_144H:RPS6:2|CGS001_VCAP_120H:RPS6:5|CGS001_HA1E_96H:RPS6:1.5|CGS001_HT29_96H:RPS6:1|CGS001_A549_96H:RPS6:1
BRD-A67788537	BRD-A67788537	salermide		trt_cp	24 h|6 h	100 ÂµM	98.8799	98.0338	96.8173	-666	-666	99.4788	98.281	98.2499	96.1255	94.8829	93.8855	84.8301	60.0251	24.8168	9	0	9	16	84.8|60|93.9|24.8|98.3|94.9|99.5|98.2|96.1	1.29|0.86|1.49|0.73|1.63|1.55|1.72|1.59|1.52	A375|A549|HCC515|HEPG2|HT29|MCF7|PC3|VCAP|HA1E	7|5|8|9	7|5|8|9|6|3	CPC006_A375_6H:BRD-A67788537-001-01-7:120|CPC006_A549_24H:BRD-A67788537-001-01-7:120|CPC006_A549_6H:BRD-A67788537-001-01-7:120|CPC006_HCC515_24H:BRD-A67788537-001-01-7:120|CPC006_HCC515_6H:BRD-A67788537-001-01-7:120|CPC006_HEPG2_6H:BRD-A67788537-001-01-7:120|CPC006_HT29_24H:BRD-A67788537-001-01-7:120|CPC006_HT29_6H:BRD-A67788537-001-01-7:120|CPC006_MCF7_24H:BRD-A67788537-001-01-7:120|CPC006_MCF7_…
CGS001-670	CGS001-670	BPHL		trt_sh.cgs	120 h|144 h|96 h	1 ÂµL|1.5 ÂµL|2 ÂµL|5 ÂµL	98.7234	98.0211	96.1644	1	1	98.9388	98.5079	97.3645	97.2733	94.8369	90.0649	56.643	0	-43.9394	7	1	9	11	90.1|98.5|56.6|0|97.4|-43.9|97.3|94.8|98.9	1.28|1.51|0.91|0|1.39|-0.84|1.49|1.36|1.5	A375|A549|HA1E|HCC515|HEPG2|HT29|MCF7|PC3|VCAP	9|2|5|7	9|2|5|7|8|1	CGS001_A375_96H:BPHL:1|CGS001_A549_96H:BPHL:1|CGS001_HA1E_96H:BPHL:1.5|CGS001_HCC515_96H:BPHL:2|CGS001_HEPG2_96H:BPHL:1.5|CGS001_HT29_96H:BPHL:1|CGS001_MCF7_96H:BPHL:2|CGS001_MCF7_144H:BPHL:2|CGS001_PC3_96H:BPHL:2|CGS001_PC3_144H:BPHL:2|CGS001_VCAP_120H:BPHL:5
CGS001-54555	CGS001-54555	DDX49		trt_sh.cgs	120 h|144 h|96 h	1 ÂµL|1.5 ÂµL|2 ÂµL|5 ÂµL	99.4467	98.0107	96.4126	1	1	100	98.8935	97.5152	95.6342	95.4841	90.9488	90.1789	71.189	40.7873	9	0	9	11	95.5|95.6|40.8|90.2|71.2|97.5|98.9|100|90.9	1.39|1.39|0.81|1.16|1.02|1.54|1.54|1.83|1.25	A375|A549|HA1E|HCC515|HEPG2|HT29|MCF7|PC3|VCAP	8|7|6|2	8|7|6|2|1|9	CGS001_A375_96H:DDX49:1|CGS001_A549_96H:DDX49:1|CGS001_HA1E_96H:DDX49:1.5|CGS001_HCC515_96H:DDX49:2|CGS001_HEPG2_96H:DDX49:1.5|CGS001_HT29_96H:DDX49:1|CGS001_MCF7_96H:DDX49:2|CGS001_MCF7_144H:DDX49:2|CGS001_PC3_96H:DDX49:2|CGS001_PC3_144H:DDX49:2|CGS001_VCAP_120H:DDX49:5
BRD-K28907958	BRD-K28907958	CD-437		trt_cp	24 h|6 h	1 ÂµM|10 nM|10 ÂµM|100 nM|3 ÂµM|500 nM	99.472	97.9998	96.5011	-666	-666	99.9393	99.0046	98.0368	95.0184	94.7802	92.2272	78.1568	64.7697	57.0114	9	0	9	39	99.9|98|99|94.8|92.2|64.8|78.2|57|95	1.8|1.61|1.74|1.44|1.44|1.01|1.18|0.92|1.47	A375|A549|HCC515|HEPG2|HT29|MCF7|PC3|VCAP|HA1E	1|3|2|9	1|3|2|9|4|5	CPC006_A375_24H:BRD-K28907958-001-02-7:11.1|CPC006_A375_6H:BRD-K28907958-001-02-7:11.1|CPC006_A549_24H:BRD-K28907958-001-02-7:11.1|CPC006_A549_6H:BRD-K28907958-001-02-7:11.1|CPC006_HCC515_24H:BRD-K28907958-001-02-7:11.1|CPC006_HCC515_6H:BRD-K28907958-001-02-7:11.1|CPC006_HEPG2_6H:BRD-K28907958-001-02-7:11.1|CPC006_HT29_24H:BRD-K28907958-001-02-7:11.1|CPC006_HT29_6H:BRD-K28907958-001-02-7:11.1|CPC…
BRD-K91370081	BRD-K91370081	anisomycin		trt_cp	24 h|6 h	10 ÂµM	98.5316	97.9606	97.0202	-666	-666	99.005	98.0583	97.619	97.1599	96.7295	93.5494	89.5449	85.348	-666	8	0	8	13	89.5|96.7|99|98.1|97.6|85.3|97.2|93.5	1.3|1.58|1.68|1.61|1.59|1.27|1.57|1.51	HA1E|HCC515|PC3|A375|A549|HEPG2|HT29|MCF7	3|4|5|7	3|4|5|7|2|8	CPC002_HA1E_24H:BRD-K91370081-001-10-3:10|CPC002_HA1E_6H:BRD-K91370081-001-10-3:10|CPC002_HCC515_24H:BRD-K91370081-001-10-3:10|CPC002_HCC515_6H:BRD-K91370081-001-10-3:10|CPC002_PC3_24H:BRD-K91370081-001-10-3:10|CPC002_PC3_6H:BRD-K91370081-001-10-3:10|CPC016_A375_6H:BRD-K91370081-001-10-3:10|CPC016_A549_24H:BRD-K91370081-001-10-3:10|CPC016_A549_6H:BRD-K91370081-001-10-3:10|CPC016_HEPG2_6H:BRD-K913…
ccsbBroad304_00833	ccsbBroad304_00833	IFNG		trt_oe	96 h	1 ÂµL|2 ÂµL|3 ÂµL|4 ÂµL	100	97.9196	94.3028	0	0	100	100	99.2806	92.3977	88.5714	85.567	59.3651	31.8584	-89.8917	8	1	9	9	100|100|92.4|59.4|-89.9|85.6|31.9|99.3|88.6	1.84|1.96|1.27|1.01|-1.16|1.42|0.83|1.69|1.12	A375|A549|HA1E|HCC515|HEPG2|HT29|MCF7|PC3|VCAP	1|2|8|3	1|2|8|3|9|6	OEB006_A375_96H:BRDN0000411403:-666|OEB006_A549_96H:BRDN0000411403:-666|OEB006_HA1E_96H:BRDN0000411403:-666|OEB006_HCC515_96H:BRDN0000411403:-666|OEB006_HEPG2_96H:BRDN0000411403:-666|OEB006_HT29_96H:BRDN0000411403:-666|OEB006_MCF7_96H:BRDN0000411403:-666|OEB006_PC3_96H:BRDN0000411403:-666|OEB006_VCAP_96H:BRDN0000411403:-666
CGS001-8826	CGS001-8826	IQGAP1		trt_sh.cgs	120 h|144 h|96 h	1 ÂµL|1.5 ÂµL|2 ÂµL|5 ÂµL	98.4487	97.9121	97.1326	1	1	98.6452	98.2522	97.7528	96.9982	96.3636	94.7836	78.1155	63.2039	39.6825	9	0	9	11	98.6|78.1|63.2|98.3|39.7|96.4|94.8|97|97.8	1.53|1.09|0.96|1.39|0.77|1.48|1.41|1.43|1.45	A375|A549|HA1E|HCC515|HEPG2|HT29|MCF7|PC3|VCAP	1|4|9|8	1|4|9|8|6|7	CGS001_A375_96H:IQGAP1:1|CGS001_A549_96H:IQGAP1:1|CGS001_HA1E_96H:IQGAP1:1.5|CGS001_HCC515_96H:IQGAP1:2|CGS001_HEPG2_96H:IQGAP1:1.5|CGS001_HT29_96H:IQGAP1:1|CGS001_MCF7_96H:IQGAP1:2|CGS001_MCF7_144H:IQGAP1:2|CGS001_PC3_96H:IQGAP1:2|CGS001_PC3_144H:IQGAP1:2|CGS001_VCAP_120H:IQGAP1:5
CGS001-51160	CGS001-51160	VPS28		trt_sh.cgs	120 h|144 h|96 h	1 ÂµL|1.5 ÂµL|2 ÂµL|5 ÂµL	99.9394	97.9015	96.5838	1	1	100	99.8788	97.2904	94.4367	94.2592	93.6376	72.035	59.717	0	8	0	9	11	97.3|0|94.3|59.7|100|99.9|93.6|94.4|72	1.45|0|1.29|0.83|1.75|1.97|1.39|1.35|1.03	A375|A549|HA1E|HCC515|HEPG2|HT29|MCF7|PC3|VCAP	5|6|1|8	5|6|1|8|3|7	CGS001_A375_96H:VPS28:1|CGS001_A549_96H:VPS28:1|CGS001_HA1E_96H:VPS28:1.5|CGS001_HCC515_96H:VPS28:2|CGS001_HEPG2_96H:VPS28:1.5|CGS001_HT29_96H:VPS28:1|CGS001_MCF7_96H:VPS28:2|CGS001_MCF7_144H:VPS28:2|CGS001_PC3_96H:VPS28:2|CGS001_PC3_144H:VPS28:2|CGS001_VCAP_120H:VPS28:5
BRD-K69097969	BRD-K69097969	VU-0418939-2		trt_cp	24 h|6 h	10 ÂµM	98.6187	97.8726	96.6503	-666	-666	98.6733	98.5641	97.8938	96.3592	95.9474	92.464	88.3408	83.9599	-666	8	0	8	12	96.4|84|95.9|97.9|88.3|92.5|98.6|98.7	1.56|1.2|1.55|1.54|1.38|1.48|1.6|1.65	A375|A549|HCC515|HEPG2|HT29|MCF7|VCAP|PC3	8|7|4|1	8|7|4|1|3|6	CPC008_A375_24H:BRD-K69097969-001-03-2:10|CPC008_A549_6H:BRD-K69097969-001-03-2:10|CPC008_HCC515_6H:BRD-K69097969-001-03-2:10|CPC008_HEPG2_6H:BRD-K69097969-001-03-2:10|CPC008_HT29_6H:BRD-K69097969-001-03-2:10|CPC008_MCF7_24H:BRD-K69097969-001-03-2:10|CPC008_MCF7_6H:BRD-K69097969-001-03-2:10|CPC008_VCAP_24H:BRD-K69097969-001-03-2:10|CPC008_VCAP_6H:BRD-K69097969-001-03-2:10|CPC008_A375_6H:BRD-K6909…
BRD-K15935639	BRD-K15935639	z-leu3-VS		trt_cp	24 h|6 h	10 ÂµM	99.0433	97.8246	-666	-666	-666	99.508	98.5785	98.5069	94.705	-666	-666	-666	-666	-666	4	0	4	7	99.5|98.5|98.6|94.7	1.81|1.71|1.64|1.43	HA1E|HCC515|PC3|VCAP	1|3|2|4	-666	CPC001_HA1E_6H:BRD-K15935639-001-02-0:10|CPC001_HCC515_24H:BRD-K15935639-001-02-0:10|CPC001_HCC515_6H:BRD-K15935639-001-02-0:10|CPC001_PC3_24H:BRD-K15935639-001-02-0:10|CPC001_PC3_6H:BRD-K15935639-001-02-0:10|CPC001_VCAP_24H:BRD-K15935639-001-02-0:10|CPC001_VCAP_6H:BRD-K15935639-001-02-0:10
BRD-K91145395	BRD-K91145395	prostratin		trt_cp	24 h|6 h	10 ÂµM	99.3272	97.7541	93.5196	-666	-666	99.8449	98.8095	97.3694	94.9925	87.2598	82.8413	82.585	72.4236	63.9219	9	0	9	13	82.6|87.3|82.8|97.4|98.8|95|99.8|72.4|63.9	1.26|1.27|1.19|1.61|1.59|1.52|1.8|1.11|1	A375|A549|HA1E|HCC515|HEPG2|HT29|MCF7|PC3|VCAP	7|5|4|6	7|5|4|6|2|3	CPC019_A375_6H:BRD-K91145395-001-02-7:10|CPC019_A549_24H:BRD-K91145395-001-02-7:10|CPC019_A549_6H:BRD-K91145395-001-02-7:10|CPC019_HA1E_6H:BRD-K91145395-001-02-7:10|CPC019_HCC515_6H:BRD-K91145395-001-02-7:10|CPC019_HEPG2_6H:BRD-K91145395-001-02-7:10|CPC019_HT29_6H:BRD-K91145395-001-02-7:10|CPC019_MCF7_24H:BRD-K91145395-001-02-7:10|CPC019_MCF7_6H:BRD-K91145395-001-02-7:10|CPC019_PC3_24H:BRD-K91145…
CGS001-9246	CGS001-9246	UBE2L6		trt_sh.cgs	120 h|144 h|96 h	1 ÂµL|1.5 ÂµL|2 ÂµL|5 ÂµL	99.5085	97.706	91.6438	1	1	99.9376	99.0794	97.3333	94.4736	83.0863	75.9526	72.7463	69.871	53.9639	9	0	9	11	76|94.5|54|69.9|72.7|97.3|83.1|99.1|99.9	1.13|1.35|0.9|0.92|1.03|1.53|1.22|1.54|1.79	A375|A549|HA1E|HCC515|HEPG2|HT29|MCF7|PC3|VCAP	9|8|6|2	9|8|6|2|7|1	CGS001_A375_96H:UBE2L6:1|CGS001_A549_96H:UBE2L6:1|CGS001_HA1E_96H:UBE2L6:1.5|CGS001_HCC515_96H:UBE2L6:2|CGS001_HEPG2_96H:UBE2L6:1.5|CGS001_HT29_96H:UBE2L6:1|CGS001_MCF7_96H:UBE2L6:2|CGS001_MCF7_144H:UBE2L6:2|CGS001_PC3_96H:UBE2L6:2|CGS001_PC3_144H:UBE2L6:2|CGS001_VCAP_120H:UBE2L6:5
BRD-K38477985	BRD-K38477985	malonoben		trt_cp	24 h|6 h	10 ÂµM|3 ÂµM	98.8805	97.7051	92.6749	-666	-666	99.7756	97.9854	96.8987	96.1607	89.6233	75.6057	67.6383	60.0121	56.0271	9	0	9	19	56|96.2|89.6|99.8|60|75.6|98|67.6|96.9	0.86|1.56|1.34|1.76|0.98|1.07|1.56|1.04|1.62	HA1E|HCC515|PC3|VCAP|A375|A549|HEPG2|HT29|MCF7	4|7|9|2	4|7|9|2|3|6	CPC003_HA1E_24H:BRD-K38477985-001-01-8:10|CPC003_HA1E_6H:BRD-K38477985-001-01-8:10|CPC003_HCC515_24H:BRD-K38477985-001-01-8:10|CPC003_HCC515_6H:BRD-K38477985-001-01-8:10|CPC003_PC3_24H:BRD-K38477985-001-01-8:10|CPC003_PC3_6H:BRD-K38477985-001-01-8:10|CPC003_VCAP_24H:BRD-K38477985-001-01-8:10|CPC003_VCAP_6H:BRD-K38477985-001-01-8:10|CPC016_A375_6H:BRD-K38477985-001-01-8:10|CPC016_A549_24H:BRD-K384…
BRD-K88510285	BRD-K88510285	bortezomib		trt_cp	24 h|6 h	1 ÂµM|10 nM|20 ÂµM|5 ÂµM|50 ÂµM	99.513	97.69	95.0294	-666	-666	99.641	99.385	97.4405	94.2937	94.2451	85.1713	82.6456	73.7179	51.9071	9	0	9	24	82.6|85.2|99.4|97.4|73.7|94.2|51.9|99.6|94.3	1.26|1.23|1.79|1.61|1.16|1.49|0.94|1.72|1.53	A375|A549|HA1E|HCC515|HEPG2|HT29|PC3|VCAP|MCF7	8|3|4|9	8|3|4|9|6|2	CPC006_A375_6H:BRD-K88510285-001-01-2:0.04|CPC006_A549_24H:BRD-K88510285-001-01-2:0.04|CPC006_A549_6H:BRD-K88510285-001-01-2:0.04|CPC006_HA1E_24H:BRD-K88510285-001-01-2:0.04|CPC006_HA1E_6H:BRD-K88510285-001-01-2:0.04|CPC006_HCC515_24H:BRD-K88510285-001-01-2:0.04|CPC006_HEPG2_6H:BRD-K88510285-001-01-2:0.04|CPC006_HT29_24H:BRD-K88510285-001-01-2:0.04|CPC006_HT29_6H:BRD-K88510285-001-01-2:0.04|CPC00…
BRD-A34205397	BRD-A34205397	suloctidil		trt_cp	24 h|6 h	10 ÂµM	98.4748	97.6848	78.7385	-666	-666	99.2247	97.7248	97.3908	96.399	81.6917	0	0	-666	-666	5	0	7	11	97.7|96.4|81.7|97.4|0|0|99.2	1.64|1.53|1.21|1.59|0|0|1.76	HCC515|PC3|VCAP|A375|A549|HT29|MCF7	7|1|4|2	7|1|4|2|3|5	CPC003_HCC515_24H:BRD-A34205397-001-03-7:10|CPC003_HCC515_6H:BRD-A34205397-001-03-7:10|CPC003_PC3_24H:BRD-A34205397-001-03-7:10|CPC003_PC3_6H:BRD-A34205397-001-03-7:10|CPC003_VCAP_24H:BRD-A34205397-001-03-7:10|CPC003_VCAP_6H:BRD-A34205397-001-03-7:10|CPC015_A375_6H:BRD-A34205397-001-03-7:10|CPC015_A549_24H:BRD-A34205397-001-03-7:10|CPC015_HT29_6H:BRD-A34205397-001-03-7:10|CPC015_MCF7_24H:BRD-A342…
BRD-K86574132	BRD-K86574132	BRD-K86574132		trt_cp	24 h|6 h	10 ÂµM|50 ÂµM	98.6647	97.6775	95.9132	-666	-666	99.1779	98.1514	97.2399	96.1409	92.4451	92.3241	90.9774	85.0121	73.8007	9	0	9	19	85|91|98.2|99.2|97.2|92.3|96.1|92.4|73.8	1.3|1.37|1.66|1.68|1.63|1.39|1.48|1.4|1.05	A375|A549|HCC515|HT29|MCF7|PC3|VCAP|HEPG2|HA1E	4|3|5|7	4|3|5|7|8|6	CPC006_A375_24H:BRD-K86574132-001-04-9:48|CPC006_A375_6H:BRD-K86574132-001-04-9:48|CPC006_A549_24H:BRD-K86574132-001-04-9:48|CPC006_A549_6H:BRD-K86574132-001-04-9:48|CPC006_HCC515_24H:BRD-K86574132-001-04-9:48|CPC006_HCC515_6H:BRD-K86574132-001-04-9:48|CPC006_HT29_24H:BRD-K86574132-001-04-9:48|CPC006_HT29_6H:BRD-K86574132-001-04-9:48|CPC006_MCF7_24H:BRD-K86574132-001-04-9:48|CPC006_MCF7_6H:BRD-K8…
CGS001-9146	CGS001-9146	HGS		trt_sh.cgs	120 h|144 h|96 h	1 ÂµL|1.5 ÂµL|2 ÂµL|5 ÂµL	99.7617	97.6663	95.8388	1	1	99.7629	99.7604	95.6364	95.5056	95.0889	89.2788	78.2942	44.8069	-666	8	0	8	9	95.1|89.3|78.3|99.8|95.6|99.8|44.8|95.5	1.38|1.23|1.08|1.66|1.43|1.64|0.84|1.36	A375|A549|HA1E|HEPG2|HT29|MCF7|PC3|VCAP	6|4|5|8	6|4|5|8|1|2	CGS001_A375_96H:HGS:1|CGS001_A549_96H:HGS:1|CGS001_HA1E_96H:HGS:1.5|CGS001_HEPG2_96H:HGS:1.5|CGS001_HT29_96H:HGS:1|CGS001_MCF7_96H:HGS:2|CGS001_MCF7_144H:HGS:2|CGS001_PC3_144H:HGS:2|CGS001_VCAP_120H:HGS:5
BRD-K36007650	BRD-K36007650	puromycin		trt_cp	24 h|6 h	1 ÂµM|10 ÂµM|3 ÂµM|500 nM	99.5734	97.5906	95.2964	-666	-666	100	99.1468	98.2942	92.9212	90.8981	90.518	88.8355	83.8828	81.6143	9	0	9	15	100|99.1|98.3|92.9|90.5|83.9|81.6|88.8|90.9	2.06|1.75|1.62|1.41|1.36|1.26|1.28|1.4|1.42	HA1E|HCC515|PC3|VCAP|A549|HEPG2|HT29|MCF7|A375	1|2|3|4	1|2|3|4|9|5	CPC003_HA1E_6H:BRD-K36007650-300-02-3:10|CPC003_HCC515_24H:BRD-K36007650-300-02-3:10|CPC003_HCC515_6H:BRD-K36007650-300-02-3:10|CPC003_PC3_24H:BRD-K36007650-300-02-3:10|CPC003_PC3_6H:BRD-K36007650-300-02-3:10|CPC003_VCAP_24H:BRD-K36007650-300-02-3:10|CPC016_A549_6H:BRD-K36007650-300-02-3:10|CPC016_HEPG2_6H:BRD-K36007650-300-02-3:10|CPC016_HT29_6H:BRD-K36007650-300-02-3:10|CPC016_MCF7_6H:BRD-K3600…
BRD-K74305673	BRD-K74305673	IKK-2-inhibitor-V		trt_cp	24 h|6 h	10 ÂµM|3 ÂµM	98.6865	97.562	95.3975	-666	-666	99.1006	98.2724	97.0696	95.8052	92.0161	90.1211	86.5471	84.1021	73.5285	9	0	9	36	84.1|95.8|92|98.3|73.5|90.1|97.1|86.5|99.1	1.21|1.55|1.39|1.62|1.14|1.36|1.51|1.35|1.75	HA1E|HCC515|PC3|VCAP|A375|A549|HEPG2|HT29|MCF7	9|4|7|2	9|4|7|2|3|6	CPC001_HA1E_24H:BRD-K74305673-001-01-3:10|CPC001_HA1E_6H:BRD-K74305673-001-01-3:10|CPC001_HCC515_24H:BRD-K74305673-001-01-3:10|CPC001_HCC515_6H:BRD-K74305673-001-01-3:10|CPC001_PC3_24H:BRD-K74305673-001-01-3:10|CPC001_PC3_6H:BRD-K74305673-001-01-3:10|CPC001_VCAP_24H:BRD-K74305673-001-01-3:10|CPC001_VCAP_6H:BRD-K74305673-001-01-3:10|CPC006_A375_24H:BRD-K74305673-001-01-3:10|CPC006_A375_6H:BRD-K743…
BRD-K44432556	BRD-K44432556	VU-0418946-1		trt_cp	24 h|6 h	10 ÂµM	99.0044	97.5287	96.6313	-666	-666	99.7253	98.2836	96.399	95.7069	95.5032	94.1699	93.0869	88.6398	72.9397	9	0	9	21	95.7|93.1|94.2|99.7|88.6|95.5|96.4|98.3|72.9	1.54|1.44|1.49|1.78|1.38|1.57|1.53|1.6|1.05	A375|A549|HCC515|HEPG2|HT29|MCF7|PC3|VCAP|HA1E	4|8|7|1	4|8|7|1|6|3	CPC008_A375_24H:BRD-K44432556-001-03-0:10|CPC008_A375_6H:BRD-K44432556-001-03-0:10|CPC008_A549_6H:BRD-K44432556-001-03-0:10|CPC008_HCC515_6H:BRD-K44432556-001-03-0:10|CPC008_HEPG2_6H:BRD-K44432556-001-03-0:10|CPC008_HT29_6H:BRD-K44432556-001-03-0:10|CPC008_MCF7_24H:BRD-K44432556-001-03-0:10|CPC008_PC3_24H:BRD-K44432556-001-03-0:10|CPC008_VCAP_24H:BRD-K44432556-001-03-0:10|CPC012_A375_6H:BRD-K4443…
BRD-K98490050	BRD-K98490050	amsacrine		trt_cp	24 h|6 h	10 ÂµM	99.6631	97.4995	94.9488	-666	-666	99.6925	99.6337	96.9053	93.7665	89.9332	89.7618	89.0958	83.7479	67.7877	9	0	9	19	96.9|99.7|89.8|99.6|67.8|93.8|83.7|89.1|89.9	1.58|1.92|1.35|1.71|1.04|1.55|1.24|1.32|1.34	A375|HA1E|HCC515|HEPG2|HT29|MCF7|PC3|VCAP|A549	2|4|1|6	2|4|1|6|9|3	CPC004_A375_6H:BRD-K98490050-001-01-8:10|CPC004_HA1E_24H:BRD-K98490050-001-01-8:10|CPC004_HA1E_6H:BRD-K98490050-001-01-8:10|CPC004_HCC515_24H:BRD-K98490050-001-01-8:10|CPC004_HCC515_6H:BRD-K98490050-001-01-8:10|CPC004_HEPG2_6H:BRD-K98490050-001-01-8:10|CPC004_HT29_6H:BRD-K98490050-001-01-8:10|CPC004_MCF7_6H:BRD-K98490050-001-01-8:10|CPC004_PC3_6H:BRD-K98490050-001-01-8:10|CPC004_VCAP_24H:BRD-K984…
CGS001-7316	CGS001-7316	UBC		trt_sh.cgs	120 h|96 h	1 ÂµL|1.5 ÂµL|2 ÂµL|5 ÂµL	99.5943	97.4253	83.4217	1	1	100	99.1885	98.0606	92.4521	74.8428	35.9865	0	-56.1757	-85.3112	6	2	9	9	36|-56.2|0|100|74.8|98.1|92.5|-85.3|99.2	0.84|-0.9|0|1.72|1.06|1.6|1.37|-1.14|1.51	A375|A549|HA1E|HCC515|HEPG2|HT29|MCF7|PC3|VCAP	4|9|6|7	4|9|6|7|5|1	CGS001_A375_96H:UBC:1|CGS001_A549_96H:UBC:1|CGS001_HA1E_96H:UBC:1.5|CGS001_HCC515_96H:UBC:2|CGS001_HEPG2_96H:UBC:1.5|CGS001_HT29_96H:UBC:1|CGS001_MCF7_96H:UBC:2|CGS001_PC3_96H:UBC:2|CGS001_VCAP_120H:UBC:5
CGS001-159296	CGS001-159296	NKX2-3		trt_sh.cgs	120 h|96 h	1 ÂµL|1.5 ÂµL|2 ÂµL|5 ÂµL	99.1288	97.3847	90.9475	0	0	99.8182	98.4395	98.4391	92.8423	79.055	77.0913	62.1814	49.8652	38.8089	9	0	9	9	38.8|79.1|77.1|92.8|49.9|99.8|62.2|98.4|98.4	0.85|1.1|1.06|1.21|0.85|1.87|1.03|1.5|1.49	A375|A549|HA1E|HCC515|HEPG2|HT29|MCF7|PC3|VCAP	6|9|8|4	6|9|8|4|2|3	CGS001_A375_96H:NKX2-3:1|CGS001_A549_96H:NKX2-3:1|CGS001_HA1E_96H:NKX2-3:1.5|CGS001_HCC515_96H:NKX2-3:2|CGS001_HEPG2_96H:NKX2-3:1.5|CGS001_HT29_96H:NKX2-3:1|CGS001_MCF7_96H:NKX2-3:2|CGS001_PC3_96H:NKX2-3:2|CGS001_VCAP_120H:NKX2-3:5
BRD-K25737009	BRD-K25737009	CD-1530		trt_cp	24 h|6 h	1 ÂµM|10 ÂµM|3 ÂµM|40 ÂµM|500 nM	99.2462	97.3807	92.1237	-666	-666	99.4166	99.0757	96.6359	94.3946	81.6406	81.5789	59.3447	28.2967	-666	8	0	8	20	59.3|81.6|99.1|28.3|94.4|81.6|96.6|99.4	0.97|1.16|1.74|0.75|1.49|1.26|1.54|1.69	A375|A549|HCC515|HEPG2|HT29|MCF7|PC3|VCAP	8|3|7|5	8|3|7|5|6|2	CPC006_A375_6H:BRD-K25737009-001-02-0:40|CPC006_A549_6H:BRD-K25737009-001-02-0:40|CPC006_HCC515_24H:BRD-K25737009-001-02-0:40|CPC006_HCC515_6H:BRD-K25737009-001-02-0:40|CPC006_HEPG2_6H:BRD-K25737009-001-02-0:40|CPC006_HT29_24H:BRD-K25737009-001-02-0:40|CPC006_HT29_6H:BRD-K25737009-001-02-0:40|CPC006_MCF7_24H:BRD-K25737009-001-02-0:40|CPC006_PC3_24H:BRD-K25737009-001-02-0:40|CPC006_PC3_6H:BRD-K257…
BRD-K94325918	BRD-K94325918	kinetin-riboside		trt_cp	24 h|6 h	1 ÂµM|10 ÂµM|3 ÂµM	99.0487	97.3432	96.2801	-666	-666	99.282	98.8154	95.7565	95.5187	94.8098	93.4982	90.6553	89.9749	84.0807	9	0	9	22	90.7|90|95.8|94.8|93.5|84.1|98.8|99.3|95.5	1.41|1.34|1.5|1.51|1.42|1.31|1.65|1.67|1.57	A375|A549|HA1E|HCC515|HEPG2|HT29|PC3|VCAP|MCF7	8|7|3|9	8|7|3|9|4|5	CPC006_A375_6H:BRD-K94325918-001-03-8:10|CPC006_A549_24H:BRD-K94325918-001-03-8:10|CPC006_A549_6H:BRD-K94325918-001-03-8:10|CPC006_HA1E_6H:BRD-K94325918-001-03-8:10|CPC006_HCC515_24H:BRD-K94325918-001-03-8:10|CPC006_HCC515_6H:BRD-K94325918-001-03-8:10|CPC006_HEPG2_6H:BRD-K94325918-001-03-8:10|CPC006_HT29_6H:BRD-K94325918-001-03-8:10|CPC006_PC3_24H:BRD-K94325918-001-03-8:10|CPC006_PC3_6H:BRD-K9432…
BRD-M86331534	BRD-M86331534	pyrvinium-pamoate		trt_cp	24 h|6 h	1 ÂµM|10 ÂµM|3 ÂµM|500 nM	98.1883	97.3123	95.8394	-666	-666	98.665	97.7115	97.4937	95.3791	94.0344	91.7526	84.743	84.4544	65.9341	9	0	9	27	98.7|97.5|94|91.8|65.9|84.5|95.4|84.7|97.7	1.64|1.57|1.44|1.41|1.08|1.32|1.57|1.26|1.57	A375|A549|HA1E|HCC515|HEPG2|HT29|MCF7|PC3|VCAP	1|9|2|7	1|9|2|7|3|4	CPC006_A375_6H:BRD-M86331534-373-01-5:10|CPC006_A549_24H:BRD-M86331534-373-01-5:10|CPC006_A549_6H:BRD-M86331534-373-01-5:10|CPC006_HA1E_6H:BRD-M86331534-373-01-5:10|CPC006_HCC515_24H:BRD-M86331534-373-01-5:10|CPC006_HEPG2_6H:BRD-M86331534-373-01-5:10|CPC006_HT29_24H:BRD-M86331534-373-01-5:10|CPC006_HT29_6H:BRD-M86331534-373-01-5:10|CPC006_MCF7_24H:BRD-M86331534-373-01-5:10|CPC006_MCF7_6H:BRD-M863…
BRD-A42649439	BRD-A42649439	triciribine		trt_cp	24 h|6 h	10 ÂµM	98.2157	97.2471	93.933	-666	-666	98.7207	97.7106	96.3715	96.1855	90.0462	84.5636	59.7327	57.8475	42.5364	9	0	9	15	96.4|90|98.7|84.6|59.7|97.7|57.8|96.2|42.5	1.54|1.35|1.65|1.25|0.86|1.54|0.91|1.6|0.8	HA1E|HCC515|PC3|VCAP|A549|HEPG2|HT29|MCF7|A375	3|6|1|8	3|6|1|8|2|4	CPC002_HA1E_24H:BRD-A42649439-001-02-8:10|CPC002_HA1E_6H:BRD-A42649439-001-02-8:10|CPC002_HCC515_24H:BRD-A42649439-001-02-8:10|CPC002_HCC515_6H:BRD-A42649439-001-02-8:10|CPC002_PC3_24H:BRD-A42649439-001-02-8:10|CPC002_PC3_6H:BRD-A42649439-001-02-8:10|CPC002_VCAP_24H:BRD-A42649439-001-02-8:10|CPC002_VCAP_6H:BRD-A42649439-001-02-8:10|CPC016_A549_24H:BRD-A42649439-001-02-8:10|CPC016_A549_6H:BRD-A426…
BRD-K76703230	BRD-K76703230	YM-155		trt_cp	24 h|6 h	500 nM	98.1536	97.2453	94.2977	-666	-666	99.6445	96.6626	96.4873	96.187	92.6901	84.1149	70.9102	60.5781	9.52381	9	0	9	16	96.7|92.7|96.2|99.6|9.5|96.5|70.9|60.6|84.1	1.56|1.41|1.52|1.83|0.53|1.56|1.08|1.01|1.24	A375|A549|HA1E|HCC515|HEPG2|HT29|MCF7|PC3|VCAP	4|1|6|3	4|1|6|3|2|9	CPC006_A375_24H:BRD-K76703230-001-01-3:0.31|CPC006_A375_6H:BRD-K76703230-001-01-3:0.31|CPC006_A549_6H:BRD-K76703230-001-01-3:0.31|CPC006_HA1E_24H:BRD-K76703230-001-01-3:0.31|CPC006_HA1E_6H:BRD-K76703230-001-01-3:0.31|CPC006_HCC515_6H:BRD-K76703230-001-01-3:0.31|CPC006_HEPG2_6H:BRD-K76703230-001-01-3:0.31|CPC006_HT29_24H:BRD-K76703230-001-01-3:0.31|CPC006_MCF7_24H:BRD-K76703230-001-01-3:0.31|CPC00…
BRD-A78360835	BRD-A78360835	cercosporin		trt_cp	24 h|6 h	10 ÂµM	98.6392	97.2234	96.0554	-666	-666	99.969	97.3094	96.1165	95.4987	94.9039	92.5347	88.1304	79.8968	-666	8	0	8	14	96.1|94.9|88.1|92.5|97.3|100|95.5|79.9	1.55|1.49|1.27|1.44|1.59|1.84|1.5|1.19	A375|A549|HA1E|HCC515|HT29|MCF7|PC3|VCAP	6|5|1|7	6|5|1|7|2|4	CPC005_A375_24H:BRD-A78360835-001-01-1:10|CPC005_A375_6H:BRD-A78360835-001-01-1:10|CPC005_A549_24H:BRD-A78360835-001-01-1:10|CPC005_A549_6H:BRD-A78360835-001-01-1:10|CPC005_HA1E_24H:BRD-A78360835-001-01-1:10|CPC005_HCC515_6H:BRD-A78360835-001-01-1:10|CPC005_HT29_24H:BRD-A78360835-001-01-1:10|CPC005_HT29_6H:BRD-A78360835-001-01-1:10|CPC005_MCF7_24H:BRD-A78360835-001-01-1:10|CPC005_PC3_6H:BRD-A7836…
CGS001-8639	CGS001-8639	AOC3		trt_sh.cgs	120 h|96 h	1 ÂµL|1.5 ÂµL|2 ÂµL|5 ÂµL	98.5	97.2213	90.7909	0	0	98.9612	98.0388	96.005	95.8801	79.1741	76.6864	49.7651	0	0	7	0	9	9	76.7|49.8|99|96|0|0|79.2|98|95.9	1.13|0.83|1.52|1.31|0|0|1.18|1.48|1.38	A375|A549|HA1E|HCC515|HEPG2|HT29|MCF7|PC3|VCAP	3|8|4|9	3|8|4|9|7|1	CGS001_A375_96H:AOC3:1|CGS001_A549_96H:AOC3:1|CGS001_HA1E_96H:AOC3:1.5|CGS001_HCC515_96H:AOC3:2|CGS001_HEPG2_96H:AOC3:1.5|CGS001_HT29_96H:AOC3:1|CGS001_MCF7_96H:AOC3:2|CGS001_PC3_96H:AOC3:2|CGS001_VCAP_120H:AOC3:5
CGS001-5689	CGS001-5689	PSMB1		trt_sh.cgs	120 h|144 h|96 h	1 ÂµL|1.5 ÂµL|2 ÂµL|5 ÂµL	98.1482	97.2147	91.1857	1	1	98.5378	97.7587	96.9091	95.6534	92.6966	65.5585	37.3428	0	-666	7	0	8	10	95.7|0|37.3|65.6|96.9|98.5|97.8|92.7	1.39|0|0.78|0.98|1.49|1.53|1.47|1.28	A375|A549|HA1E|HEPG2|HT29|MCF7|PC3|VCAP	6|7|5|1	6|7|5|1|8|4	CGS001_A375_96H:PSMB1:1|CGS001_A549_96H:PSMB1:1|CGS001_HA1E_96H:PSMB1:1.5|CGS001_HEPG2_96H:PSMB1:1.5|CGS001_HT29_96H:PSMB1:1|CGS001_MCF7_96H:PSMB1:2|CGS001_MCF7_144H:PSMB1:2|CGS001_PC3_96H:PSMB1:2|CGS001_PC3_144H:PSMB1:2|CGS001_VCAP_120H:PSMB1:5
ccsbBroad304_00832	ccsbBroad304_00832	IFNB1		trt_oe	96 h	1 ÂµL|2 ÂµL|3 ÂµL|4 ÂµL	100	97.1729	95.0929	0	0	100	100	95.6757	93.0159	91.1504	90.7157	89.4737	79.3814	0	8	0	9	9	90.7|89.5|93|0|79.4|91.2|100|100|95.7	1.31|1.19|1.42|0|1.2|1.45|1.79|1.76|1.38	A375|HA1E|HCC515|HEPG2|HT29|MCF7|PC3|VCAP|A549	7|8|9|3	7|8|9|3|6|1	OEB002_A375_96H:BRDN0000401755:-666|OEB002_HA1E_96H:BRDN0000401755:-666|OEB002_HCC515_96H:BRDN0000401755:-666|OEB002_HEPG2_96H:BRDN0000401755:-666|OEB002_HT29_96H:BRDN0000401755:-666|OEB002_MCF7_96H:BRDN0000401755:-666|OEB002_PC3_96H:BRDN0000401755:-666|OEB002_VCAP_96H:BRDN0000401755:-666|OEB002_A549_96H:BRDN0000401755:-666
BRD-K46062088	BRD-K46062088	ST-4062971		trt_cp	24 h|6 h	1 ÂµM|10 ÂµM|3 ÂµM|500 nM	99.4395	97.1404	91.7003	-666	-666	100	98.8789	97.6217	92.0608	88.6953	72.9448	65.3519	48.7085	-666	8	0	8	16	65.4|48.7|88.7|100|98.9|92.1|72.9|97.6	1.04|0.81|1.32|1.84|1.65|1.47|1.12|1.55	A375|HA1E|HCC515|HEPG2|HT29|MCF7|PC3|VCAP	4|5|8|6	4|5|8|6|3|7	CPC014_A375_6H:BRD-K46062088-001-01-4:10|CPC014_HA1E_6H:BRD-K46062088-001-01-4:10|CPC014_HCC515_6H:BRD-K46062088-001-01-4:10|CPC014_HEPG2_6H:BRD-K46062088-001-01-4:10|CPC014_HT29_6H:BRD-K46062088-001-01-4:10|CPC014_MCF7_24H:BRD-K46062088-001-01-4:10|CPC014_MCF7_6H:BRD-K46062088-001-01-4:10|CPC014_PC3_24H:BRD-K46062088-001-01-4:10|CPC014_VCAP_6H:BRD-K46062088-001-01-4:10|MUC.CP004_MCF7_24H:BRD-K46…
BRD-U86922168	BRD-U86922168	QL-XII-47		trt_cp	24 h|6 h	10 ÂµM	99.1478	97.1051	92.908	-666	-666	99.7157	98.58	95.614	94.5108	85.4959	83.5315	69.4175	0	0	7	0	9	12	69.4|95.6|0|85.5|0|94.5|99.7|83.5|98.6	1.08|1.5|0|1.25|0|1.53|1.76|1.23|1.64	A375|A549|HA1E|HCC515|HEPG2|MCF7|PC3|VCAP|HT29	7|9|2|6	7|9|2|6|4|8	CPC014_A375_6H:BRD-U86922168-000-01-3:10|CPC014_A549_24H:BRD-U86922168-000-01-3:10|CPC014_A549_6H:BRD-U86922168-000-01-3:10|CPC014_HA1E_6H:BRD-U86922168-000-01-3:10|CPC014_HCC515_6H:BRD-U86922168-000-01-3:10|CPC014_HEPG2_6H:BRD-U86922168-000-01-3:10|CPC014_MCF7_24H:BRD-U86922168-000-01-3:10|CPC014_MCF7_6H:BRD-U86922168-000-01-3:10|CPC014_PC3_6H:BRD-U86922168-000-01-3:10|CPC014_VCAP_6H:BRD-U869221…
BRD-A58564983	BRD-A58564983	selamectin		trt_cp	24 h|6 h	10 ÂµM	99.1306	97.0704	94.7811	-666	-666	99.818	98.4432	96.3029	93.7178	90.4762	89.9287	83.4563	68.9088	-666	8	0	8	14	99.8|83.5|96.3|89.9|90.5|93.7|68.9|98.4	1.75|1.2|1.57|1.45|1.37|1.41|1.06|1.58	A375|HA1E|HCC515|MCF7|PC3|VCAP|HT29|HEPG2	1|8|3|6	1|8|3|6|5|4	CPC004_A375_6H:BRD-A58564983-001-03-8:10|CPC004_HA1E_6H:BRD-A58564983-001-03-8:10|CPC004_HCC515_24H:BRD-A58564983-001-03-8:10|CPC004_HCC515_6H:BRD-A58564983-001-03-8:10|CPC004_MCF7_6H:BRD-A58564983-001-03-8:10|CPC004_PC3_24H:BRD-A58564983-001-03-8:10|CPC004_VCAP_24H:BRD-A58564983-001-03-8:10|CPC004_VCAP_6H:BRD-A58564983-001-03-8:10|CPC015_A375_6H:BRD-A58564983-001-03-8:10|CPC015_HT29_6H:BRD-A5856…
BRD-K39503511	BRD-K39503511	quiflapon		trt_cp	24 h|6 h	80 ÂµM	97.7986	97.0294	95.2436	-666	-666	99.081	96.5162	96.4646	96.0558	91.7081	91.6359	87.9121	65.9412	60.1644	9	0	9	16	96.1|99.1|91.6|96.5|87.9|60.2|96.5|91.7|65.9	1.55|1.68|1.36|1.57|1.32|0.95|1.61|1.38|1.02	A375|A549|HA1E|HCC515|HEPG2|HT29|MCF7|PC3|VCAP	2|4|7|1	2|4|7|1|8|3	CPC006_A375_6H:BRD-K39503511-001-02-1:80|CPC006_A549_24H:BRD-K39503511-001-02-1:80|CPC006_A549_6H:BRD-K39503511-001-02-1:80|CPC006_HA1E_24H:BRD-K39503511-001-02-1:80|CPC006_HA1E_6H:BRD-K39503511-001-02-1:80|CPC006_HCC515_6H:BRD-K39503511-001-02-1:80|CPC006_HEPG2_6H:BRD-K39503511-001-02-1:80|CPC006_HT29_24H:BRD-K39503511-001-02-1:80|CPC006_MCF7_24H:BRD-K39503511-001-02-1:80|CPC006_MCF7_6H:BRD-K395…
CGS001-11284	CGS001-11284	PNKP		trt_sh.cgs	120 h|144 h|96 h	1 ÂµL|1.5 ÂµL|2 ÂµL|5 ÂµL	99.6227	97.014	93.3981	1	1	99.6406	99.6048	97.1211	91.6894	88.393	83.9394	78.3918	0	0	7	0	9	11	97.1|78.4|91.7|0|99.6|83.9|99.6|88.4|0	1.44|1.1|1.24|0|1.58|1.21|1.62|1.22|0	A375|A549|HA1E|HCC515|HEPG2|HT29|MCF7|PC3|VCAP	5|7|1|3	5|7|1|3|8|6	CGS001_A375_96H:PNKP:1|CGS001_A549_96H:PNKP:1|CGS001_HA1E_96H:PNKP:1.5|CGS001_HCC515_96H:PNKP:2|CGS001_HEPG2_96H:PNKP:1.5|CGS001_HT29_96H:PNKP:1|CGS001_MCF7_96H:PNKP:2|CGS001_MCF7_144H:PNKP:2|CGS001_PC3_96H:PNKP:2|CGS001_PC3_144H:PNKP:2|CGS001_VCAP_120H:PNKP:5
BRD-A11007541	BRD-A11007541	BCI-hydrochloride		trt_cp	24 h|6 h	1 ÂµM|10 ÂµM|3 ÂµM|500 nM	99.444	97.0118	94.2294	-666	-666	99.5513	99.3366	96.9357	92.2236	92.1888	85.1404	68.9422	33.3131	16.9414	9	0	9	19	33.3|92.2|68.9|85.1|16.9|92.2|99.3|99.6|96.9	0.73|1.4|1|1.25|0.66|1.48|1.71|1.72|1.57	A375|A549|HA1E|HCC515|HEPG2|MCF7|PC3|VCAP|HT29	8|7|9|6	8|7|9|6|2|4	CPC014_A375_6H:BRD-A11007541-003-01-9:10|CPC014_A549_6H:BRD-A11007541-003-01-9:10|CPC014_HA1E_6H:BRD-A11007541-003-01-9:10|CPC014_HCC515_6H:BRD-A11007541-003-01-9:10|CPC014_HEPG2_6H:BRD-A11007541-003-01-9:10|CPC014_MCF7_24H:BRD-A11007541-003-01-9:10|CPC014_MCF7_6H:BRD-A11007541-003-01-9:10|CPC014_PC3_24H:BRD-A11007541-003-01-9:10|CPC014_PC3_6H:BRD-A11007541-003-01-9:10|CPC014_VCAP_6H:BRD-A1100754…
CGS001-2230	CGS001-2230	FDX1		trt_sh.cgs	120 h|144 h|96 h	1 ÂµL|1.5 ÂµL|2 ÂµL|5 ÂµL	99.0602	96.9783	93.5639	1	1	99.5579	98.5624	96.5668	93.2261	87.7126	85.7576	64.2974	38.115	0	8	0	9	11	93.2|99.6|64.3|0|98.6|85.8|38.1|87.7|96.6	1.34|1.61|0.96|0|1.44|1.23|0.85|1.21|1.41	A375|A549|HA1E|HCC515|HEPG2|HT29|MCF7|PC3|VCAP	2|5|9|1	2|5|9|1|8|6	CGS001_A375_96H:FDX1:1|CGS001_A549_96H:FDX1:1|CGS001_HA1E_96H:FDX1:1.5|CGS001_HCC515_96H:FDX1:2|CGS001_HEPG2_96H:FDX1:1.5|CGS001_HT29_96H:FDX1:1|CGS001_MCF7_96H:FDX1:2|CGS001_MCF7_144H:FDX1:2|CGS001_PC3_96H:FDX1:2|CGS001_PC3_144H:FDX1:2|CGS001_VCAP_120H:FDX1:5
CGS001-79724	CGS001-79724	ZNF768		trt_sh.cgs	120 h|144 h|96 h	1 ÂµL|1.5 ÂµL|2 ÂµL|5 ÂµL	98.5189	96.9592	94.5555	1	1	98.5851	98.4526	95.8177	94.9812	93.439	86.057	83.7676	74.9091	70.8625	9	0	9	10	86.1|98.5|93.4|98.6|83.8|74.9|95|70.9|95.8	1.23|1.51|1.27|1.4|1.15|1.1|1.42|1.03|1.38	A375|A549|HA1E|HCC515|HEPG2|HT29|MCF7|PC3|VCAP	4|2|9|7	4|2|9|7|3|1	CGS001_A375_96H:ZNF768:1|CGS001_A549_96H:ZNF768:1|CGS001_HA1E_96H:ZNF768:1.5|CGS001_HCC515_96H:ZNF768:2|CGS001_HEPG2_96H:ZNF768:1.5|CGS001_HT29_96H:ZNF768:1|CGS001_MCF7_144H:ZNF768:2|CGS001_PC3_96H:ZNF768:2|CGS001_PC3_144H:ZNF768:2|CGS001_VCAP_120H:ZNF768:5
CGS001-5710	CGS001-5710	PSMD4		trt_sh.cgs	120 h|144 h|96 h	1 ÂµL|1.5 ÂµL|2 ÂµL|5 ÂµL	98.3183	96.8886	84.9215	1	1	99.4382	97.1983	96.0088	94.9091	67.4373	54.5373	27.9706	0	-666	7	0	8	10	28|0|96|54.5|94.9|67.4|97.2|99.4	0.77|0|1.35|0.89|1.42|1.07|1.44|1.59	A375|A549|HA1E|HEPG2|HT29|MCF7|PC3|VCAP	8|7|3|5	8|7|3|5|6|4	CGS001_A375_96H:PSMD4:1|CGS001_A549_96H:PSMD4:1|CGS001_HA1E_96H:PSMD4:1.5|CGS001_HEPG2_96H:PSMD4:1.5|CGS001_HT29_96H:PSMD4:1|CGS001_MCF7_96H:PSMD4:2|CGS001_MCF7_144H:PSMD4:2|CGS001_PC3_96H:PSMD4:2|CGS001_PC3_144H:PSMD4:2|CGS001_VCAP_120H:PSMD4:5
CGS001-4926	CGS001-4926	NUMA1		trt_sh.cgs	120 h|144 h|96 h	1 ÂµL|1.5 ÂµL|2 ÂµL|5 ÂµL	99.8589	96.8196	93.9263	1	1	100	99.7178	94.2045	93.356	89.697	86.5828	63.5258	45.0062	-666	8	0	8	10	99.7|63.5|94.2|86.6|89.7|100|93.4|45	1.63|0.95|1.29|1.19|1.3|1.8|1.31|0.83	A375|A549|HA1E|HEPG2|HT29|MCF7|PC3|VCAP	6|1|3|7	6|1|3|7|5|4	CGS001_A375_96H:NUMA1:1|CGS001_A549_96H:NUMA1:1|CGS001_HA1E_96H:NUMA1:1.5|CGS001_HEPG2_96H:NUMA1:1.5|CGS001_HT29_96H:NUMA1:1|CGS001_MCF7_96H:NUMA1:2|CGS001_MCF7_144H:NUMA1:2|CGS001_PC3_96H:NUMA1:2|CGS001_PC3_144H:NUMA1:2|CGS001_VCAP_120H:NUMA1:5
CGS001-2222	CGS001-2222	FDFT1		trt_sh.cgs	120 h|144 h|96 h	1 ÂµL|1.5 ÂµL|2 ÂµL|5 ÂµL	98.3715	96.8042	94.8007	1	1	99.672	97.071	96.8373	93.6364	91.8227	89.7649	82.3094	64.4934	61.9647	9	0	9	11	64.5|97.1|99.7|96.8|62|93.6|89.8|82.3|91.8	1.04|1.44|1.61|1.33|0.95|1.39|1.32|1.15|1.26	A375|A549|HA1E|HCC515|HEPG2|HT29|MCF7|PC3|VCAP	3|2|4|6	3|2|4|6|9|7	CGS001_A375_96H:FDFT1:1|CGS001_A549_96H:FDFT1:1|CGS001_HA1E_96H:FDFT1:1.5|CGS001_HCC515_96H:FDFT1:2|CGS001_HEPG2_96H:FDFT1:1.5|CGS001_HT29_96H:FDFT1:1|CGS001_MCF7_96H:FDFT1:2|CGS001_MCF7_144H:FDFT1:2|CGS001_PC3_96H:FDFT1:2|CGS001_PC3_144H:FDFT1:2|CGS001_VCAP_120H:FDFT1:5
BRD-K66792149	BRD-K66792149	quinoclamine		trt_cp	24 h|6 h	1 ÂµM|10 ÂµM|3 ÂµM|500 nM	98.5032	96.804	92.0104	-666	-666	98.6547	98.3516	97.2272	92.9825	86.0437	78.8029	76.3089	66.9733	0	8	0	9	23	86|93|0|97.2|98.4|98.7|78.8|76.3|67	1.31|1.42|0|1.6|1.57|1.64|1.2|1.15|1.03	A375|A549|HA1E|HCC515|HEPG2|HT29|MCF7|PC3|VCAP	6|5|4|2	6|5|4|2|1|7	CPC006_A375_24H:BRD-K66792149-001-01-8:11.1|CPC006_A375_6H:BRD-K66792149-001-01-8:11.1|CPC006_A549_24H:BRD-K66792149-001-01-8:11.1|CPC006_A549_6H:BRD-K66792149-001-01-8:11.1|CPC006_HA1E_24H:BRD-K66792149-001-01-8:11.1|CPC006_HA1E_6H:BRD-K66792149-001-01-8:11.1|CPC006_HCC515_24H:BRD-K66792149-001-01-8:11.1|CPC006_HCC515_6H:BRD-K66792149-001-01-8:11.1|CPC006_HEPG2_6H:BRD-K66792149-001-01-8:11.1|CPC…
BRD-K21672174	BRD-K21672174	RO-28-1675		trt_cp	24 h|6 h	1 nM|1 ÂµM|10 nM|10 ÂµM|100 nM|100 ÂµM|3 ÂµM|500 nM	97.9902	96.8021	93.1363	-666	-666	98.9537	97.0267	96.7243	94.5037	89.6907	81.9188	79.1209	52.7151	-30.5861	8	1	9	31	97|52.7|81.9|89.7|99|-30.6|94.5|96.7|79.1	1.58|0.79|1.17|1.34|1.65|-0.44|1.45|1.51|1.22	A375|A549|HA1E|HCC515|HT29|MCF7|PC3|VCAP|HEPG2	5|1|8|7	5|1|8|7|4|3	CPC006_A375_6H:BRD-K21672174-001-02-2:160|CPC006_A549_24H:BRD-K21672174-001-02-2:160|CPC006_A549_6H:BRD-K21672174-001-02-2:160|CPC006_HA1E_24H:BRD-K21672174-001-02-2:160|CPC006_HA1E_6H:BRD-K21672174-001-02-2:160|CPC006_HCC515_24H:BRD-K21672174-001-02-2:160|CPC006_HCC515_6H:BRD-K21672174-001-02-2:160|CPC006_HT29_24H:BRD-K21672174-001-02-2:160|CPC006_HT29_6H:BRD-K21672174-001-02-2:160|CPC006_MCF7_2…
BRD-A52650764	BRD-A52650764	ingenol		trt_cp	24 h|6 h	1 nM|1 ÂµM|10 nM|10 ÂµM|100 nM|3 ÂµM|500 nM	98.4906	96.7501	94.9204	-666	-666	99.4312	97.55	96.2307	93.7884	91.4051	91.1172	88.868	76.0246	65.5947	9	0	9	51	65.6|88.9|93.8|99.4|91.1|91.4|97.6|76|96.2	1.04|1.31|1.43|1.78|1.37|1.43|1.65|1.15|1.49	A375|A549|HA1E|HCC515|HEPG2|HT29|MCF7|PC3|VCAP	4|7|9|3	4|7|9|3|6|5	CPC006_A375_24H:BRD-A52650764-001-01-0:10|CPC006_A375_6H:BRD-A52650764-001-01-0:10|CPC006_A549_24H:BRD-A52650764-001-01-0:10|CPC006_A549_6H:BRD-A52650764-001-01-0:10|CPC006_HA1E_24H:BRD-A52650764-001-01-0:10|CPC006_HCC515_24H:BRD-A52650764-001-01-0:10|CPC006_HCC515_6H:BRD-A52650764-001-01-0:10|CPC006_HEPG2_6H:BRD-A52650764-001-01-0:10|CPC006_HT29_6H:BRD-A52650764-001-01-0:10|CPC006_MCF7_24H:BRD-A…
CGS001-6259	CGS001-6259	RYK		trt_sh.cgs	120 h|144 h|96 h	1 ÂµL|1.5 ÂµL|2 ÂµL|5 ÂµL	98.342	96.6294	94.1653	1	1	99.5258	97.1583	96.9413	92.8923	89.444	89.0303	82.7024	45.4927	-666	8	0	8	10	89.4|82.7|92.9|45.5|89|99.5|97.2|96.9	1.27|1.14|1.26|0.82|1.29|1.61|1.44|1.43	A375|A549|HA1E|HEPG2|HT29|MCF7|PC3|VCAP	6|7|8|3	6|7|8|3|1|5	CGS001_A375_96H:RYK:1|CGS001_A549_96H:RYK:1|CGS001_HA1E_96H:RYK:1.5|CGS001_HEPG2_96H:RYK:1.5|CGS001_HT29_96H:RYK:1|CGS001_MCF7_96H:RYK:2|CGS001_MCF7_144H:RYK:2|CGS001_PC3_96H:RYK:2|CGS001_PC3_144H:RYK:2|CGS001_VCAP_120H:RYK:5
CGS001-11331	CGS001-11331	PHB2		trt_sh.cgs	144 h|96 h	1 ÂµL|1.5 ÂµL|2 ÂµL	99.2146	96.6111	90.8199	1	1	99.5807	98.8485	98.2612	89.7539	87.1515	71.3237	-666	-666	-666	6	0	6	8	71.3|87.2|99.6|98.8|98.3|89.8	1.09|1.18|1.57|1.64|1.52|1.24	A375|HA1E|HEPG2|HT29|MCF7|PC3	3|4|5|6	3|4|5|6|2|1	CGS001_A375_96H:PHB2:1|CGS001_HA1E_96H:PHB2:1.5|CGS001_HEPG2_96H:PHB2:1.5|CGS001_HT29_96H:PHB2:1|CGS001_MCF7_96H:PHB2:2|CGS001_MCF7_144H:PHB2:2|CGS001_PC3_96H:PHB2:2|CGS001_PC3_144H:PHB2:2
BRD-A24643465	BRD-A24643465	homoharringtonine		trt_cp	24 h|6 h	10 ÂµM	97.1595	96.6013	95.9886	-666	-666	97.9821	96.337	96.096	95.99	95.9251	93.6011	88.8665	86.1044	83.8868	9	0	9	11	86.1|96|83.9|93.6|96.3|98|88.9|96.1|95.9	1.31|1.51|1.2|1.48|1.49|1.61|1.4|1.48|1.51	A375|A549|HA1E|HCC515|HEPG2|HT29|MCF7|VCAP|PC3	6|5|8|2	6|5|8|2|9|4	CPC010_A375_6H:BRD-A24643465-001-05-3:10|CPC010_A549_6H:BRD-A24643465-001-05-3:10|CPC010_HA1E_6H:BRD-A24643465-001-05-3:10|CPC010_HCC515_6H:BRD-A24643465-001-05-3:10|CPC010_HEPG2_6H:BRD-A24643465-001-05-3:10|CPC010_HT29_6H:BRD-A24643465-001-05-3:10|CPC010_MCF7_24H:BRD-A24643465-001-05-3:10|CPC010_MCF7_6H:BRD-A24643465-001-05-3:10|CPC010_VCAP_6H:BRD-A24643465-001-05-3:10|CPC010_PC3_24H:BRD-A246434…
BRD-K06792661	BRD-K06792661	narciclasine		trt_cp	24 h|6 h	1 nM|1 ÂµM|10 nM|10 ÂµM|100 nM|3 ÂµM|500 nM	98.1451	96.567	95.1203	-666	-666	98.4223	97.8678	96.0317	93.9462	93.2456	91.2079	87.7614	80.2198	-666	8	0	8	40	98.4|96|87.8|93.2|80.2|93.9|91.2|97.9	1.62|1.51|1.27|1.46|1.23|1.49|1.45|1.6	A375|A549|HA1E|HCC515|HEPG2|HT29|MCF7|PC3	1|8|2|6	1|8|2|6|4|7	CPC006_A375_24H:BRD-K06792661-001-01-9:10|CPC006_A375_6H:BRD-K06792661-001-01-9:10|CPC006_A549_24H:BRD-K06792661-001-01-9:10|CPC006_A549_6H:BRD-K06792661-001-01-9:10|CPC006_HA1E_24H:BRD-K06792661-001-01-9:10|CPC006_HA1E_6H:BRD-K06792661-001-01-9:10|CPC006_HCC515_24H:BRD-K06792661-001-01-9:10|CPC006_HEPG2_6H:BRD-K06792661-001-01-9:10|CPC006_HT29_24H:BRD-K06792661-001-01-9:10|CPC006_HT29_6H:BRD-K06…
CGS001-7167	CGS001-7167	TPI1		trt_sh.cgs	120 h|144 h|96 h	1 ÂµL|1.5 ÂµL|2 ÂµL|5 ÂµL	97.7724	96.5638	80.523	1	1	98.4426	97.1022	95.6894	95.0207	63.4831	33.4	0	-666	-666	6	0	7	9	95.7|97.1|98.4|0|95|33.4|63.5	1.39|1.39|1.44|0|1.42|0.75|0.96	A549|HA1E|HEPG2|HT29|MCF7|PC3|VCAP	3|2|1|5	3|2|1|5|7|6	CGS001_A549_96H:TPI1:1|CGS001_HA1E_96H:TPI1:1.5|CGS001_HEPG2_96H:TPI1:1.5|CGS001_HT29_96H:TPI1:1|CGS001_MCF7_96H:TPI1:2|CGS001_MCF7_144H:TPI1:2|CGS001_PC3_96H:TPI1:2|CGS001_PC3_144H:TPI1:2|CGS001_VCAP_120H:TPI1:5
BRD-K03406345	BRD-K03406345	azacitidine		trt_cp	24 h|6 h	1 ÂµM|10 ÂµM|3 ÂµM|500 nM	97.766	96.5429	92.8143	-666	-666	98.2469	97.2852	96.966	93.6734	90.8939	79.8206	-666	-666	-666	6	0	6	15	90.9|79.8|93.7|98.2|97.3|97	1.37|1.25|1.51|1.61|1.53|1.58	A549|HT29|MCF7|PC3|VCAP|A375	4|5|6|3	4|5|6|3|1|2	CPC020_A549_6H:BRD-K03406345-001-11-2:10|CPC020_HT29_6H:BRD-K03406345-001-11-2:10|CPC020_MCF7_24H:BRD-K03406345-001-11-2:10|CPC020_MCF7_6H:BRD-K03406345-001-11-2:10|CPC020_PC3_24H:BRD-K03406345-001-11-2:10|CPC020_PC3_6H:BRD-K03406345-001-11-2:10|CPC020_VCAP_24H:BRD-K03406345-001-11-2:10|ERG011_VCAP_24H:BRD-K03406345-001-12-0:10|ERG011_VCAP_24H:BRD-K03406345-001-12-0:0.4|ERG011_VCAP_6H:BRD-K034063…
CGS001-25989	CGS001-25989	ULK3		trt_sh.cgs	120 h|96 h	1 ÂµL|1.5 ÂµL|2 ÂµL|5 ÂµL	98.9302	96.373	93.8847	1	1	99.5597	98.3007	96.3795	91.2521	89.4446	88.3714	46.3911	37.3939	-666	8	0	8	8	88.4|89.4|91.3|46.4|37.4|98.3|99.6|96.4	1.26|1.23|1.24|0.83|0.82|1.53|1.6|1.39	A375|A549|HA1E|HEPG2|HT29|MCF7|PC3|VCAP	7|6|8|3	7|6|8|3|2|1	CGS001_A375_96H:ULK3:1|CGS001_A549_96H:ULK3:1|CGS001_HA1E_96H:ULK3:1.5|CGS001_HEPG2_96H:ULK3:1.5|CGS001_HT29_96H:ULK3:1|CGS001_MCF7_96H:ULK3:2|CGS001_PC3_96H:ULK3:2|CGS001_VCAP_120H:ULK3:5
BRD-A26002865	BRD-A26002865	verrucarin-a		trt_cp	24 h|6 h	10 ÂµM	98.1613	96.3616	95.1487	-666	-666	98.2456	98.0769	95.0942	94.0299	93.2735	92.1723	88.5564	82.2878	-666	8	0	8	10	92.2|98.2|82.3|95.1|98.1|88.6|94|93.3	1.45|1.62|1.18|1.52|1.55|1.4|1.43|1.47	A375|A549|HA1E|HCC515|HEPG2|MCF7|PC3|HT29	2|5|4|7	2|5|4|7|8|1	CPC014_A375_6H:BRD-A26002865-001-01-5:10|CPC014_A549_24H:BRD-A26002865-001-01-5:10|CPC014_A549_6H:BRD-A26002865-001-01-5:10|CPC014_HA1E_6H:BRD-A26002865-001-01-5:10|CPC014_HCC515_6H:BRD-A26002865-001-01-5:10|CPC014_HEPG2_6H:BRD-A26002865-001-01-5:10|CPC014_MCF7_6H:BRD-A26002865-001-01-5:10|CPC014_PC3_6H:BRD-A26002865-001-01-5:10|CPC014_HT29_6H:BRD-A26002865-001-01-5:10|CPC014_PC3_24H:BRD-A2600286…
BRD-K76674262	BRD-K76674262	homoharringtonine		trt_cp	24 h|6 h	1 nM|1 ÂµM|10 nM|10 ÂµM|100 nM|3 ÂµM|500 nM	97.1763	96.3608	95.7828	-666	-666	98.538	95.8147	95.7341	95.3566	94.7816	94.472	86.5314	70.1465	-666	8	0	8	44	86.5|95.7|95.4|94.8|98.5|70.1|95.8|94.5	1.25|1.55|1.49|1.51|1.63|1.14|1.53|1.53	HA1E|HCC515|PC3|A375|A549|HEPG2|HT29|MCF7	5|7|2|3	5|7|2|3|4|8	CPC001_HA1E_24H:BRD-K76674262-001-01-7:10|CPC001_HA1E_6H:BRD-K76674262-001-01-7:10|CPC001_HCC515_24H:BRD-K76674262-001-01-7:10|CPC001_HCC515_6H:BRD-K76674262-001-01-7:10|CPC001_PC3_24H:BRD-K76674262-001-01-7:10|CPC001_PC3_6H:BRD-K76674262-001-01-7:10|CPC017_A375_6H:BRD-K76674262-001-01-7:10|CPC017_A549_24H:BRD-K76674262-001-01-7:10|CPC017_A549_6H:BRD-K76674262-001-01-7:10|CPC017_HEPG2_6H:BRD-K766…
BRD-K15409150	BRD-K15409150	penfluridol		trt_cp	24 h|6 h	10 ÂµM|30 ÂµM	97.4047	96.3205	93.5915	-666	-666	97.54	97.2694	97.0848	93.3878	90.6593	85.6077	81.3552	46.6368	0	8	0	9	16	97.5|93.4|85.6|81.4|97.1|97.3|0|90.7|46.6	1.6|1.47|1.4|1.21|1.63|1.59|0|1.36|0.79	HA1E|HCC515|PC3|VCAP|MCF7|A375|A549|HEPG2|HT29	1|6|5|2	1|6|5|2|8|3	CPC003_HA1E_24H:BRD-K15409150-001-01-7:10|CPC003_HA1E_6H:BRD-K15409150-001-01-7:10|CPC003_HCC515_24H:BRD-K15409150-001-01-7:10|CPC003_HCC515_6H:BRD-K15409150-001-01-7:10|CPC003_PC3_24H:BRD-K15409150-001-01-7:10|CPC003_PC3_6H:BRD-K15409150-001-01-7:10|CPC003_VCAP_24H:BRD-K15409150-001-01-7:10|CPC003_VCAP_6H:BRD-K15409150-001-01-7:10|CPC006_MCF7_6H:BRD-K15409150-001-02-5:30|CPC006_PC3_6H:BRD-K15409…
BRD-K16533489	BRD-K16533489	I-606051		trt_cp	24 h|6 h	10 ÂµM	99.3385	96.3106	93.6122	-666	-666	99.907	98.77	93.75	92.8154	92.7305	83.7005	0	0	-666	6	0	8	10	93.8|92.8|98.8|0|0|99.9|83.7|92.7	1.49|1.42|1.73|0|0|1.84|1.24|1.38	A375|A549|HA1E|HCC515|HT29|MCF7|PC3|VCAP	6|3|1|2	6|3|1|2|8|7	CPC020_A375_6H:BRD-K16533489-001-01-5:10|CPC020_A549_6H:BRD-K16533489-001-01-5:10|CPC020_HA1E_6H:BRD-K16533489-001-01-5:10|CPC020_HCC515_6H:BRD-K16533489-001-01-5:10|CPC020_HT29_6H:BRD-K16533489-001-01-5:10|CPC020_MCF7_24H:BRD-K16533489-001-01-5:10|CPC020_MCF7_6H:BRD-K16533489-001-01-5:10|CPC020_PC3_24H:BRD-K16533489-001-01-5:10|CPC020_PC3_6H:BRD-K16533489-001-01-5:10|CPC020_VCAP_24H:BRD-K1653348…
ccsbBroad304_05098	ccsbBroad304_05098	MAGEB6		trt_oe	96 h	1 ÂµL|2 ÂµL|3 ÂµL|4 ÂµL	97.3318	96.2554	95.1537	0	0	98.9189	95.7447	95.6679	94.6903	93.8144	92.0863	83.0409	63.1746	-61.4286	8	1	9	9	95.7|98.9|83|63.2|95.7|93.8|92.1|-61.4|94.7	1.38|1.47|1.14|1.06|1.47|1.6|1.33|-0.87|1.55	A375|A549|HA1E|HCC515|HEPG2|HT29|PC3|VCAP|MCF7	2|1|5|9	2|1|5|9|6|7	OEB006_A375_96H:BRDN0000411275:-666|OEB006_A549_96H:BRDN0000411275:-666|OEB006_HA1E_96H:BRDN0000411275:-666|OEB006_HCC515_96H:BRDN0000411275:-666|OEB006_HEPG2_96H:BRDN0000411275:-666|OEB006_HT29_96H:BRDN0000411275:-666|OEB006_PC3_96H:BRDN0000411275:-666|OEB006_VCAP_96H:BRDN0000411275:-666|OEB006_MCF7_96H:BRDN0000411275:-666
BRD-K66884694	BRD-K66884694	BRD-K66884694		trt_cp	24 h|6 h	10 ÂµM	96.6644	96.2461	94.3023	-666	-666	96.784	96.5448	96.0623	95.5935	90.9705	89.8589	89.5366	69.6742	-666	8	0	8	12	96.8|69.7|91|96.1|89.5|89.9|95.6|96.5	1.57|0.98|1.38|1.48|1.39|1.42|1.5|1.5	A375|A549|HCC515|HEPG2|HT29|MCF7|PC3|VCAP	1|8|4|7	1|8|4|7|3|6	CPC008_A375_24H:BRD-K66884694-001-05-3:10|CPC008_A375_6H:BRD-K66884694-001-05-3:10|CPC008_A549_6H:BRD-K66884694-001-05-3:10|CPC008_HCC515_6H:BRD-K66884694-001-05-3:10|CPC008_HEPG2_6H:BRD-K66884694-001-05-3:10|CPC008_HT29_6H:BRD-K66884694-001-05-3:10|CPC008_MCF7_24H:BRD-K66884694-001-05-3:10|CPC008_MCF7_6H:BRD-K66884694-001-05-3:10|CPC008_PC3_24H:BRD-K66884694-001-05-3:10|CPC008_PC3_6H:BRD-K668846…
CGS001-22949	CGS001-22949	PTGR1		trt_sh.cgs	120 h|96 h	1 ÂµL|1.5 ÂµL|2 ÂµL|5 ÂµL	99.6077	96.2377	91.3539	1	1	99.8871	99.3282	98.9065	86.829	84.0072	79.1655	71.0909	69.9019	-666	8	0	8	8	99.9|79.2|98.9|84|71.1|99.3|69.9|86.8	1.72|1.11|1.51|1.16|1.07|1.58|1.02|1.19	A375|A549|HA1E|HEPG2|HT29|MCF7|PC3|VCAP	1|6|3|8	1|6|3|8|4|2	CGS001_A375_96H:PTGR1:1|CGS001_A549_96H:PTGR1:1|CGS001_HA1E_96H:PTGR1:1.5|CGS001_HEPG2_96H:PTGR1:1.5|CGS001_HT29_96H:PTGR1:1|CGS001_MCF7_96H:PTGR1:2|CGS001_PC3_96H:PTGR1:2|CGS001_VCAP_120H:PTGR1:5
CGS001-5682	CGS001-5682	PSMA1		trt_sh.cgs	120 h|96 h	1 ÂµL|1.5 ÂµL|2 ÂµL|5 ÂµL	98.9936	96.2317	84.4954	1	1	99.563	98.4242	95.3172	91.6222	78.3604	43.6851	40.0387	-666	-666	7	0	7	7	40|43.7|78.4|98.4|91.6|95.3|99.6	0.73|0.83|1.01|1.6|1.35|1.38|1.62	A549|HA1E|HCC515|HT29|MCF7|PC3|VCAP	7|4|6|5	7|4|6|5|3|2	CGS001_A549_96H:PSMA1:1|CGS001_HA1E_96H:PSMA1:1.5|CGS001_HCC515_96H:PSMA1:2|CGS001_HT29_96H:PSMA1:1|CGS001_MCF7_96H:PSMA1:2|CGS001_PC3_96H:PSMA1:2|CGS001_VCAP_120H:PSMA1:5
BRD-K82732294	BRD-K82732294	BRD-K82732294		trt_cp	24 h|6 h	10 ÂµM	98.3717	96.1867	92.8698	-666	-666	98.923	97.8204	94.8954	93.1078	86.4785	85.9936	81.8386	80.3114	-666	8	0	8	11	93.1|94.9|86|80.3|81.8|86.5|97.8|98.9	1.43|1.46|1.26|1.23|1.28|1.35|1.6|1.63	A549|HA1E|HCC515|HEPG2|HT29|MCF7|PC3|VCAP	8|7|2|1	8|7|2|1|6|3	CPC009_A549_24H:BRD-K82732294-001-05-8:10|CPC009_A549_6H:BRD-K82732294-001-05-8:10|CPC009_HA1E_6H:BRD-K82732294-001-05-8:10|CPC009_HCC515_6H:BRD-K82732294-001-05-8:10|CPC009_HEPG2_6H:BRD-K82732294-001-05-8:10|CPC009_HT29_6H:BRD-K82732294-001-05-8:10|CPC009_MCF7_24H:BRD-K82732294-001-05-8:10|CPC009_PC3_6H:BRD-K82732294-001-05-8:10|CPC009_VCAP_24H:BRD-K82732294-001-05-8:10|CPC009_VCAP_6H:BRD-K82732…
CGS001-4151	CGS001-4151	MB		trt_sh.cgs	144 h|96 h	1 ÂµL|1.5 ÂµL|2 ÂµL	98.1126	96.1562	84.7859	1	1	99.0705	97.1547	94.3631	94.0364	91.3633	32.7273	0	0	-666	6	0	8	10	91.4|94.4|99.1|0|0|32.7|97.2|94	1.3|1.34|1.54|0|0|0.79|1.49|1.34	A375|A549|HA1E|HCC515|HEPG2|HT29|MCF7|PC3	3|7|2|8	3|7|2|8|1|6	CGS001_A375_96H:MB:1|CGS001_A549_96H:MB:1|CGS001_HA1E_96H:MB:1.5|CGS001_HCC515_96H:MB:2|CGS001_HEPG2_96H:MB:1.5|CGS001_HT29_96H:MB:1|CGS001_MCF7_96H:MB:2|CGS001_MCF7_144H:MB:2|CGS001_PC3_96H:MB:2|CGS001_PC3_144H:MB:2
CGS001-7533	CGS001-7533	YWHAH		trt_sh.cgs	120 h|144 h|96 h	1 ÂµL|1.5 ÂµL|2 ÂµL|5 ÂµL	98.6781	96.1153	86.543	1	1	99.0159	98.3402	95.9105	91.1947	83.0488	51.7478	32.6559	-38.5455	-666	7	1	8	10	32.7|95.9|99|83|-38.5|98.3|91.2|51.7	0.81|1.4|1.52|1.14|-0.8|1.53|1.27|0.88	A375|A549|HA1E|HEPG2|HT29|MCF7|PC3|VCAP	3|6|2|7	3|6|2|7|4|8	CGS001_A375_96H:YWHAH:1|CGS001_A549_96H:YWHAH:1|CGS001_HA1E_96H:YWHAH:1.5|CGS001_HEPG2_96H:YWHAH:1.5|CGS001_HT29_96H:YWHAH:1|CGS001_MCF7_96H:YWHAH:2|CGS001_MCF7_144H:YWHAH:2|CGS001_PC3_96H:YWHAH:2|CGS001_PC3_144H:YWHAH:2|CGS001_VCAP_120H:YWHAH:5
CGS001-5684	CGS001-5684	PSMA3		trt_sh.cgs	120 h|96 h	1 ÂµL|1.5 ÂµL|2 ÂµL|5 ÂµL	97.4208	96.1101	78.8037	1	1	98.3636	96.4779	95.1311	94.468	88.3817	0	0	0	0	5	0	9	9	94.5|0|0|0|0|98.4|88.4|96.5|95.1	1.36|0|0|0|0|1.6|1.3|1.41|1.34	A375|A549|HA1E|HCC515|HEPG2|HT29|MCF7|PC3|VCAP	6|8|9|1	6|8|9|1|7|2	CGS001_A375_96H:PSMA3:1|CGS001_A549_96H:PSMA3:1|CGS001_HA1E_96H:PSMA3:1.5|CGS001_HCC515_96H:PSMA3:2|CGS001_HEPG2_96H:PSMA3:1.5|CGS001_HT29_96H:PSMA3:1|CGS001_MCF7_96H:PSMA3:2|CGS001_PC3_96H:PSMA3:2|CGS001_VCAP_120H:PSMA3:5
CGS001-641	CGS001-641	BLM		trt_sh.cgs	120 h|144 h|96 h	1 ÂµL|1.5 ÂµL|2 ÂµL|5 ÂµL	97.0065	96.0964	91.3257	1	1	97.8152	96.1977	95.2727	95.0998	84.127	79.4418	63.9853	40.0219	-666	8	0	8	10	64|79.4|40|84.1|95.3|95.1|96.2|97.8	1.04|1.11|0.81|1.16|1.42|1.42|1.4|1.45	A375|A549|HA1E|HEPG2|HT29|MCF7|PC3|VCAP	8|7|5|6	8|7|5|6|4|2	CGS001_A375_96H:BLM:1|CGS001_A549_96H:BLM:1|CGS001_HA1E_96H:BLM:1.5|CGS001_HEPG2_96H:BLM:1.5|CGS001_HT29_96H:BLM:1|CGS001_MCF7_96H:BLM:2|CGS001_MCF7_144H:BLM:2|CGS001_PC3_96H:BLM:2|CGS001_PC3_144H:BLM:2|CGS001_VCAP_120H:BLM:5
BRD-K74710236	BRD-K74710236	VU-0410183-2		trt_cp	24 h|6 h	10 ÂµM	97.0397	96.0499	94.294	-666	-666	97.2846	96.7949	96.4025	93.7178	93.0822	88.482	86.9208	82.8425	78.8438	9	0	9	21	97.3|82.8|88.5|96.8|86.9|96.4|93.1|93.7|78.8	1.59|1.18|1.32|1.5|1.36|1.6|1.41|1.44|1.13	A375|A549|HCC515|HEPG2|HT29|MCF7|PC3|VCAP|HA1E	1|4|6|8	1|4|6|8|7|3	CPC008_A375_24H:BRD-K74710236-001-04-8:10|CPC008_A375_6H:BRD-K74710236-001-04-8:10|CPC008_A549_6H:BRD-K74710236-001-04-8:10|CPC008_HCC515_6H:BRD-K74710236-001-04-8:10|CPC008_HEPG2_6H:BRD-K74710236-001-04-8:10|CPC008_HT29_6H:BRD-K74710236-001-04-8:10|CPC008_MCF7_24H:BRD-K74710236-001-04-8:10|CPC008_PC3_24H:BRD-K74710236-001-04-8:10|CPC008_PC3_6H:BRD-K74710236-001-04-8:10|CPC008_VCAP_24H:BRD-K74710…
CGS001-27243	CGS001-27243	CHMP2A		trt_sh.cgs	96 h	1 ÂµL|1.5 ÂµL|2 ÂµL|5 ÂµL	99.5798	96.0446	87.1114	1	1	99.5839	99.5758	96.9929	88.0261	69.348	69.1415	41.6355	-48.7151	-666	7	1	8	8	69.3|-48.7|97|99.6|99.6|88|69.1|41.6	1.07|-0.84|1.39|1.49|1.78|1.3|1.02|0.8	A375|A549|HA1E|HCC515|HT29|MCF7|PC3|VCAP	4|5|3|6	4|5|3|6|1|7	CGS001_A375_96H:CHMP2A:1|CGS001_A549_96H:CHMP2A:1|CGS001_HA1E_96H:CHMP2A:1.5|CGS001_HCC515_96H:CHMP2A:2|CGS001_HT29_96H:CHMP2A:1|CGS001_MCF7_96H:CHMP2A:2|CGS001_PC3_96H:CHMP2A:2|CGS001_VCAP_96H:CHMP2A:5
CGS001-3925	CGS001-3925	STMN1		trt_sh.cgs	120 h|144 h|96 h	1 ÂµL|1.5 ÂµL|2 ÂµL|5 ÂµL	99.4626	96.0441	92.8416	1	1	99.8342	99.0911	92.759	92.4922	88.1818	84.6911	78.6763	31.3983	-37.8827	8	1	9	9	92.5|99.8|84.7|92.8|78.7|88.2|99.1|-37.9|31.4	1.33|1.67|1.14|1.2|1.09|1.27|1.57|-0.79|0.7	A375|A549|HA1E|HCC515|HEPG2|HT29|MCF7|PC3|VCAP	2|7|4|1	2|7|4|1|6|3	CGS001_A375_96H:STMN1:1|CGS001_A549_96H:STMN1:1|CGS001_HA1E_96H:STMN1:1.5|CGS001_HCC515_96H:STMN1:2|CGS001_HEPG2_96H:STMN1:1.5|CGS001_HT29_96H:STMN1:1|CGS001_MCF7_144H:STMN1:2|CGS001_PC3_144H:STMN1:2|CGS001_VCAP_120H:STMN1:5
CGS001-6772	CGS001-6772	STAT1		trt_sh.cgs	120 h|144 h|96 h	1 ÂµL|1.5 ÂµL|2 ÂµL|5 ÂµL	97.8505	96.04	92.2219	1	1	99.9436	95.7575	95.2559	93.2029	87.2608	81.9108	76.4848	56.3968	53.3084	9	0	9	11	56.4|87.3|95.3|81.9|76.5|93.2|95.8|53.3|99.9	0.89|1.18|1.27|1.13|1.11|1.38|1.38|0.89|1.73	A549|HA1E|HCC515|HEPG2|HT29|MCF7|PC3|VCAP|A375	9|7|3|6	9|7|3|6|2|4	CGS001_A549_96H:STAT1:1|CGS001_HA1E_96H:STAT1:1.5|CGS001_HCC515_96H:STAT1:2|CGS001_HEPG2_96H:STAT1:1.5|CGS001_HT29_96H:STAT1:1|CGS001_MCF7_96H:STAT1:2|CGS001_MCF7_144H:STAT1:2|CGS001_PC3_96H:STAT1:2|CGS001_PC3_144H:STAT1:2|CGS001_VCAP_120H:STAT1:5|CGS001_A375_96H:STAT1:1
BRD-K89930444	BRD-K89930444	AG-592		trt_cp	24 h|6 h	10 ÂµM	97.3647	96.0356	93.938	-666	-666	97.5826	97.1468	94.843	94.5698	90.0024	89.4834	85.8616	84.5187	48.1685	9	0	9	14	89.5|97.6|90|84.5|85.9|94.6|48.2|94.8|97.1	1.3|1.63|1.35|1.25|1.31|1.48|0.92|1.51|1.63	HA1E|HCC515|PC3|VCAP|A375|A549|HEPG2|HT29|MCF7	2|9|8|6	2|9|8|6|3|1	CPC001_HA1E_24H:BRD-K89930444-001-01-9:10|CPC001_HA1E_6H:BRD-K89930444-001-01-9:10|CPC001_HCC515_24H:BRD-K89930444-001-01-9:10|CPC001_HCC515_6H:BRD-K89930444-001-01-9:10|CPC001_PC3_24H:BRD-K89930444-001-01-9:10|CPC001_PC3_6H:BRD-K89930444-001-01-9:10|CPC001_VCAP_24H:BRD-K89930444-001-01-9:10|CPC016_A375_6H:BRD-K89930444-001-01-9:10|CPC016_A549_24H:BRD-K89930444-001-01-9:10|CPC016_A549_6H:BRD-K899…
BRD-K43620258	BRD-K43620258	CHEMBL-399379		trt_cp	24 h|6 h	10 ÂµM|80 ÂµM	97.8508	95.9672	88.9865	-666	-666	99.289	96.4126	96.0199	92.1472	88.8975	61.1529	50.182	-666	-666	7	0	7	16	50.2|99.3|96.4|88.9|96|92.1|61.2	0.88|1.76|1.55|1.4|1.51|1.38|0.87	A375|HCC515|HT29|MCF7|PC3|VCAP|A549	2|3|5|6	2|3|5|6|4|7	CPC006_A375_6H:BRD-K43620258-001-01-6:80|CPC006_HCC515_24H:BRD-K43620258-001-01-6:80|CPC006_HT29_6H:BRD-K43620258-001-01-6:80|CPC006_MCF7_24H:BRD-K43620258-001-01-6:80|CPC006_MCF7_6H:BRD-K43620258-001-01-6:80|CPC006_PC3_24H:BRD-K43620258-001-01-6:80|CPC006_PC3_6H:BRD-K43620258-001-01-6:80|CPC006_VCAP_24H:BRD-K43620258-001-01-6:80|MUC.CP003_MCF7_24H:BRD-K43620258-001-01-6:80|MUC.CP003_MCF7_24H:BRD…
BRD-K68548958	BRD-K68548958	BRD-K68548958		trt_cp	24 h|6 h	20 ÂµM	98.3177	95.9545	93.0855	-666	-666	98.8624	97.773	96.4077	90.7749	89.9519	84.7431	83.7379	80.9417	-78.7546	8	1	9	17	83.7|96.4|90.8|98.9|-78.8|80.9|90|97.8|84.7	1.28|1.53|1.34|1.74|-1.05|1.27|1.42|1.59|1.25	A375|A549|HA1E|HCC515|HEPG2|HT29|MCF7|PC3|VCAP	4|8|2|3	4|8|2|3|7|9	CPC006_A375_24H:BRD-K68548958-001-01-2:20|CPC006_A375_6H:BRD-K68548958-001-01-2:20|CPC006_A549_24H:BRD-K68548958-001-01-2:20|CPC006_A549_6H:BRD-K68548958-001-01-2:20|CPC006_HA1E_24H:BRD-K68548958-001-01-2:20|CPC006_HA1E_6H:BRD-K68548958-001-01-2:20|CPC006_HCC515_24H:BRD-K68548958-001-01-2:20|CPC006_HCC515_6H:BRD-K68548958-001-01-2:20|CPC006_HEPG2_6H:BRD-K68548958-001-01-2:20|CPC006_HT29_6H:BRD-K6…
CGS001-55176	CGS001-55176	SEC61A2		trt_sh.cgs	120 h|144 h|96 h	1 ÂµL|1.5 ÂµL|2 ÂµL|5 ÂµL	97.39	95.9261	90.433	1	1	98.7879	95.9921	94.5841	94.3404	80.4265	78.4671	75.9808	66.6074	0	8	0	9	9	96|94.6|80.4|94.3|76|98.8|66.6|78.5|0	1.4|1.35|1.09|1.24|1.07|1.64|1.06|1.1|0	A375|A549|HA1E|HCC515|HEPG2|HT29|MCF7|PC3|VCAP	6|1|2|4	6|1|2|4|3|8	CGS001_A375_96H:SEC61A2:1|CGS001_A549_96H:SEC61A2:1|CGS001_HA1E_96H:SEC61A2:1.5|CGS001_HCC515_96H:SEC61A2:2|CGS001_HEPG2_96H:SEC61A2:1.5|CGS001_HT29_96H:SEC61A2:1|CGS001_MCF7_144H:SEC61A2:2|CGS001_PC3_144H:SEC61A2:2|CGS001_VCAP_120H:SEC61A2:5
BRD-K42308740	BRD-K42308740	ST-056792		trt_cp	24 h|6 h	10 ÂµM	98.2528	95.9073	91.435	-666	-666	98.8315	97.6741	97.5121	89.6114	84.5005	80.4801	62.8524	0	-666	7	0	8	11	0|98.8|84.5|97.7|62.9|80.5|97.5|89.6	0|1.73|1.23|1.65|1.03|1.2|1.59|1.39	A549|HA1E|HCC515|MCF7|PC3|VCAP|A375|HT29	2|4|7|8	2|4|7|8|3|6	CPC012_A549_6H:BRD-K42308740-001-01-5:10|CPC012_HA1E_6H:BRD-K42308740-001-01-5:10|CPC012_HCC515_6H:BRD-K42308740-001-01-5:10|CPC012_MCF7_24H:BRD-K42308740-001-01-5:10|CPC012_MCF7_6H:BRD-K42308740-001-01-5:10|CPC012_PC3_24H:BRD-K42308740-001-01-5:10|CPC012_PC3_6H:BRD-K42308740-001-01-5:10|CPC012_VCAP_24H:BRD-K42308740-001-01-5:10|CPC012_A375_6H:BRD-K42308740-001-01-5:10|CPC012_HT29_6H:BRD-K4230874…
BRD-A50737080	BRD-A50737080	CGK-733		trt_cp	24 h|6 h	10 ÂµM|3 ÂµM	97.7751	95.8759	91.5893	-666	-666	97.9381	97.612	95.783	92.1703	88.3041	77.728	51.3956	34.6863	-666	8	0	8	17	34.7|97.9|95.8|51.4|88.3|92.2|77.7|97.6	0.7|1.65|1.5|0.89|1.3|1.39|1.21|1.65	HA1E|HCC515|PC3|A375|A549|HEPG2|HT29|MCF7	2|8|3|6	2|8|3|6|5|7	CPC003_HA1E_24H:BRD-A50737080-001-01-4:10|CPC003_HA1E_6H:BRD-A50737080-001-01-4:10|CPC003_HCC515_24H:BRD-A50737080-001-01-4:10|CPC003_HCC515_6H:BRD-A50737080-001-01-4:10|CPC003_PC3_24H:BRD-A50737080-001-01-4:10|CPC003_PC3_6H:BRD-A50737080-001-01-4:10|CPC015_A375_6H:BRD-A50737080-001-01-4:10|CPC015_A549_24H:BRD-A50737080-001-01-4:10|CPC015_A549_6H:BRD-A50737080-001-01-4:10|CPC015_HEPG2_6H:BRD-A507…
ccsbBroad304_00282	ccsbBroad304_00282	CDKN1A		trt_oe	96 h	1 ÂµL|2 ÂµL|3 ÂµL|4 ÂµL	98.7003	95.863	78.7703	1	1	98.8395	98.5611	95.5752	90.4762	89.1697	0	0	-666	-666	5	0	7	7	98.8|0|90.5|89.2|95.6|98.6|0	1.51|0|1.36|1.21|1.59|1.51|0	A375|HA1E|HCC515|HEPG2|MCF7|PC3|VCAP	1|6|5|3	1|6|5|3|4|2	OEB003_A375_96H:BRDN0000405896:-666|OEB003_HA1E_96H:BRDN0000405896:-666|OEB003_HCC515_96H:BRDN0000405896:-666|OEB003_HEPG2_96H:BRDN0000405896:-666|OEB003_MCF7_96H:BRDN0000405896:-666|OEB003_PC3_96H:BRDN0000405896:-666|OEB003_VCAP_96H:BRDN0000405896:-666
BRD-A77467113	BRD-A77467113	EMF-sumo1-11		trt_cp	24 h|6 h	1 ÂµM|10 ÂµM|3 ÂµM	97.1872	95.8457	93.4973	-666	-666	97.663	96.7115	95.9761	93.0323	90.1099	87.4911	87.2573	0	-666	7	0	8	15	0|97.7|90.1|96.7|96|87.5|87.3|93	0|1.61|1.36|1.56|1.59|1.31|1.34|1.45	A549|HA1E|HEPG2|HT29|MCF7|PC3|A375|HCC515	2|4|5|8	2|4|5|8|3|6	CPC014_A549_24H:BRD-A77467113-001-01-8:10|CPC014_HA1E_6H:BRD-A77467113-001-01-8:10|CPC014_HEPG2_6H:BRD-A77467113-001-01-8:10|CPC014_HT29_6H:BRD-A77467113-001-01-8:10|CPC014_MCF7_24H:BRD-A77467113-001-01-8:10|CPC014_MCF7_6H:BRD-A77467113-001-01-8:10|CPC014_PC3_24H:BRD-A77467113-001-01-8:10|CPC014_PC3_6H:BRD-A77467113-001-01-8:10|MUC.CP002_MCF7_24H:BRD-A77467113-001-01-8:10|MUC.CP002_MCF7_24H:BRD-A…
CGS001-1054	CGS001-1054	CEBPG		trt_sh.cgs	144 h|96 h	1 ÂµL|1.5 ÂµL|2 ÂµL	99.3709	95.8356	85.9855	1	1	99.8799	98.8619	96.9697	87.6309	82.1056	50.4647	0	-666	-666	6	0	7	9	82.1|50.5|0|98.9|97|87.6|99.9	1.19|0.88|0|1.46|1.49|1.29|1.71	A375|HA1E|HCC515|HEPG2|HT29|MCF7|PC3	7|4|5|6	7|4|5|6|1|2	CGS001_A375_96H:CEBPG:1|CGS001_HA1E_96H:CEBPG:1.5|CGS001_HCC515_96H:CEBPG:2|CGS001_HEPG2_96H:CEBPG:1.5|CGS001_HT29_96H:CEBPG:1|CGS001_MCF7_96H:CEBPG:2|CGS001_MCF7_144H:CEBPG:2|CGS001_PC3_96H:CEBPG:2|CGS001_PC3_144H:CEBPG:2
CGS001-8611	CGS001-8611	PPAP2A		trt_sh.cgs	120 h|144 h|96 h	1 ÂµL|1.5 ÂµL|2 ÂµL|5 ÂµL	99.5616	95.8149	90.8471	1	1	99.8419	99.2812	94.142	89.9945	84.7108	77.1119	51.0303	46.7541	32.0914	9	0	9	11	32.1|94.1|90|77.1|99.3|51|99.8|84.7|46.8	0.81|1.33|1.22|0.99|1.52|0.9|1.65|1.17|0.85	A375|A549|HA1E|HCC515|HEPG2|HT29|MCF7|PC3|VCAP	7|5|2|3	7|5|2|3|8|4	CGS001_A375_96H:PPAP2A:1|CGS001_A549_96H:PPAP2A:1|CGS001_HA1E_96H:PPAP2A:1.5|CGS001_HCC515_96H:PPAP2A:2|CGS001_HEPG2_96H:PPAP2A:1.5|CGS001_HT29_96H:PPAP2A:1|CGS001_MCF7_96H:PPAP2A:2|CGS001_MCF7_144H:PPAP2A:2|CGS001_PC3_96H:PPAP2A:2|CGS001_PC3_144H:PPAP2A:2|CGS001_VCAP_120H:PPAP2A:5
ccsbBroad304_01710	ccsbBroad304_01710	TRAF2		trt_oe	96 h	1 ÂµL|2 ÂµL|3 ÂµL|4 ÂµL	97.7954	95.801	88.738	1	1	98.2456	97.3451	95.5556	92.0578	80.5755	68.6487	0	-666	-666	6	0	7	7	68.6|98.2|95.6|92.1|97.3|80.6|0	1|1.49|1.49|1.32|1.67|1.12|0	A549|HA1E|HCC515|HEPG2|MCF7|PC3|VCAP	2|5|3|4	2|5|3|4|6|1	OEB001_A549_96H:BRDN0000400124:-666|OEB001_HA1E_96H:BRDN0000400124:-666|OEB001_HCC515_96H:BRDN0000400124:-666|OEB001_HEPG2_96H:BRDN0000400124:-666|OEB001_MCF7_96H:BRDN0000400124:-666|OEB001_PC3_96H:BRDN0000400124:-666|OEB001_VCAP_96H:BRDN0000400124:-666
BRD-K86761848	BRD-K86761848	I-070759		trt_cp	24 h|6 h	10 ÂµM	96.6119	95.7972	89.9799	-666	-666	97.5355	95.6882	95.2063	94.7589	79.9508	76.7399	56.3832	55.5306	-666	8	0	8	10	95.2|97.5|80|76.7|94.8|95.7|56.4|55.5	1.52|1.58|1.15|1.19|1.54|1.5|0.92|0.87	A375|A549|HA1E|HEPG2|MCF7|PC3|VCAP|HT29	2|6|1|5	2|6|1|5|3|4	CPC013_A375_6H:BRD-K86761848-001-01-3:10|CPC013_A549_24H:BRD-K86761848-001-01-3:10|CPC013_HA1E_6H:BRD-K86761848-001-01-3:10|CPC013_HEPG2_6H:BRD-K86761848-001-01-3:10|CPC013_MCF7_24H:BRD-K86761848-001-01-3:10|CPC013_MCF7_6H:BRD-K86761848-001-01-3:10|CPC013_PC3_24H:BRD-K86761848-001-01-3:10|CPC013_PC3_6H:BRD-K86761848-001-01-3:10|CPC013_VCAP_24H:BRD-K86761848-001-01-3:10|CPC013_HT29_6H:BRD-K8676184…
BRD-A15079084	BRD-A15079084	phorbol-12-myristate-13-acetate		trt_cp	24 h|6 h	1 nM|1 ÂµM|10 nM|10 ÂµM|100 nM|3 ÂµM|500 nM	98.0557	95.7681	93.5796	-666	-666	98.9335	97.1779	94.6886	92.2723	91.3284	87.0765	84.284	76.009	73.5608	9	0	9	53	84.3|92.3|91.3|98.9|76|97.2|73.6|87.1|94.7	1.29|1.4|1.36|1.74|1.18|1.63|1.12|1.29|1.44	A375|A549|HA1E|HCC515|HT29|MCF7|PC3|VCAP|HEPG2	4|6|9|2	4|6|9|2|3|8	CPC006_A375_24H:BRD-A15079084-001-02-9:10|CPC006_A375_6H:BRD-A15079084-001-02-9:10|CPC006_A549_24H:BRD-A15079084-001-02-9:10|CPC006_HA1E_24H:BRD-A15079084-001-02-9:10|CPC006_HCC515_24H:BRD-A15079084-001-02-9:10|CPC006_HT29_24H:BRD-A15079084-001-02-9:10|CPC006_HT29_6H:BRD-A15079084-001-02-9:10|CPC006_MCF7_24H:BRD-A15079084-001-02-9:10|CPC006_PC3_24H:BRD-A15079084-001-02-9:10|CPC006_PC3_6H:BRD-A150…
BRD-K82823804	BRD-K82823804	SA-792987		trt_cp	24 h|6 h	1 ÂµM|10 ÂµM|3 ÂµM	96.7891	95.7465	90.2961	-666	-666	98.0573	95.5208	95.4229	93.985	80.1353	78.6556	53.663	52.4272	-89.5366	8	1	9	20	80.1|95.5|98.1|95.4|52.4|94|53.7|-89.5|78.7	1.15|1.54|1.61|1.45|0.9|1.45|0.98|-1.2|1.2	HA1E|HCC515|PC3|VCAP|A375|A549|HEPG2|HT29|MCF7	3|2|4|6	3|2|4|6|1|9	CPC001_HA1E_24H:BRD-K82823804-001-01-7:10|CPC001_HA1E_6H:BRD-K82823804-001-01-7:10|CPC001_HCC515_24H:BRD-K82823804-001-01-7:10|CPC001_HCC515_6H:BRD-K82823804-001-01-7:10|CPC001_PC3_24H:BRD-K82823804-001-01-7:10|CPC001_PC3_6H:BRD-K82823804-001-01-7:10|CPC001_VCAP_24H:BRD-K82823804-001-01-7:10|CPC001_VCAP_6H:BRD-K82823804-001-01-7:10|CPC017_A375_6H:BRD-K82823804-001-01-7:10|CPC017_A549_24H:BRD-K828…
BRD-K98824517	BRD-K98824517	BRD-K98824517		trt_cp	24 h|6 h	10 ÂµM	96.6015	95.7317	91.6874	-666	-666	97.3267	95.8763	95.8738	93.8499	89.0882	78.1095	59.4976	37.7289	0	8	0	9	11	95.9|97.3|93.8|95.9|37.7|89.1|59.5|78.1|0	1.54|1.56|1.43|1.55|0.83|1.39|0.96|1.18|0	A375|A549|HA1E|HCC515|HEPG2|HT29|MCF7|PC3|VCAP	2|4|1|3	2|4|1|3|6|8	CPC019_A375_6H:BRD-K98824517-001-06-4:10|CPC019_A549_24H:BRD-K98824517-001-06-4:10|CPC019_A549_6H:BRD-K98824517-001-06-4:10|CPC019_HA1E_6H:BRD-K98824517-001-06-4:10|CPC019_HCC515_6H:BRD-K98824517-001-06-4:10|CPC019_HEPG2_6H:BRD-K98824517-001-06-4:10|CPC019_HT29_6H:BRD-K98824517-001-06-4:10|CPC019_MCF7_6H:BRD-K98824517-001-06-4:10|CPC019_PC3_24H:BRD-K98824517-001-06-4:10|CPC019_PC3_6H:BRD-K9882451…
BRD-K92241597	BRD-K92241597	tosedostat		trt_cp	24 h|6 h	1 ÂµM|10 ÂµM|3 ÂµM|500 nM|80 ÂµM	97.6709	95.6762	93.7969	-666	-666	99.701	95.6408	95.5919	91.7711	90.716	89.3604	82.0058	79.4872	61.0637	9	0	9	23	90.7|91.8|89.4|95.6|79.5|99.7|61.1|95.6|82	1.41|1.38|1.3|1.54|1.22|1.77|0.98|1.5|1.22	A375|A549|HA1E|HCC515|HEPG2|HT29|MCF7|PC3|VCAP	6|8|4|2	6|8|4|2|1|3	CPC006_A375_24H:BRD-K92241597-001-02-9:80|CPC006_A375_6H:BRD-K92241597-001-02-9:80|CPC006_A549_24H:BRD-K92241597-001-02-9:80|CPC006_A549_6H:BRD-K92241597-001-02-9:80|CPC006_HA1E_24H:BRD-K92241597-001-02-9:80|CPC006_HA1E_6H:BRD-K92241597-001-02-9:80|CPC006_HCC515_24H:BRD-K92241597-001-02-9:80|CPC006_HCC515_6H:BRD-K92241597-001-02-9:80|CPC006_HEPG2_6H:BRD-K92241597-001-02-9:80|CPC006_HT29_6H:BRD-K9…
BRD-A08003242	BRD-A08003242	rhodomyrtoxin-b		trt_cp	24 h|6 h	10 ÂµM	98.15	95.6747	93.6975	-666	-666	98.2633	98.0368	95.5704	90.8283	89.9103	89.5759	69.7106	0	-666	7	0	8	14	95.6|98|0|90.8|89.9|98.3|89.6|69.7	1.54|1.61|0|1.38|1.4|1.68|1.34|1.07	A375|A549|HA1E|HCC515|HT29|MCF7|PC3|VCAP	6|2|1|4	6|2|1|4|5|7	CPC005_A375_24H:BRD-A08003242-001-02-7:10|CPC005_A375_6H:BRD-A08003242-001-02-7:10|CPC005_A549_24H:BRD-A08003242-001-02-7:10|CPC005_A549_6H:BRD-A08003242-001-02-7:10|CPC005_HA1E_24H:BRD-A08003242-001-02-7:10|CPC005_HA1E_6H:BRD-A08003242-001-02-7:10|CPC005_HCC515_6H:BRD-A08003242-001-02-7:10|CPC005_HT29_24H:BRD-A08003242-001-02-7:10|CPC005_HT29_6H:BRD-A08003242-001-02-7:10|CPC005_MCF7_24H:BRD-A080…
CGS001-4817	CGS001-4817	NIT1		trt_sh.cgs	120 h|144 h|96 h	1 ÂµL|1.5 ÂµL|2 ÂµL|5 ÂµL	98.2116	95.6637	92.9709	1	1	99.5026	96.9205	95.7716	90.4601	90.3246	84.8458	75.3964	50.2902	-666	8	0	8	9	90.5|99.5|75.4|96.9|84.8|95.8|50.3|90.3	1.29|1.6|1.05|1.33|1.17|1.44|0.87|1.24	A375|A549|HA1E|HCC515|HEPG2|MCF7|PC3|VCAP	2|4|6|1	2|4|6|1|8|5	CGS001_A375_96H:NIT1:1|CGS001_A549_96H:NIT1:1|CGS001_HA1E_96H:NIT1:1.5|CGS001_HCC515_96H:NIT1:2|CGS001_HEPG2_96H:NIT1:1.5|CGS001_MCF7_144H:NIT1:2|CGS001_PC3_96H:NIT1:2|CGS001_PC3_144H:NIT1:2|CGS001_VCAP_120H:NIT1:5
CGS001-2063	CGS001-2063	NR2F6		trt_sh.cgs	120 h|144 h|96 h	1 ÂµL|1.5 ÂµL|2 ÂµL|5 ÂµL	96.6992	95.6279	90.9792	1	1	97.2116	96.1868	95.597	93.5161	91.4246	71.9394	70.59	36.2672	-66.8747	8	1	9	11	95.6|96.2|97.2|-66.9|70.6|71.9|91.4|93.5|36.3	1.39|1.4|1.39|-0.98|1.02|1.08|1.35|1.32|0.77	A375|A549|HA1E|HCC515|HEPG2|HT29|MCF7|PC3|VCAP	3|2|1|8	3|2|1|8|7|6	CGS001_A375_96H:NR2F6:1|CGS001_A549_96H:NR2F6:1|CGS001_HA1E_96H:NR2F6:1.5|CGS001_HCC515_96H:NR2F6:2|CGS001_HEPG2_96H:NR2F6:1.5|CGS001_HT29_96H:NR2F6:1|CGS001_MCF7_96H:NR2F6:2|CGS001_MCF7_144H:NR2F6:2|CGS001_PC3_96H:NR2F6:2|CGS001_PC3_144H:NR2F6:2|CGS001_VCAP_120H:NR2F6:5
BRD-K80431395	BRD-K80431395	triciribine		trt_cp	24 h|6 h	1 ÂµM|10 ÂµM|3 ÂµM|500 nM	99.0651	95.582	91.37	-666	-666	99.2674	98.8628	94.6494	89.5485	86.3137	79.5782	61.2855	49.6966	0	8	0	9	26	49.7|94.6|89.5|99.3|79.6|98.9|86.3|0|61.3	0.87|1.45|1.34|1.61|1.23|1.66|1.27|0|0.95	A375|HA1E|HCC515|HEPG2|MCF7|PC3|VCAP|A549|HT29	4|6|2|3	4|6|2|3|7|5	CPC004_A375_6H:BRD-K80431395-001-02-4:10|CPC004_HA1E_24H:BRD-K80431395-001-02-4:10|CPC004_HA1E_6H:BRD-K80431395-001-02-4:10|CPC004_HCC515_24H:BRD-K80431395-001-02-4:10|CPC004_HEPG2_6H:BRD-K80431395-001-02-4:10|CPC004_MCF7_6H:BRD-K80431395-001-02-4:10|CPC004_PC3_6H:BRD-K80431395-001-02-4:10|CPC004_VCAP_24H:BRD-K80431395-001-02-4:10|CPC004_VCAP_6H:BRD-K80431395-001-02-4:10|CPC018_A375_6H:BRD-K80431…
BRD-A18419789	BRD-A18419789	etoposide		trt_cp	24 h|6 h	10 ÂµM	98.3415	95.5558	88.0543	-666	-666	99.6966	96.9865	96.1153	89.4247	83.3969	62.7055	0	-666	-666	6	0	7	12	99.7|96.1|97|62.7|89.4|0|83.4	1.73|1.51|1.57|0.98|1.41|0|1.23	A375|A549|HA1E|HT29|MCF7|PC3|VCAP	1|3|2|5	1|3|2|5|7|4	CPC005_A375_6H:BRD-A18419789-001-01-4:10|CPC005_A549_24H:BRD-A18419789-001-01-4:10|CPC005_A549_6H:BRD-A18419789-001-01-4:10|CPC005_HA1E_24H:BRD-A18419789-001-01-4:10|CPC005_HA1E_6H:BRD-A18419789-001-01-4:10|CPC005_HT29_24H:BRD-A18419789-001-01-4:10|CPC005_HT29_6H:BRD-A18419789-001-01-4:10|CPC005_MCF7_24H:BRD-A18419789-001-01-4:10|CPC005_MCF7_6H:BRD-A18419789-001-01-4:10|CPC005_PC3_24H:BRD-A184197…
BRD-K81795824	BRD-K81795824	BRD-K81795824		trt_cp	24 h|6 h	10 ÂµM	97.4769	95.454	91.2819	-666	-666	98.1703	96.7836	93.8403	93.0218	89.2989	76.5762	70.5652	55.9043	-666	8	0	8	11	93|96.8|89.3|70.6|98.2|93.8|76.6|55.9	1.47|1.54|1.3|1.04|1.67|1.42|1.15|0.87	A375|A549|HA1E|HCC515|MCF7|PC3|VCAP|HT29	5|2|6|1	5|2|6|1|3|7	CPC012_A375_6H:BRD-K81795824-001-01-4:10|CPC012_A549_24H:BRD-K81795824-001-01-4:10|CPC012_A549_6H:BRD-K81795824-001-01-4:10|CPC012_HA1E_6H:BRD-K81795824-001-01-4:10|CPC012_HCC515_6H:BRD-K81795824-001-01-4:10|CPC012_MCF7_6H:BRD-K81795824-001-01-4:10|CPC012_PC3_24H:BRD-K81795824-001-01-4:10|CPC012_PC3_6H:BRD-K81795824-001-01-4:10|CPC012_VCAP_24H:BRD-K81795824-001-01-4:10|CPC012_HT29_6H:BRD-K8179582…
CGS001-6428	CGS001-6428	SRSF3		trt_sh.cgs	120 h|144 h|96 h	1 ÂµL|1.5 ÂµL|2 ÂµL|5 ÂµL	99.413	95.4524	90.2782	1	1	99.5998	99.2263	97.0909	85.8926	82.938	76.9216	76.8179	75.2187	54.6571	9	0	9	11	75.2|99.2|76.8|82.9|54.7|97.1|76.9|99.6|85.9	1.12|1.56|1.06|1.05|0.89|1.5|1.15|1.62|1.17	A375|A549|HA1E|HCC515|HEPG2|HT29|MCF7|PC3|VCAP	8|2|6|9	8|2|6|9|4|7	CGS001_A375_96H:SRSF3:1|CGS001_A549_96H:SRSF3:1|CGS001_HA1E_96H:SRSF3:1.5|CGS001_HCC515_96H:SRSF3:2|CGS001_HEPG2_96H:SRSF3:1.5|CGS001_HT29_96H:SRSF3:1|CGS001_MCF7_96H:SRSF3:2|CGS001_MCF7_144H:SRSF3:2|CGS001_PC3_96H:SRSF3:2|CGS001_PC3_144H:SRSF3:2|CGS001_VCAP_120H:SRSF3:5
BRD-K35960502	BRD-K35960502	niclosamide		trt_cp	24 h|6 h	1 ÂµM|10 ÂµM|100 nM|3 ÂµM|500 nM	96.6228	95.3545	90.8706	-666	-666	96.6584	96.5873	96.4326	91.7398	87.1239	76.6816	76.107	74.8855	72.1481	9	0	9	58	72.1|76.1|96.6|74.9|76.7|96.7|87.1|96.4|91.7	1.12|1.09|1.58|1.17|1.19|1.61|1.3|1.5|1.39	A375|HA1E|HCC515|HEPG2|HT29|MCF7|PC3|VCAP|A549	6|3|8|9	6|3|8|9|7|5	CPC004_A375_6H:BRD-K35960502-001-10-1:10|CPC004_HA1E_24H:BRD-K35960502-001-10-1:10|CPC004_HA1E_6H:BRD-K35960502-001-10-1:10|CPC004_HCC515_24H:BRD-K35960502-001-10-1:10|CPC004_HCC515_6H:BRD-K35960502-001-10-1:10|CPC004_HEPG2_6H:BRD-K35960502-001-10-1:10|CPC004_HT29_6H:BRD-K35960502-001-10-1:10|CPC004_MCF7_6H:BRD-K35960502-001-10-1:10|CPC004_PC3_24H:BRD-K35960502-001-10-1:10|CPC004_PC3_6H:BRD-K3596…
ccsbBroad304_00283	ccsbBroad304_00283	CDKN2C		trt_oe	96 h	2 ÂµL|3 ÂµL|4 ÂµL	97.2175	95.3526	94.0156	1	1	97.2921	97.1429	94.5946	92.381	92.0354	90.6475	81.4433	-666	-666	7	0	7	7	97.3|94.6|92.4|81.4|92|90.6|97.1	1.46|1.38|1.38|1.25|1.46|1.31|1.46	A375|A549|HCC515|HT29|MCF7|PC3|VCAP	1|7|2|3	1|7|2|3|5|6	OEB004_A375_96H:BRDN0000408019:-666|OEB004_A549_96H:BRDN0000408019:-666|OEB004_HCC515_96H:BRDN0000408019:-666|OEB004_HT29_96H:BRDN0000408019:-666|OEB004_MCF7_96H:BRDN0000408019:-666|OEB004_PC3_96H:BRDN0000408019:-666|OEB004_VCAP_96H:BRDN0000408019:-666
CGS001-332	CGS001-332	BIRC5		trt_sh.cgs	120 h|144 h|96 h	1 ÂµL|1.5 ÂµL|2 ÂµL|5 ÂµL	99.8595	95.2784	89.4664	1	1	99.9447	99.7742	92.1212	89.2736	83.2285	72.456	-37.8277	-57.3658	-81.4106	6	3	9	11	99.8|99.9|-81.4|-37.8|83.2|92.1|72.5|89.3|-57.4	1.64|1.7|-1.08|-0.7|1.14|1.35|1.11|1.23|-0.87	A375|A549|HA1E|HCC515|HEPG2|HT29|MCF7|PC3|VCAP	2|1|6|8	2|1|6|8|5|7	CGS001_A375_96H:BIRC5:1|CGS001_A549_96H:BIRC5:1|CGS001_HA1E_96H:BIRC5:1.5|CGS001_HCC515_96H:BIRC5:2|CGS001_HEPG2_96H:BIRC5:1.5|CGS001_HT29_96H:BIRC5:1|CGS001_MCF7_96H:BIRC5:2|CGS001_MCF7_144H:BIRC5:2|CGS001_PC3_96H:BIRC5:2|CGS001_PC3_144H:BIRC5:2|CGS001_VCAP_120H:BIRC5:5
CGS001-6697	CGS001-6697	SPR		trt_sh.cgs	120 h|144 h|96 h	1 ÂµL|1.5 ÂµL|2 ÂµL|5 ÂµL	97.6744	95.2555	90.7373	1	1	99.0516	96.2973	94.2986	91.3747	89.1535	74.2482	72.0974	54.9697	-91.1777	8	1	9	11	94.3|96.3|74.2|-91.2|91.4|55|99.1|89.2|72.1	1.36|1.41|1.04|-1.17|1.26|0.93|1.56|1.23|1.03	A375|A549|HA1E|HCC515|HEPG2|HT29|MCF7|PC3|VCAP	7|2|1|5	7|2|1|5|8|3	CGS001_A375_96H:SPR:1|CGS001_A549_96H:SPR:1|CGS001_HA1E_96H:SPR:1.5|CGS001_HCC515_96H:SPR:2|CGS001_HEPG2_96H:SPR:1.5|CGS001_HT29_96H:SPR:1|CGS001_MCF7_96H:SPR:2|CGS001_MCF7_144H:SPR:2|CGS001_PC3_96H:SPR:2|CGS001_PC3_144H:SPR:2|CGS001_VCAP_120H:SPR:5
CGS001-324	CGS001-324	APC		trt_sh.cgs	120 h|144 h|96 h	1 ÂµL|1.5 ÂµL|2 ÂµL|5 ÂµL	96.9873	95.2534	86.5059	1	1	98.95	95.0246	94.13	92.9091	72.0609	65.961	62.3024	46.3795	-666	8	0	8	11	66|98.9|95|94.1|92.9|72.1|62.3|46.4	1.05|1.54|1.32|1.31|1.37|1.11|0.86|0.84	A375|A549|HA1E|HEPG2|HT29|MCF7|PC3|VCAP	2|3|4|5	2|3|4|5|6|1	CGS001_A375_96H:APC:1|CGS001_A549_96H:APC:1|CGS001_HA1E_96H:APC:1.5|CGS001_HEPG2_96H:APC:1.5|CGS001_HT29_96H:APC:1|CGS001_MCF7_96H:APC:2|CGS001_MCF7_144H:APC:2|CGS001_PC3_96H:APC:2|CGS001_PC3_120H:APC:2|CGS001_PC3_144H:APC:2|CGS001_VCAP_120H:APC:5
CGS001-5763	CGS001-5763	PTMS		trt_sh.cgs	96 h	1 ÂµL|1.5 ÂµL|2 ÂµL|5 ÂµL	96.3267	95.2326	92.2823	1	1	96.6842	95.9692	95.9541	92.3229	90.5743	82.1893	77.6945	49.1515	-666	8	0	8	8	92.3|96.7|96|77.7|49.2|82.2|90.6|96	1.32|1.43|1.35|1|0.89|1.14|1.24|1.45	A375|A549|HA1E|HCC515|HT29|PC3|VCAP|MCF7	2|8|3|1	2|8|3|1|7|6	CGS001_A375_96H:PTMS:1|CGS001_A549_96H:PTMS:1|CGS001_HA1E_96H:PTMS:1.5|CGS001_HCC515_96H:PTMS:2|CGS001_HT29_96H:PTMS:1|CGS001_PC3_96H:PTMS:2|CGS001_VCAP_96H:PTMS:5|CGS001_MCF7_96H:PTMS:2
CGS001-221692	CGS001-221692	PHACTR1		trt_sh.cgs	96 h	1 ÂµL|1.5 ÂµL|2 ÂµL|5 ÂµL	97.5547	95.2299	92.5318	0	0	98.7516	96.3578	93.6577	92.1525	89.1802	85.0909	55.3448	41.1233	-666	8	0	8	8	41.1|92.2|93.7|89.2|85.1|55.3|96.4|98.8	0.87|1.28|1.28|1.14|1.23|0.98|1.4|1.49	A375|A549|HA1E|HCC515|HT29|MCF7|PC3|VCAP	8|7|3|2	8|7|3|2|4|5	CGS001_A375_96H:PHACTR1:1|CGS001_A549_96H:PHACTR1:1|CGS001_HA1E_96H:PHACTR1:1.5|CGS001_HCC515_96H:PHACTR1:2|CGS001_HT29_96H:PHACTR1:1|CGS001_MCF7_96H:PHACTR1:2|CGS001_PC3_96H:PHACTR1:2|CGS001_VCAP_96H:PHACTR1:5
BRD-K06765193	BRD-K06765193	BRD-K06765193		trt_cp	24 h|6 h	10 ÂµM	98.0248	95.079	92.067	-666	-666	98.4305	97.619	94.1574	90.1092	88.913	83.1725	69.2982	40.0142	-666	8	0	8	16	90.1|69.3|94.2|97.6|98.4|88.9|83.2|40	1.4|0.98|1.44|1.54|1.63|1.4|1.23|0.86	A375|A549|HA1E|HEPG2|HT29|MCF7|VCAP|PC3	5|4|3|1	5|4|3|1|6|7	CPC010_A375_6H:BRD-K06765193-001-08-7:10|CPC010_A549_6H:BRD-K06765193-001-08-7:10|CPC010_HA1E_6H:BRD-K06765193-001-08-7:10|CPC010_HEPG2_6H:BRD-K06765193-001-08-7:10|CPC010_HT29_6H:BRD-K06765193-001-08-7:10|CPC010_MCF7_24H:BRD-K06765193-001-08-7:10|CPC010_MCF7_6H:BRD-K06765193-001-08-7:10|CPC010_VCAP_6H:BRD-K06765193-001-08-7:10|CPC013_A375_6H:BRD-K06765193-001-05-3:10|CPC013_HA1E_6H:BRD-K06765193…
BRD-K80348542	BRD-K80348542	cephaeline		trt_cp	24 h|6 h	10 ÂµM	97.0721	95.0745	93.6215	-666	-666	97.2013	96.9428	94.5995	91.5546	91.0448	90.3861	85.1648	83.9483	-666	8	0	8	13	83.9|96.9|91|94.6|97.2|85.2|91.6|90.4	1.2|1.58|1.37|1.51|1.55|1.27|1.43|1.43	HA1E|HCC515|PC3|A375|A549|HEPG2|HT29|MCF7	5|2|4|7	5|2|4|7|3|8	CPC002_HA1E_24H:BRD-K80348542-001-01-4:10|CPC002_HA1E_6H:BRD-K80348542-001-01-4:10|CPC002_HCC515_24H:BRD-K80348542-001-01-4:10|CPC002_HCC515_6H:BRD-K80348542-001-01-4:10|CPC002_PC3_24H:BRD-K80348542-001-01-4:10|CPC002_PC3_6H:BRD-K80348542-001-01-4:10|CPC016_A375_6H:BRD-K80348542-001-01-4:10|CPC016_A549_24H:BRD-K80348542-001-01-4:10|CPC016_A549_6H:BRD-K80348542-001-01-4:10|CPC016_HEPG2_6H:BRD-K803…
CGS001-10559	CGS001-10559	SLC35A1		trt_sh.cgs	120 h|144 h|96 h	1 ÂµL|1.5 ÂµL|2 ÂµL|5 ÂµL	96.841	95.0556	90.138	1	1	99.4397	94.2424	94.1948	92.3455	84.9355	75.6703	39.2215	0	-45.7922	7	1	9	11	75.7|0|92.3|84.9|-45.8|94.2|39.2|99.4|94.2	1.13|0|1.25|1.08|-0.75|1.4|0.85|1.59|1.32	A375|A549|HA1E|HCC515|HEPG2|HT29|MCF7|PC3|VCAP	8|6|9|3	8|6|9|3|4|1	CGS001_A375_96H:SLC35A1:1|CGS001_A549_96H:SLC35A1:1|CGS001_HA1E_96H:SLC35A1:1.5|CGS001_HCC515_96H:SLC35A1:2|CGS001_HEPG2_96H:SLC35A1:1.5|CGS001_HT29_96H:SLC35A1:1|CGS001_MCF7_96H:SLC35A1:2|CGS001_MCF7_144H:SLC35A1:2|CGS001_PC3_96H:SLC35A1:2|CGS001_PC3_144H:SLC35A1:2|CGS001_VCAP_120H:SLC35A1:5
BRD-K78599730	BRD-K78599730	manumycin-a		trt_cp	24 h|6 h	10 ÂµM	98.8362	95.0081	91.578	-666	-666	99.9052	97.7671	92.051	90.3091	87.8337	81.602	80.6257	26.2821	-666	8	0	8	34	87.8|90.3|92.1|80.6|97.8|99.9|81.6|26.3	1.35|1.35|1.41|1.18|1.66|1.87|1.21|0.73	A375|A549|HA1E|HCC515|MCF7|PC3|VCAP|HEPG2	6|5|3|2	6|5|3|2|1|7	CPC005_A375_24H:BRD-K78599730-001-02-6:10|CPC005_A375_24H:BRD-K78599730-001-03-4:10|CPC005_A375_6H:BRD-K78599730-001-02-6:10|CPC005_A549_24H:BRD-K78599730-001-02-6:10|CPC005_A549_24H:BRD-K78599730-001-03-4:10|CPC005_A549_6H:BRD-K78599730-001-02-6:10|CPC005_A549_6H:BRD-K78599730-001-03-4:10|CPC005_HA1E_6H:BRD-K78599730-001-02-6:10|CPC005_HA1E_6H:BRD-K78599730-001-03-4:10|CPC005_HCC515_6H:BRD-K7859…
BRD-K16798053	BRD-K16798053	ST-4029573		trt_cp	24 h|6 h	10 ÂµM	97.2263	94.957	91.1501	-666	-666	97.4422	97.0105	94.8519	90.5236	89.7661	77.3063	67.8635	30.2791	0	8	0	9	12	30.3|89.8|77.3|67.9|0|94.9|90.5|97.4|97	0.71|1.34|1.11|1|0|1.55|1.37|1.55|1.57	A375|A549|HA1E|HCC515|HEPG2|MCF7|PC3|VCAP|HT29	8|9|6|7	8|9|6|7|2|3	CPC013_A375_6H:BRD-K16798053-001-01-0:10|CPC013_A549_24H:BRD-K16798053-001-01-0:10|CPC013_HA1E_6H:BRD-K16798053-001-01-0:10|CPC013_HCC515_6H:BRD-K16798053-001-01-0:10|CPC013_HEPG2_6H:BRD-K16798053-001-01-0:10|CPC013_MCF7_24H:BRD-K16798053-001-01-0:10|CPC013_MCF7_6H:BRD-K16798053-001-01-0:10|CPC013_PC3_24H:BRD-K16798053-001-01-0:10|CPC013_VCAP_24H:BRD-K16798053-001-01-0:10|CPC013_VCAP_6H:BRD-K1679…
CGS001-9322	CGS001-9322	TRIP10		trt_sh.cgs	120 h|144 h|96 h	1 ÂµL|1.5 ÂµL|2 ÂµL|5 ÂµL	99.3713	94.9384	90.6672	1	1	99.8335	98.9091	94.2766	86.7344	84.1448	80.105	68.7018	67.8946	0	8	0	9	10	86.7|80.1|0|99.8|67.9|98.9|68.7|94.3|84.1	1.24|1.11|0|1.66|1|1.65|1.08|1.34|1.15	A375|A549|HA1E|HCC515|HEPG2|HT29|MCF7|PC3|VCAP	4|6|8|1	4|6|8|1|9|2	CGS001_A375_96H:TRIP10:1|CGS001_A549_96H:TRIP10:1|CGS001_HA1E_96H:TRIP10:1.5|CGS001_HCC515_96H:TRIP10:2|CGS001_HEPG2_96H:TRIP10:1.5|CGS001_HT29_96H:TRIP10:1|CGS001_MCF7_144H:TRIP10:2|CGS001_PC3_96H:TRIP10:2|CGS001_PC3_144H:TRIP10:2|CGS001_VCAP_120H:TRIP10:5
CGS001-11325	CGS001-11325	DDX42		trt_sh.cgs	120 h|144 h|96 h	1 ÂµL|1.5 ÂµL|2 ÂµL|5 ÂµL	98.9471	94.9117	89.2994	1	1	99.7005	98.1936	91.3948	90.3576	84.5261	71.6238	0	0	0	6	0	9	11	98.2|84.5|71.6|0|99.7|0|90.4|91.4|0	1.51|1.16|1.02|0|1.65|0|1.33|1.27|0	A375|A549|HA1E|HCC515|HEPG2|HT29|MCF7|PC3|VCAP	5|1|8|7	5|1|8|7|2|3	CGS001_A375_96H:DDX42:1|CGS001_A549_96H:DDX42:1|CGS001_HA1E_96H:DDX42:1.5|CGS001_HCC515_96H:DDX42:2|CGS001_HEPG2_96H:DDX42:1.5|CGS001_HT29_96H:DDX42:1|CGS001_MCF7_96H:DDX42:2|CGS001_MCF7_144H:DDX42:2|CGS001_PC3_96H:DDX42:2|CGS001_PC3_144H:DDX42:2|CGS001_VCAP_120H:DDX42:5
CGS001-5693	CGS001-5693	PSMB5		trt_sh.cgs	120 h|96 h	1 ÂµL|1.5 ÂµL|2 ÂµL|5 ÂµL	98.638	94.8463	82.1601	1	1	99.7576	97.5185	93.2203	88.8889	88.1446	25.4304	0	-666	-666	6	0	7	7	25.4|0|93.2|99.8|88.1|97.5|88.9	0.76|0|1.27|1.85|1.3|1.46|1.21	A375|A549|HA1E|HT29|MCF7|PC3|VCAP	4|6|3|7	4|6|3|7|5|1	CGS001_A375_96H:PSMB5:1|CGS001_A549_96H:PSMB5:1|CGS001_HA1E_96H:PSMB5:1.5|CGS001_HT29_96H:PSMB5:1|CGS001_MCF7_96H:PSMB5:2|CGS001_PC3_96H:PSMB5:2|CGS001_VCAP_120H:PSMB5:5
BRD-K44366801	BRD-K44366801	BRD-K44366801		trt_cp	24 h|6 h	10 ÂµM	96.4231	94.8305	91.1565	-666	-666	96.6368	96.2094	95.267	91.2088	90.442	77.1748	76.2531	74.0184	-666	8	0	8	12	95.3|74|76.3|91.2|96.6|77.2|96.2|90.4	1.53|1.05|1.12|1.38|1.56|1.16|1.52|1.34	A375|A549|HCC515|HEPG2|HT29|MCF7|PC3|VCAP	5|7|1|4	5|7|1|4|8|6	CPC008_A375_24H:BRD-K44366801-001-04-1:10|CPC008_A375_6H:BRD-K44366801-001-04-1:10|CPC008_A549_6H:BRD-K44366801-001-04-1:10|CPC008_HCC515_6H:BRD-K44366801-001-04-1:10|CPC008_HEPG2_6H:BRD-K44366801-001-04-1:10|CPC008_HT29_6H:BRD-K44366801-001-04-1:10|CPC008_MCF7_24H:BRD-K44366801-001-04-1:10|CPC008_MCF7_6H:BRD-K44366801-001-04-1:10|CPC008_PC3_24H:BRD-K44366801-001-04-1:10|CPC008_VCAP_24H:BRD-K4436…
BRD-K28916077	BRD-K28916077	BRD-K28916077		trt_cp	24 h|6 h	10 ÂµM	98.6653	94.7891	91.9164	-666	-666	99.3601	97.9705	91.1408	90.685	87.2197	85.122	75.5441	59.2491	-666	8	0	8	9	91.1|90.7|98|99.4|59.2|87.2|85.1|75.5	1.42|1.36|1.65|1.76|1.03|1.36|1.26|1.14	A375|A549|HA1E|HCC515|HEPG2|HT29|PC3|VCAP	4|3|1|2	4|3|1|2|6|7	CPC010_A375_6H:BRD-K28916077-001-04-0:10|CPC010_A549_6H:BRD-K28916077-001-04-0:10|CPC010_HA1E_6H:BRD-K28916077-001-04-0:10|CPC010_HCC515_6H:BRD-K28916077-001-04-0:10|CPC010_HEPG2_6H:BRD-K28916077-001-04-0:10|CPC010_HT29_6H:BRD-K28916077-001-04-0:10|CPC010_PC3_24H:BRD-K28916077-001-04-0:10|CPC010_PC3_6H:BRD-K28916077-001-04-0:10|CPC010_VCAP_6H:BRD-K28916077-001-04-0:10
BRD-K61829047	BRD-K61829047	7b-cis		trt_cp	24 h|6 h	10 ÂµM	97.6845	94.7858	90.9342	-666	-666	98.5437	96.8254	93.3013	90.4728	84.2495	82.2123	74.9693	0	-95.5305	7	1	9	17	98.5|-95.5|90.5|0|82.2|93.3|96.8|84.2|75	1.63|-1.33|1.37|0|1.29|1.5|1.54|1.25|1.07	A375|A549|HCC515|HEPG2|HT29|MCF7|PC3|VCAP|HA1E	1|7|6|3	1|7|6|3|8|5	CPC006_A375_24H:BRD-K61829047-001-01-6:10|CPC006_A375_6H:BRD-K61829047-001-01-6:10|CPC006_A549_24H:BRD-K61829047-001-01-6:10|CPC006_A549_6H:BRD-K61829047-001-01-6:10|CPC006_HCC515_24H:BRD-K61829047-001-01-6:10|CPC006_HCC515_6H:BRD-K61829047-001-01-6:10|CPC006_HEPG2_6H:BRD-K61829047-001-01-6:10|CPC006_HT29_24H:BRD-K61829047-001-01-6:10|CPC006_HT29_6H:BRD-K61829047-001-01-6:10|CPC006_MCF7_24H:BRD-K…
CGS001-10284	CGS001-10284	SAP18		trt_sh.cgs	120 h|144 h|96 h	1 ÂµL|1.5 ÂµL|2 ÂµL|5 ÂµL	99.6049	94.7705	83.1061	1	1	100	99.2097	93.4005	86.4719	69.6364	49.918	0	0	0	6	0	9	11	99.2|100|49.9|0|0|69.6|93.4|86.5|0	1.55|1.77|0.88|0|0|1.06|1.38|1.2|0	A375|A549|HA1E|HCC515|HEPG2|HT29|MCF7|PC3|VCAP	2|1|7|8	2|1|7|8|6|3	CGS001_A375_96H:SAP18:1|CGS001_A549_96H:SAP18:1|CGS001_HA1E_96H:SAP18:1.5|CGS001_HCC515_96H:SAP18:2|CGS001_HEPG2_96H:SAP18:1.5|CGS001_HT29_96H:SAP18:1|CGS001_MCF7_96H:SAP18:2|CGS001_MCF7_144H:SAP18:2|CGS001_PC3_96H:SAP18:2|CGS001_PC3_144H:SAP18:2|CGS001_VCAP_120H:SAP18:5
BRD-K34363599	BRD-K34363599	RJC-00245SC		trt_cp	24 h|6 h	10 ÂµM	98.3151	94.7599	85.4634	-666	-666	98.3292	98.301	97.1095	85.3	83.5165	50.2242	46.6906	-73.3239	-666	7	1	8	10	98.3|98.3|97.1|83.5|50.2|85.3|-73.3|46.7	1.62|1.63|1.58|1.26|0.82|1.33|-0.93|0.83	A375|A549|HA1E|HEPG2|HT29|MCF7|PC3|VCAP	2|1|3|6	2|1|3|6|4|5	CPC019_A375_6H:BRD-K34363599-001-02-0:10|CPC019_A549_24H:BRD-K34363599-001-02-0:10|CPC019_HA1E_6H:BRD-K34363599-001-02-0:10|CPC019_HEPG2_6H:BRD-K34363599-001-02-0:10|CPC019_HT29_6H:BRD-K34363599-001-02-0:10|CPC019_MCF7_24H:BRD-K34363599-001-02-0:10|CPC019_MCF7_6H:BRD-K34363599-001-02-0:10|CPC019_PC3_24H:BRD-K34363599-001-02-0:10|CPC019_VCAP_24H:BRD-K34363599-001-02-0:10|CPC019_VCAP_6H:BRD-K343635…
CGS001-6223	CGS001-6223	RPS19		trt_sh.cgs	120 h|144 h|96 h	1 ÂµL|1.5 ÂµL|2 ÂµL|5 ÂµL	98.844	94.7435	85.0848	1	1	99.2121	98.4759	98.399	82.8868	81.3476	50.1873	35.0105	0	0	7	0	9	11	98.5|0|82.9|0|35|99.2|81.3|98.4|50.2	1.52|0|1.12|0|0.71|1.69|1.2|1.5|0.87	A375|A549|HA1E|HCC515|HEPG2|HT29|MCF7|PC3|VCAP	6|1|8|3	6|1|8|3|7|9	CGS001_A375_96H:RPS19:1|CGS001_A549_96H:RPS19:1|CGS001_HA1E_96H:RPS19:1.5|CGS001_HCC515_96H:RPS19:2|CGS001_HEPG2_96H:RPS19:1.5|CGS001_HT29_96H:RPS19:1|CGS001_MCF7_96H:RPS19:2|CGS001_MCF7_144H:RPS19:2|CGS001_PC3_96H:RPS19:2|CGS001_PC3_144H:RPS19:2|CGS001_VCAP_120H:RPS19:5
BRD-A49848186	BRD-A49848186	BRD-A49848186		trt_cp	24 h|6 h	10 ÂµM	97.5359	94.7395	88.6704	-666	-666	98.8835	96.1883	94.8354	89.0508	83.6408	69.4236	59.0307	33.7985	-666	8	0	8	11	69.4|83.6|89.1|96.2|98.9|94.8|59|33.8	0.98|1.2|1.33|1.55|1.72|1.46|0.95|0.74	A549|HA1E|HCC515|HT29|MCF7|PC3|VCAP|A375	5|4|6|3	5|4|6|3|2|1	CPC020_A549_6H:BRD-A49848186-003-01-2:10|CPC020_HA1E_6H:BRD-A49848186-003-01-2:10|CPC020_HCC515_6H:BRD-A49848186-003-01-2:10|CPC020_HT29_6H:BRD-A49848186-003-01-2:10|CPC020_MCF7_24H:BRD-A49848186-003-01-2:10|CPC020_MCF7_6H:BRD-A49848186-003-01-2:10|CPC020_PC3_24H:BRD-A49848186-003-01-2:10|CPC020_PC3_6H:BRD-A49848186-003-01-2:10|CPC020_VCAP_24H:BRD-A49848186-003-01-2:10|CPC020_VCAP_6H:BRD-A4984818…
BRD-K07303502	BRD-K07303502	arachidonyl-trifluoro-methane		trt_cp	24 h|6 h	1 nM|10 nM|10 ÂµM|100 nM|80 ÂµM	95.7215	94.6867	91.1642	-666	-666	96.562	94.8809	94.4034	92.9005	85.0209	83.2174	80.9998	66.3952	48.8095	9	0	9	21	92.9|94.4|94.9|48.8|96.6|85|81|83.2|66.4	1.47|1.45|1.52|0.92|1.56|1.33|1.21|1.23|0.99	A375|HA1E|HCC515|HEPG2|HT29|MCF7|PC3|VCAP|A549	5|3|2|1	5|3|2|1|6|8	CPC006_A375_24H:BRD-K07303502-001-02-5:80|CPC006_A375_6H:BRD-K07303502-001-02-5:80|CPC006_HA1E_6H:BRD-K07303502-001-02-5:80|CPC006_HCC515_24H:BRD-K07303502-001-02-5:80|CPC006_HCC515_6H:BRD-K07303502-001-02-5:80|CPC006_HEPG2_6H:BRD-K07303502-001-02-5:80|CPC006_HT29_6H:BRD-K07303502-001-02-5:80|CPC006_MCF7_24H:BRD-K07303502-001-02-5:80|CPC006_MCF7_6H:BRD-K07303502-001-02-5:80|CPC006_PC3_6H:BRD-K073…
BRD-K28143534	BRD-K28143534	cyproheptadine		trt_cp	24 h|6 h	10 ÂµM	99.4991	94.6513	84.9231	-666	-666	99.5961	99.4021	99.3487	80.2583	66.6249	64.3086	49.359	-63.8	-666	7	1	8	10	66.6|80.3|64.3|49.4|99.3|-63.8|99.6|99.4	0.94|1.15|0.96|0.93|1.76|-0.86|1.72|1.72	A549|HA1E|HCC515|HEPG2|MCF7|PC3|VCAP|HT29	7|8|5|2	7|8|5|2|1|3	CPC010_A549_6H:BRD-K28143534-003-20-0:10|CPC010_HA1E_6H:BRD-K28143534-003-20-0:10|CPC010_HCC515_6H:BRD-K28143534-003-20-0:10|CPC010_HEPG2_6H:BRD-K28143534-003-20-0:10|CPC010_MCF7_24H:BRD-K28143534-003-20-0:10|CPC010_PC3_24H:BRD-K28143534-003-20-0:10|CPC010_PC3_6H:BRD-K28143534-003-20-0:10|CPC010_VCAP_24H:BRD-K28143534-003-20-0:10|CPC010_VCAP_6H:BRD-K28143534-003-20-0:10|CPC010_HT29_6H:BRD-K281435…
BRD-K31706415	BRD-K31706415	BRD-K31706415		trt_cp	24 h|6 h	10 ÂµM	98.3934	94.6332	86.1875	-666	-666	99.0843	97.7026	95.5342	86.2118	82.4636	56.1286	0	-71.0568	-666	6	1	8	11	82.5|97.7|0|99.1|56.1|95.5|86.2|-71.1	1.26|1.59|0|1.6|0.88|1.57|1.28|-0.93	A375|A549|HCC515|HEPG2|HT29|MCF7|PC3|VCAP	4|2|6|7	4|2|6|7|1|5	CPC019_A375_6H:BRD-K31706415-001-01-7:10|CPC019_A549_24H:BRD-K31706415-001-01-7:10|CPC019_HCC515_6H:BRD-K31706415-001-01-7:10|CPC019_HEPG2_6H:BRD-K31706415-001-01-7:10|CPC019_HT29_6H:BRD-K31706415-001-01-7:10|CPC019_MCF7_6H:BRD-K31706415-001-01-7:10|CPC019_PC3_24H:BRD-K31706415-001-01-7:10|CPC019_PC3_6H:BRD-K31706415-001-01-7:10|CPC019_VCAP_6H:BRD-K31706415-001-01-7:10|CPC019_MCF7_24H:BRD-K317064…
CGS001-1314	CGS001-1314	COPA		trt_sh.cgs	120 h|96 h	1 ÂµL|1.5 ÂµL|2 ÂµL|5 ÂµL	96.9462	94.6185	84.9496	1	1	97.5894	96.303	94.0699	90.5119	85.3512	45.8721	0	0	-666	6	0	8	8	0|45.9|90.5|0|96.3|97.6|85.4|94.1	0|0.85|1.16|0|1.47|1.5|1.18|1.31	A549|HA1E|HCC515|HEPG2|HT29|MCF7|PC3|VCAP	6|5|8|3	6|5|8|3|7|2	CGS001_A549_96H:COPA:1|CGS001_HA1E_96H:COPA:1.5|CGS001_HCC515_96H:COPA:2|CGS001_HEPG2_96H:COPA:1.5|CGS001_HT29_96H:COPA:1|CGS001_MCF7_96H:COPA:2|CGS001_PC3_96H:COPA:2|CGS001_VCAP_120H:COPA:5
CGS001-11065	CGS001-11065	UBE2C		trt_sh.cgs	120 h|144 h|96 h	1 ÂµL|1.5 ÂµL|2 ÂµL|5 ÂµL	96.4897	94.6128	86.6845	1	1	98.2504	94.729	94.0868	91.3851	73.5152	68.1409	0	0	0	6	0	9	11	0|94.1|98.3|0|94.7|73.5|91.4|68.1|0	0|1.33|1.45|0|1.33|1.09|1.35|1.01|0	A375|A549|HA1E|HCC515|HEPG2|HT29|MCF7|PC3|VCAP	3|5|2|7	3|5|2|7|6|8	CGS001_A375_96H:UBE2C:1|CGS001_A549_96H:UBE2C:1|CGS001_HA1E_96H:UBE2C:1.5|CGS001_HCC515_96H:UBE2C:2|CGS001_HEPG2_96H:UBE2C:1.5|CGS001_HT29_96H:UBE2C:1|CGS001_MCF7_96H:UBE2C:2|CGS001_MCF7_144H:UBE2C:2|CGS001_PC3_96H:UBE2C:2|CGS001_PC3_144H:UBE2C:2|CGS001_VCAP_120H:UBE2C:5
BRD-K19166598	BRD-K19166598	BRD-K19166598		trt_cp	24 h|6 h	10 ÂµM	98.0109	94.5945	86.4004	-666	-666	99.5262	96.4956	96.4912	85.8649	78.216	61.8087	42.3391	23.7179	0	8	0	9	12	78.2|96.5|0|42.3|23.7|96.5|99.5|61.8|85.9	1.2|1.53|0|0.73|0.72|1.61|1.74|0.96|1.27	A375|A549|HA1E|HCC515|HEPG2|MCF7|PC3|HT29|VCAP	7|6|2|9	7|6|2|9|1|8	CPC013_A375_6H:BRD-K19166598-001-01-9:10|CPC013_A549_24H:BRD-K19166598-001-01-9:10|CPC013_A549_6H:BRD-K19166598-001-01-9:10|CPC013_HA1E_6H:BRD-K19166598-001-01-9:10|CPC013_HCC515_6H:BRD-K19166598-001-01-9:10|CPC013_HEPG2_6H:BRD-K19166598-001-01-9:10|CPC013_MCF7_24H:BRD-K19166598-001-01-9:10|CPC013_MCF7_6H:BRD-K19166598-001-01-9:10|CPC013_PC3_24H:BRD-K19166598-001-01-9:10|CPC013_HT29_6H:BRD-K19166…
BRD-K95655893	BRD-K95655893	MAZ-51		trt_cp	24 h|6 h	10 ÂµM	95.6497	94.5857	68.7871	-666	-666	96.0614	95.2381	95.1456	91.8977	34.3797	0	-666	-666	-666	5	0	6	9	95.1|95.2|0|34.4|96.1|91.9	1.52|1.49|0|0.69|1.59|1.38	A375|A549|HA1E|HT29|MCF7|PC3	5|2|1|6	5|2|1|6|4|3	CPC005_A375_24H:BRD-K95655893-001-01-0:10|CPC005_A375_6H:BRD-K95655893-001-01-0:10|CPC005_A549_24H:BRD-K95655893-001-01-0:10|CPC005_A549_6H:BRD-K95655893-001-01-0:10|CPC005_HA1E_24H:BRD-K95655893-001-01-0:10|CPC005_HT29_24H:BRD-K95655893-001-01-0:10|CPC005_HT29_6H:BRD-K95655893-001-01-0:10|CPC005_MCF7_24H:BRD-K95655893-001-01-0:10|CPC005_PC3_24H:BRD-K95655893-001-01-0:10
CGS001-5547	CGS001-5547	PRCP		trt_sh.cgs	120 h|144 h|96 h	1 ÂµL|1.5 ÂµL|2 ÂµL|5 ÂµL	97.593	94.5831	91.793	1	1	98.121	97.065	94.0328	89.1135	86.933	85.4925	69.2884	51.8316	42.303	9	0	9	11	85.5|98.1|51.8|86.9|97.1|42.3|94|89.1|69.3	1.22|1.5|0.89|1.1|1.37|0.85|1.4|1.23|1	A375|A549|HA1E|HCC515|HEPG2|HT29|MCF7|PC3|VCAP	2|5|7|8	2|5|7|8|4|1	CGS001_A375_96H:PRCP:1|CGS001_A549_96H:PRCP:1|CGS001_HA1E_96H:PRCP:1.5|CGS001_HCC515_96H:PRCP:2|CGS001_HEPG2_96H:PRCP:1.5|CGS001_HT29_96H:PRCP:1|CGS001_MCF7_96H:PRCP:2|CGS001_MCF7_144H:PRCP:2|CGS001_PC3_96H:PRCP:2|CGS001_PC3_144H:PRCP:2|CGS001_VCAP_120H:PRCP:5
BRD-K31912990	BRD-K31912990	CGP-71683		trt_cp	24 h|6 h	10 ÂµM	96.6969	94.5821	92.2347	-666	-666	98.0152	95.3786	93.8645	91.0702	89.1021	85.9779	74.0602	66.8161	30.7039	9	0	9	13	86|95.4|89.1|91.1|30.7|74.1|93.9|66.8|98	1.24|1.54|1.33|1.36|0.71|1.05|1.42|1.03|1.67	HA1E|HCC515|PC3|VCAP|A375|A549|HEPG2|HT29|MCF7	9|2|7|4	9|2|7|4|3|1	CPC003_HA1E_24H:BRD-K31912990-003-01-0:10|CPC003_HA1E_6H:BRD-K31912990-003-01-0:10|CPC003_HCC515_24H:BRD-K31912990-003-01-0:10|CPC003_HCC515_6H:BRD-K31912990-003-01-0:10|CPC003_PC3_24H:BRD-K31912990-003-01-0:10|CPC003_VCAP_24H:BRD-K31912990-003-01-0:10|CPC003_VCAP_6H:BRD-K31912990-003-01-0:10|CPC015_A375_6H:BRD-K31912990-003-01-0:10|CPC015_A549_24H:BRD-K31912990-003-01-0:10|CPC015_HEPG2_6H:BRD-K3…
CGS001-9276	CGS001-9276	COPB2		trt_sh.cgs	120 h|144 h|96 h	1 ÂµL|1.5 ÂµL|2 ÂµL|5 ÂµL	97.3758	94.5705	91.136	1	1	98.7516	96	94.1965	89.3341	84.8151	83.7186	45.4432	0	-84.6911	7	1	9	10	84.8|89.3|-84.7|98.8|0|96|83.7|94.2|45.4	1.22|1.23|-1.12|1.41|0|1.46|1.23|1.34|0.83	A375|A549|HA1E|HCC515|HEPG2|HT29|MCF7|PC3|VCAP	4|6|8|2	4|6|8|2|1|7	CGS001_A375_96H:COPB2:1|CGS001_A549_96H:COPB2:1|CGS001_HA1E_96H:COPB2:1.5|CGS001_HCC515_96H:COPB2:2|CGS001_HEPG2_96H:COPB2:1.5|CGS001_HT29_96H:COPB2:1|CGS001_MCF7_144H:COPB2:2|CGS001_PC3_96H:COPB2:2|CGS001_PC3_144H:COPB2:2|CGS001_VCAP_120H:COPB2:5
BRD-A00420644	BRD-A00420644	SA-3676		trt_cp	24 h|6 h	10 ÂµM	99.1655	94.5647	89.125	-666	-666	99.8505	98.4804	95.2799	84.6481	79.0293	77.4618	69.0037	0	-666	7	0	8	9	95.3|69|79|99.9|98.5|0|84.6|77.5	1.49|1|1.21|1.79|1.69|0|1.29|1.14	A549|HA1E|HEPG2|HT29|MCF7|VCAP|A375|HCC515	4|5|1|7	4|5|1|7|3|8	CPC019_A549_24H:BRD-A00420644-001-01-7:10|CPC019_HA1E_6H:BRD-A00420644-001-01-7:10|CPC019_HEPG2_6H:BRD-A00420644-001-01-7:10|CPC019_HT29_6H:BRD-A00420644-001-01-7:10|CPC019_MCF7_24H:BRD-A00420644-001-01-7:10|CPC019_MCF7_6H:BRD-A00420644-001-01-7:10|CPC019_VCAP_24H:BRD-A00420644-001-01-7:10|CPC019_A375_6H:BRD-A00420644-001-01-7:10|CPC019_HCC515_6H:BRD-A00420644-001-01-7:10
ccsbBroad304_00259	ccsbBroad304_00259	CD40		trt_oe	96 h	1 ÂµL|2 ÂµL|3 ÂµL|4 ÂµL	97.1838	94.5552	90.3398	0	0	97.4603	96.9072	95.3578	88.4956	84.2857	79.5322	58.9189	54.6763	-666	8	0	8	8	95.4|58.9|79.5|97.5|96.9|88.5|54.7|84.3	1.38|0.94|1.13|1.57|1.66|1.42|0.93|1.09	A375|A549|HA1E|HCC515|HT29|MCF7|PC3|VCAP	4|5|1|6	4|5|1|6|8|3	OEB001_A375_96H:BRDN0000399792:-666|OEB001_A549_96H:BRDN0000399792:-666|OEB001_HA1E_96H:BRDN0000399792:-666|OEB001_HCC515_96H:BRDN0000399792:-666|OEB001_HT29_96H:BRDN0000399792:-666|OEB001_MCF7_96H:BRDN0000399792:-666|OEB001_PC3_96H:BRDN0000399792:-666|OEB001_VCAP_96H:BRDN0000399792:-666
BRD-K80622725	BRD-K80622725	STK-397047		trt_cp	24 h|6 h	10 ÂµM	96.398	94.5188	84.1454	-666	-666	98.1995	94.5965	92.7429	92.5364	68.6099	58.1871	47.5267	40.2737	0	8	0	9	11	92.5|58.2|92.7|94.6|0|68.6|98.2|40.3|47.5	1.46|0.84|1.4|1.51|0|1.06|1.61|0.79|0.85	A375|A549|HA1E|HCC515|HEPG2|HT29|PC3|VCAP|MCF7	7|4|3|1	7|4|3|1|6|2	CPC014_A375_6H:BRD-K80622725-001-10-2:10|CPC014_A549_6H:BRD-K80622725-001-10-2:10|CPC014_HA1E_6H:BRD-K80622725-001-10-2:10|CPC014_HCC515_6H:BRD-K80622725-001-10-2:10|CPC014_HEPG2_6H:BRD-K80622725-001-10-2:10|CPC014_HT29_6H:BRD-K80622725-001-10-2:10|CPC014_PC3_6H:BRD-K80622725-001-10-2:10|CPC014_VCAP_24H:BRD-K80622725-001-10-2:10|CPC014_MCF7_6H:BRD-K80622725-001-10-2:10|CPC014_PC3_24H:BRD-K8062272…
BRD-K69023402	BRD-K69023402	thapsigargin		trt_cp	24 h|6 h	1 ÂµM|10 ÂµM|500 nM	96.7522	94.4679	-666	-666	-666	99.7076	93.7967	93.0446	91.3228	74.6003	-666	-666	-666	-666	5	0	5	10	91.3|99.7|74.6|93.8|93	1.42|1.74|1.07|1.48|1.39	A375|A549|HA1E|HT29|VCAP	2|4|5|1	-666	CPC005_A375_24H:BRD-K69023402-001-02-5:10|CPC005_A549_24H:BRD-K69023402-001-02-5:10|CPC005_HA1E_24H:BRD-K69023402-001-02-5:10|CPC005_HT29_24H:BRD-K69023402-001-02-5:10|ERG011_VCAP_24H:BRD-K69023402-001-05-8:10|ERG011_VCAP_24H:BRD-K69023402-001-05-8:2|ERG011_VCAP_24H:BRD-K69023402-001-05-8:0.4|ERG011_VCAP_6H:BRD-K69023402-001-05-8:10|ERG011_VCAP_6H:BRD-K69023402-001-05-8:2|ERG011_VCAP_6H:BRD-K6902…
BRD-K61033289	BRD-K61033289	15-delta-prostaglandin-j2		trt_cp	24 h|6 h	10 ÂµM	98.3206	94.4315	89.7291	-666	-666	98.401	98.2403	90.7605	90.3241	86.1734	74.4756	65.7895	48.6264	0	8	0	9	17	98.2|65.8|98.4|74.5|48.6|86.2|90.3|90.8|0	1.62|0.93|1.67|1.1|0.92|1.35|1.43|1.37|0	A375|A549|HA1E|HCC515|HEPG2|HT29|MCF7|PC3|VCAP	3|1|8|7	3|1|8|7|6|4	CPC006_A375_24H:BRD-K61033289-001-01-2:10|CPC006_A375_6H:BRD-K61033289-001-01-2:10|CPC006_A549_6H:BRD-K61033289-001-01-2:10|CPC006_HA1E_24H:BRD-K61033289-001-01-2:10|CPC006_HA1E_6H:BRD-K61033289-001-01-2:10|CPC006_HCC515_24H:BRD-K61033289-001-01-2:10|CPC006_HEPG2_6H:BRD-K61033289-001-01-2:10|CPC006_HT29_6H:BRD-K61033289-001-01-2:10|CPC006_MCF7_24H:BRD-K61033289-001-01-2:10|CPC006_MCF7_6H:BRD-K610…
BRD-A62184259	BRD-A62184259	cycloheximide		trt_cp	24 h|6 h	10 ÂµM	98.0513	94.3754	91.7395	-666	-666	98.5192	97.5835	92.0635	89.3352	88.864	84.0713	82.2344	80.749	79.6116	9	0	9	18	79.6|84.1|89.3|82.2|80.7|97.6|98.5|92.1|88.9	1.22|1.21|1.34|1.24|1.24|1.58|1.6|1.39|1.39	A375|HA1E|HCC515|HEPG2|MCF7|PC3|VCAP|A549|HT29	7|6|8|3	7|6|8|3|9|2	CPC004_A375_6H:BRD-A62184259-001-02-8:10|CPC004_HA1E_24H:BRD-A62184259-001-02-8:10|CPC004_HA1E_6H:BRD-A62184259-001-02-8:10|CPC004_HCC515_24H:BRD-A62184259-001-02-8:10|CPC004_HCC515_6H:BRD-A62184259-001-02-8:10|CPC004_HEPG2_6H:BRD-A62184259-001-02-8:10|CPC004_MCF7_6H:BRD-A62184259-001-02-8:10|CPC004_PC3_24H:BRD-A62184259-001-02-8:10|CPC004_VCAP_24H:BRD-A62184259-001-02-8:10|CPC017_A549_24H:BRD-A6…
CGS001-644	CGS001-644	BLVRA		trt_sh.cgs	120 h|144 h|96 h	1 ÂµL|1.5 ÂµL|2 ÂµL|5 ÂµL	97.17	94.3484	91.2653	1	1	97.9188	96.4211	91.5432	91.5106	91.088	79.1103	74.2591	71.9078	0	8	0	9	11	74.3|79.1|91.1|96.4|71.9|0|91.5|97.9|91.5	1.11|1.1|1.23|1.32|1.03|0|1.35|1.48|1.26	A375|A549|HA1E|HCC515|HEPG2|HT29|MCF7|PC3|VCAP	8|4|7|9	8|4|7|9|3|2	CGS001_A375_96H:BLVRA:1|CGS001_A549_96H:BLVRA:1|CGS001_HA1E_96H:BLVRA:1.5|CGS001_HCC515_96H:BLVRA:2|CGS001_HEPG2_96H:BLVRA:1.5|CGS001_HT29_96H:BLVRA:1|CGS001_MCF7_96H:BLVRA:2|CGS001_MCF7_144H:BLVRA:2|CGS001_PC3_96H:BLVRA:2|CGS001_PC3_144H:BLVRA:2|CGS001_VCAP_120H:BLVRA:5
CGS001-79170	CGS001-79170	PRR15L		trt_sh.cgs	144 h|96 h	1 ÂµL|1.5 ÂµL|2 ÂµL	99.2391	94.3477	85.6828	0	1	99.8895	98.5888	94.957	83.9557	81.6293	55.0764	0	-666	-666	6	0	7	8	98.6|99.9|81.6|55.1|0|84|95	1.53|1.69|1.11|0.89|0|1.24|1.36	A375|A549|HA1E|HEPG2|HT29|MCF7|PC3	2|1|7|6	2|1|7|6|3|4	CGS001_A375_96H:PRR15L:1|CGS001_A549_96H:PRR15L:1|CGS001_HA1E_96H:PRR15L:1.5|CGS001_HEPG2_96H:PRR15L:1.5|CGS001_HT29_96H:PRR15L:1|CGS001_MCF7_144H:PRR15L:2|CGS001_PC3_96H:PRR15L:2|CGS001_PC3_144H:PRR15L:2
BRD-K50324045	BRD-K50324045	avrainvillamide-analog-6		trt_cp	24 h	0.04 ÂµM|0.12 ÂµM|0.37 ÂµM|1.11 ÂµM|10 ÂµM|3.33 ÂµM	98.3001	94.3163	88.4338	-666	-666	98.8042	97.7959	90.8374	89.8279	78.4293	74.9084	68.5424	47.9114	-666	8	0	8	18	90.8|47.9|68.5|97.8|74.9|98.8|89.8|78.4	1.42|0.75|1.02|1.64|1.18|1.64|1.42|1.34	A375|A549|HA1E|HCC515|HEPG2|HT29|MCF7|PC3	6|4|1|7	6|4|1|7|8|5	PCLB003_A375_24H:BRD-K50324045-001-01-3:10|PCLB003_A549_24H:BRD-K50324045-001-01-3:10|PCLB003_A549_24H:BRD-K50324045-001-01-3:0.37|PCLB003_A549_24H:BRD-K50324045-001-01-3:0.12|PCLB003_A549_24H:BRD-K50324045-001-01-3:0.04|PCLB003_HA1E_24H:BRD-K50324045-001-01-3:10|PCLB003_HA1E_24H:BRD-K50324045-001-01-3:3.33|PCLB003_HA1E_24H:BRD-K50324045-001-01-3:0.04|PCLB003_HCC515_24H:BRD-K50324045-001-01-3:10|…
CGS001-6421	CGS001-6421	SFPQ		trt_sh.cgs	120 h|144 h|96 h	1 ÂµL|1.5 ÂµL|2 ÂµL|5 ÂµL	98.8776	94.2956	89.66	1	1	99.6364	98.1189	91.9476	87.4795	81.2685	79.5089	76.3471	0	-666	7	0	8	10	79.5|76.3|87.5|0|99.6|81.3|98.1|91.9	1.16|1.07|1.18|0|1.78|1.2|1.48|1.27	A375|A549|HA1E|HEPG2|HT29|MCF7|PC3|VCAP	5|7|8|3	5|7|8|3|6|1	CGS001_A375_96H:SFPQ:1|CGS001_A549_96H:SFPQ:1|CGS001_HA1E_96H:SFPQ:1.5|CGS001_HEPG2_96H:SFPQ:1.5|CGS001_HT29_96H:SFPQ:1|CGS001_MCF7_96H:SFPQ:2|CGS001_MCF7_144H:SFPQ:2|CGS001_PC3_96H:SFPQ:2|CGS001_PC3_144H:SFPQ:2|CGS001_VCAP_120H:SFPQ:5
CGS001-2067	CGS001-2067	ERCC1		trt_sh.cgs	144 h|96 h	1 ÂµL|1.5 ÂµL|2 ÂµL	96.7504	94.2854	88.127	1	1	98.4193	95.0815	94.4894	89.1515	84.7458	66.8747	25.7691	0	-666	7	0	8	10	25.8|95.1|84.7|66.9|94.5|89.2|98.4|0	0.76|1.37|1.14|0.9|1.32|1.29|1.53|0	A375|A549|HA1E|HCC515|HEPG2|HT29|MCF7|PC3	7|2|5|6	7|2|5|6|3|4	CGS001_A375_96H:ERCC1:1|CGS001_A549_96H:ERCC1:1|CGS001_HA1E_96H:ERCC1:1.5|CGS001_HCC515_96H:ERCC1:2|CGS001_HEPG2_96H:ERCC1:1.5|CGS001_HT29_96H:ERCC1:1|CGS001_MCF7_96H:ERCC1:2|CGS001_MCF7_144H:ERCC1:2|CGS001_PC3_96H:ERCC1:2|CGS001_PC3_144H:ERCC1:2
CGS001-8892	CGS001-8892	EIF2B2		trt_sh.cgs	120 h|144 h|96 h	1 ÂµL|1.5 ÂµL|2 ÂµL|5 ÂµL	99.0818	94.2264	76.9379	1	1	99.9605	98.2031	93.6447	85.0974	46.4188	38.303	0	-42.7256	-666	6	1	8	10	85.1|93.6|46.4|98.2|38.3|100|-42.7|0	1.22|1.32|0.86|1.42|0.83|1.68|-0.83|0	A375|A549|HA1E|HEPG2|HT29|MCF7|PC3|VCAP	6|4|2|1	6|4|2|1|3|5	CGS001_A375_96H:EIF2B2:1|CGS001_A549_96H:EIF2B2:1|CGS001_HA1E_96H:EIF2B2:1.5|CGS001_HEPG2_96H:EIF2B2:1.5|CGS001_HT29_96H:EIF2B2:1|CGS001_MCF7_96H:EIF2B2:2|CGS001_MCF7_144H:EIF2B2:2|CGS001_PC3_96H:EIF2B2:2|CGS001_PC3_144H:EIF2B2:2|CGS001_VCAP_120H:EIF2B2:5
BRD-A83124583	BRD-A83124583	EMF-sumo1-39		trt_cp	24 h|6 h	10 ÂµM	96.1223	94.2149	90.9193	-666	-666	96.6175	95.6272	93.5086	91.1061	90.4126	78.2439	77.0698	49.9165	-666	8	0	8	11	90.4|49.9|96.6|78.2|91.1|95.6|93.5|77.1	1.4|0.77|1.55|1.15|1.42|1.58|1.41|1.15	A375|A549|HA1E|HCC515|HT29|MCF7|PC3|VCAP	3|6|7|5	3|6|7|5|1|4	CPC020_A375_6H:BRD-A83124583-003-01-4:10|CPC020_A549_6H:BRD-A83124583-003-01-4:10|CPC020_HA1E_6H:BRD-A83124583-003-01-4:10|CPC020_HCC515_6H:BRD-A83124583-003-01-4:10|CPC020_HT29_6H:BRD-A83124583-003-01-4:10|CPC020_MCF7_24H:BRD-A83124583-003-01-4:10|CPC020_MCF7_6H:BRD-A83124583-003-01-4:10|CPC020_PC3_24H:BRD-A83124583-003-01-4:10|CPC020_PC3_6H:BRD-A83124583-003-01-4:10|CPC020_VCAP_24H:BRD-A8312458…
CGS001-23670	CGS001-23670	TMEM2		trt_sh.cgs	120 h|144 h|96 h	1 ÂµL|1.5 ÂµL|2 ÂµL|5 ÂµL	98.8564	94.2077	90.679	1	1	99.8127	97.9	95.2018	83.9162	83.8535	83.39	57.3525	0	0	7	0	9	10	95.2|97.9|0|83.9|57.4|0|83.9|83.4|99.8	1.38|1.49|0|1.06|0.91|0|1.24|1.16|1.69	A375|A549|HA1E|HCC515|HEPG2|HT29|MCF7|PC3|VCAP	9|2|1|7	9|2|1|7|4|8	CGS001_A375_96H:TMEM2:1|CGS001_A549_96H:TMEM2:1|CGS001_HA1E_96H:TMEM2:1.5|CGS001_HCC515_96H:TMEM2:2|CGS001_HEPG2_96H:TMEM2:1.5|CGS001_HT29_96H:TMEM2:1|CGS001_MCF7_144H:TMEM2:2|CGS001_PC3_96H:TMEM2:2|CGS001_PC3_144H:TMEM2:2|CGS001_VCAP_120H:TMEM2:5
CGS001-1528	CGS001-1528	CYB5A		trt_sh.cgs	120 h|144 h|96 h	1 ÂµL|1.5 ÂµL|2 ÂµL|5 ÂµL	96.2664	94.1887	84.8555	1	1	98.7749	93.7578	92.2353	91.9867	74.0949	58.2832	37.0909	-47.7688	-666	7	1	8	10	92|58.3|93.8|-47.8|37.1|98.8|92.2|74.1	1.28|0.92|1.22|-0.77|0.82|1.54|1.28|1.04	A549|HA1E|HCC515|HEPG2|HT29|MCF7|PC3|VCAP	6|3|7|1	6|3|7|1|8|2	CGS001_A549_96H:CYB5A:1|CGS001_HA1E_96H:CYB5A:1.5|CGS001_HCC515_96H:CYB5A:2|CGS001_HEPG2_96H:CYB5A:1.5|CGS001_HT29_96H:CYB5A:1|CGS001_MCF7_96H:CYB5A:2|CGS001_MCF7_144H:CYB5A:2|CGS001_PC3_96H:CYB5A:2|CGS001_PC3_144H:CYB5A:2|CGS001_VCAP_120H:CYB5A:5
BRD-K28360340	BRD-K28360340	TW-37		trt_cp	24 h|6 h	10 ÂµM	96.5501	94.1751	92.8532	-666	-666	98.4545	94.6458	92.6408	90.9594	90.2306	90.1884	86.7887	79.2125	77.3543	9	0	9	17	90.2|98.5|91|90.2|79.2|77.4|86.8|94.6|92.6	1.4|1.63|1.34|1.36|1.22|1.21|1.36|1.45|1.38	A375|A549|HA1E|HCC515|HEPG2|HT29|MCF7|PC3|VCAP	2|8|9|3	2|8|9|3|1|4	CPC006_A375_24H:BRD-K28360340-001-01-8:10|CPC006_A375_6H:BRD-K28360340-001-01-8:10|CPC006_A549_24H:BRD-K28360340-001-01-8:10|CPC006_HA1E_24H:BRD-K28360340-001-01-8:10|CPC006_HCC515_24H:BRD-K28360340-001-01-8:10|CPC006_HEPG2_6H:BRD-K28360340-001-01-8:10|CPC006_HT29_24H:BRD-K28360340-001-01-8:10|CPC006_HT29_6H:BRD-K28360340-001-01-8:10|CPC006_MCF7_24H:BRD-K28360340-001-01-8:10|CPC006_MCF7_6H:BRD-K2…
CGS001-9886	CGS001-9886	RHOBTB1		trt_sh.cgs	120 h|144 h|96 h	1 ÂµL|1.5 ÂµL|2 ÂµL|5 ÂµL	99.5226	94.1269	88.5517	1	1	99.7789	99.2662	91.4707	85.9916	78.4628	76.3402	63.7953	0	-31.9394	7	1	9	11	99.3|99.8|91.5|0|76.3|-31.9|78.5|86|63.8	1.56|1.67|1.24|0|1.07|-0.73|1.17|1.19|0.96	A375|A549|HA1E|HCC515|HEPG2|HT29|MCF7|PC3|VCAP	2|1|3|8	2|1|3|8|7|5	CGS001_A375_96H:RHOBTB1:1|CGS001_A549_96H:RHOBTB1:1|CGS001_HA1E_96H:RHOBTB1:1.5|CGS001_HCC515_96H:RHOBTB1:2|CGS001_HEPG2_96H:RHOBTB1:1.5|CGS001_HT29_96H:RHOBTB1:1|CGS001_MCF7_96H:RHOBTB1:2|CGS001_MCF7_144H:RHOBTB1:2|CGS001_PC3_96H:RHOBTB1:2|CGS001_PC3_144H:RHOBTB1:2|CGS001_VCAP_120H:RHOBTB1:5
BRD-K17140735	BRD-K17140735	SCH-79797		trt_cp	24 h|6 h	10 ÂµM	97.8301	94.0662	90.955	-666	-666	98.2013	97.4589	91.0416	89.5631	88.5129	80.9524	73.9011	68.7682	-666	8	0	8	10	89.6|88.5|91|73.9|97.5|98.2|81|68.8	1.38|1.3|1.38|1.16|1.59|1.67|1.21|1.05	A375|A549|HCC515|HEPG2|HT29|MCF7|PC3|VCAP	6|5|3|1	6|5|3|1|2|7	CPC006_A375_6H:BRD-K17140735-300-02-4:11.1|CPC006_A549_6H:BRD-K17140735-300-02-4:11.1|CPC006_HCC515_6H:BRD-K17140735-300-02-4:11.1|CPC006_HEPG2_6H:BRD-K17140735-300-02-4:11.1|CPC006_HT29_6H:BRD-K17140735-300-02-4:11.1|CPC006_MCF7_24H:BRD-K17140735-300-02-4:11.1|CPC006_PC3_6H:BRD-K17140735-300-02-4:11.1|CPC006_VCAP_6H:BRD-K17140735-300-02-4:11.1|CPC006_MCF7_6H:BRD-K17140735-300-02-4:11.1|CPC006_VC…
CGS001-6646	CGS001-6646	SOAT1		trt_sh.cgs	144 h|96 h	1 ÂµL|1.5 ÂµL|2 ÂµL	97.3084	94.0345	81.6293	1	1	97.6786	96.9382	96.1273	85.3939	68.789	44.849	-71.1291	-666	-666	6	1	7	8	44.8|96.9|68.8|-71.1|85.4|96.1|97.7	0.89|1.39|0.91|-0.99|1.23|1.46|1.46	A375|HA1E|HCC515|HEPG2|HT29|MCF7|PC3	7|2|6|5	7|2|6|5|3|1	CGS001_A375_96H:SOAT1:1|CGS001_HA1E_96H:SOAT1:1.5|CGS001_HCC515_96H:SOAT1:2|CGS001_HEPG2_96H:SOAT1:1.5|CGS001_HT29_96H:SOAT1:1|CGS001_MCF7_96H:SOAT1:2|CGS001_PC3_96H:SOAT1:2|CGS001_PC3_144H:SOAT1:2
CGS001-222611	CGS001-222611	GPR111		trt_sh.cgs	120 h|96 h	1 ÂµL|1.5 ÂµL|2 ÂµL|5 ÂµL	96.9416	94.0278	85.0844	0	0	98.0857	95.7975	93.2584	88.9697	87.5247	46.8703	33.2965	0	-80.7545	7	1	9	9	87.5|33.3|-80.8|98.1|46.9|89|0|95.8|93.3	1.25|0.62|-1.07|1.37|0.83|1.29|0|1.38|1.29	A375|A549|HA1E|HCC515|HEPG2|HT29|MCF7|PC3|VCAP	4|8|9|6	4|8|9|6|1|5	CGS001_A375_96H:GPR111:1|CGS001_A549_96H:GPR111:1|CGS001_HA1E_96H:GPR111:1.5|CGS001_HCC515_96H:GPR111:2|CGS001_HEPG2_96H:GPR111:1.5|CGS001_HT29_96H:GPR111:1|CGS001_MCF7_96H:GPR111:2|CGS001_PC3_96H:GPR111:2|CGS001_VCAP_120H:GPR111:5
CGS001-6203	CGS001-6203	RPS9		trt_sh.cgs	120 h|96 h	1 ÂµL|1.5 ÂµL|2 ÂµL|5 ÂµL	98.185	94.0175	84.8434	1	1	99.492	96.8781	90.6667	89.0334	68.4145	64.5759	61.8917	0	-666	7	0	8	8	99.5|64.6|61.9|0|90.7|96.9|89|68.4	1.58|0.95|0.95|0|1.32|1.48|1.23|0.99	A375|A549|HA1E|HEPG2|HT29|MCF7|PC3|VCAP	1|6|5|7	1|6|5|7|8|2	CGS001_A375_96H:RPS9:1|CGS001_A549_96H:RPS9:1|CGS001_HA1E_96H:RPS9:1.5|CGS001_HEPG2_96H:RPS9:1.5|CGS001_HT29_96H:RPS9:1|CGS001_MCF7_96H:RPS9:2|CGS001_PC3_96H:RPS9:2|CGS001_VCAP_120H:RPS9:5
BRD-K96076993	BRD-K96076993	SA-25547		trt_cp	24 h|6 h	1 ÂµM|10 ÂµM|5 ÂµM	95.0343	93.9991	91.7592	-666	-666	96.7204	93.3483	93.0825	92.8453	88.4227	86.1358	74.6032	45.0185	-666	8	0	8	14	93.1|74.6|45|86.1|92.8|88.4|96.7|93.3	1.47|1.06|0.78|1.26|1.4|1.31|1.62|1.47	A375|A549|HA1E|HCC515|PC3|VCAP|MCF7|HT29	7|8|1|5	7|8|1|5|6|4	CPC019_A375_6H:BRD-K96076993-001-01-7:10|CPC019_A549_24H:BRD-K96076993-001-01-7:10|CPC019_HA1E_6H:BRD-K96076993-001-01-7:10|CPC019_HCC515_6H:BRD-K96076993-001-01-7:10|CPC019_PC3_24H:BRD-K96076993-001-01-7:10|CPC019_PC3_6H:BRD-K96076993-001-01-7:10|CPC019_VCAP_24H:BRD-K96076993-001-01-7:10|MUC.CP003_MCF7_24H:BRD-K96076993-001-01-7:14.4|MUC.CP003_MCF7_24H:BRD-K96076993-001-01-7:4.8|MUC.CP003_MCF7_6…
CGS001-558	CGS001-558	AXL		trt_sh.cgs	120 h|168 h|96 h	1 ÂµL|1.5 ÂµL|2 ÂµL|5 ÂµL	97.0613	93.9564	91.7658	1	1	97.7583	96.3644	92.4848	89.2182	89.0578	85.7114	79.6945	0	-666	7	0	8	9	89.2|89.1|97.8|79.7|92.5|96.4|85.7|0	1.27|1.23|1.41|1.1|1.36|1.46|1.18|0	A375|A549|HA1E|HEPG2|HT29|MCF7|PC3|VCAP	3|6|5|1	3|6|5|1|2|7	CGS001_A375_96H:AXL:1|CGS001_A549_96H:AXL:1|CGS001_HA1E_96H:AXL:1.5|CGS001_HEPG2_96H:AXL:1.5|CGS001_HT29_96H:AXL:1|CGS001_MCF7_96H:AXL:2|CGS001_PC3_96H:AXL:2|CGS001_VCAP_120H:AXL:5|CGS001_VCAP_168H:AXL:5
CGS001-22823	CGS001-22823	MTF2		trt_sh.cgs	144 h|96 h	1 ÂµL|1.5 ÂµL|2 ÂµL	98.5526	93.9158	85.7861	1	1	98.7421	98.363	95.037	83.521	82.205	56.8485	0	-666	-666	6	0	7	8	98.4|82.2|0|98.7|56.8|83.5|95	1.51|1.14|0|1.45|0.94|1.23|1.36	A375|A549|HCC515|HEPG2|HT29|MCF7|PC3	4|1|7|6	4|1|7|6|2|5	CGS001_A375_96H:MTF2:1|CGS001_A549_96H:MTF2:1|CGS001_HCC515_96H:MTF2:2|CGS001_HEPG2_96H:MTF2:1.5|CGS001_HT29_96H:MTF2:1|CGS001_MCF7_144H:MTF2:2|CGS001_PC3_96H:MTF2:2|CGS001_PC3_144H:MTF2:2
BRD-K08448573	BRD-K08448573	BRD-K08448573		trt_cp	24 h|6 h	10 ÂµM	97.7054	93.8974	88.715	-666	-666	99.0393	96.3715	90.6183	89.5604	83.3072	73.3931	64.3204	55.5635	-666	8	0	8	11	99|55.6|89.6|73.4|96.4|90.6|83.3|64.3	1.67|0.85|1.35|1.14|1.6|1.37|1.23|1.03	A549|HCC515|HEPG2|HT29|MCF7|PC3|VCAP|A375	1|5|6|3	1|5|6|3|7|4	CPC019_A549_24H:BRD-K08448573-001-01-3:10|CPC019_HCC515_6H:BRD-K08448573-001-01-3:10|CPC019_HEPG2_6H:BRD-K08448573-001-01-3:10|CPC019_HT29_6H:BRD-K08448573-001-01-3:10|CPC019_MCF7_24H:BRD-K08448573-001-01-3:10|CPC019_MCF7_6H:BRD-K08448573-001-01-3:10|CPC019_PC3_24H:BRD-K08448573-001-01-3:10|CPC019_PC3_6H:BRD-K08448573-001-01-3:10|CPC019_VCAP_24H:BRD-K08448573-001-01-3:10|CPC019_VCAP_6H:BRD-K08448…
CGS001-811	CGS001-811	CALR		trt_sh.cgs	120 h|144 h|96 h	1 ÂµL|1.5 ÂµL|2 ÂµL|5 ÂµL	97.1409	93.8863	88.479	1	1	97.7239	96.5579	94.6373	86.6261	83.9953	71.3333	62.8759	0	-666	7	0	8	10	94.6|86.6|62.9|97.7|71.3|84|96.6|0	1.37|1.19|0.95|1.4|1.07|1.24|1.41|0	A375|A549|HA1E|HEPG2|HT29|MCF7|PC3|VCAP	4|7|1|2	4|7|1|2|6|5	CGS001_A375_96H:CALR:1|CGS001_A549_96H:CALR:1|CGS001_HA1E_96H:CALR:1.5|CGS001_HEPG2_96H:CALR:1.5|CGS001_HT29_96H:CALR:1|CGS001_MCF7_96H:CALR:2|CGS001_MCF7_144H:CALR:2|CGS001_PC3_96H:CALR:2|CGS001_PC3_144H:CALR:2|CGS001_VCAP_120H:CALR:5
CGS001-100133941	CGS001-100133941	CD24		trt_sh.cgs	144 h|96 h	1 ÂµL|1.5 ÂµL|2 ÂµL	99.3284	93.8677	78.6136	1	1	99.4355	99.2213	93.7671	83.0468	75.6654	20.5455	-666	-666	-666	6	0	6	8	99.4|93.8|99.2|20.5|83|75.7	1.57|1.28|1.52|0.69|1.22|1.08	A375|HA1E|HEPG2|HT29|MCF7|PC3	1|3|2|5	1|3|2|5|6|4	CGS001_A375_96H:CD24:1|CGS001_HA1E_96H:CD24:1.5|CGS001_HEPG2_96H:CD24:1.5|CGS001_HT29_96H:CD24:1|CGS001_MCF7_96H:CD24:2|CGS001_MCF7_144H:CD24:2|CGS001_PC3_96H:CD24:2|CGS001_PC3_144H:CD24:2
CGS001-1465	CGS001-1465	CSRP1		trt_sh.cgs	120 h|144 h|96 h	1 ÂµL|1.5 ÂµL|2 ÂµL|5 ÂµL	98.1568	93.8568	89.4959	1	1	98.2501	98.0636	91.0334	88.0803	82.0225	79.5256	-666	-666	-666	6	0	6	6	98.3|91|82|88.1|98.1|79.5	1.51|1.23|1.04|1.21|1.52|1.09	A375|HA1E|HCC515|HEPG2|MCF7|VCAP	1|5|2|4	1|5|2|4|3|6	CGS001_A375_96H:CSRP1:1|CGS001_HA1E_96H:CSRP1:1.5|CGS001_HCC515_96H:CSRP1:2|CGS001_HEPG2_96H:CSRP1:1.5|CGS001_MCF7_144H:CSRP1:2|CGS001_VCAP_120H:CSRP1:5
BRD-K03067624	BRD-K03067624	emetine		trt_cp	24 h|6 h	10 ÂµM|3 ÂµM	94.3867	93.8527	91.9402	-666	-666	94.4543	94.3191	93.7975	92.8398	89.9076	86.3229	60.7601	0	-666	7	0	8	16	92.8|94.3|0|94.5|86.3|93.8|89.9|60.8	1.47|1.47|0|1.5|1.35|1.52|1.35|1.05	A375|A549|HA1E|HCC515|HT29|MCF7|PC3|HEPG2	4|2|6|1	4|2|6|1|7|5	CPC007_A375_24H:BRD-K03067624-003-19-3:10|CPC007_A375_6H:BRD-K03067624-003-19-3:10|CPC007_A549_24H:BRD-K03067624-003-19-3:10|CPC007_A549_6H:BRD-K03067624-003-19-3:10|CPC007_HA1E_6H:BRD-K03067624-003-19-3:10|CPC007_HCC515_6H:BRD-K03067624-003-19-3:10|CPC007_HT29_24H:BRD-K03067624-003-19-3:10|CPC007_HT29_6H:BRD-K03067624-003-19-3:10|CPC007_MCF7_24H:BRD-K03067624-003-19-3:10|CPC007_MCF7_6H:BRD-K0306…
BRD-A25687296	BRD-A25687296	emetine		trt_cp	24 h|6 h	10 ÂµM	95.8367	93.8488	92.0728	-666	-666	96.3659	95.3075	92.033	91.6886	91.0194	86.0223	84.1555	80.3198	-666	8	0	8	16	91|80.3|95.3|92|84.2|91.7|86|96.4	1.42|1.15|1.53|1.39|1.31|1.46|1.28|1.52	A375|HA1E|HCC515|HEPG2|HT29|MCF7|PC3|A549	8|3|4|6	8|3|4|6|1|7	CPC004_A375_6H:BRD-A25687296-300-03-5:10|CPC004_HA1E_24H:BRD-A25687296-300-03-5:10|CPC004_HA1E_6H:BRD-A25687296-300-03-5:10|CPC004_HCC515_24H:BRD-A25687296-300-03-5:10|CPC004_HCC515_6H:BRD-A25687296-300-03-5:10|CPC004_HEPG2_6H:BRD-A25687296-300-03-5:10|CPC004_HT29_6H:BRD-A25687296-300-03-5:10|CPC004_MCF7_6H:BRD-A25687296-300-03-5:10|CPC004_PC3_24H:BRD-A25687296-300-03-5:10|CPC004_PC3_6H:BRD-A2568…
CGS001-6657	CGS001-6657	SOX2		trt_sh.cgs	120 h|96 h	1 ÂµL|1.5 ÂµL|2 ÂµL|5 ÂµL	95.2519	93.8262	87.0007	0	0	95.7472	94.7566	93.0567	91.7441	74.1158	72.5835	58.9389	24.1212	0	8	0	9	9	93.1|58.9|91.7|0|95.7|24.1|74.1|72.6|94.8	1.34|0.91|1.24|0|1.35|0.73|1.13|1.05|1.33	A375|A549|HA1E|HCC515|HEPG2|HT29|MCF7|PC3|VCAP	5|9|1|3	5|9|1|3|7|8	CGS001_A375_96H:SOX2:1|CGS001_A549_96H:SOX2:1|CGS001_HA1E_96H:SOX2:1.5|CGS001_HCC515_96H:SOX2:2|CGS001_HEPG2_96H:SOX2:1.5|CGS001_HT29_96H:SOX2:1|CGS001_MCF7_96H:SOX2:2|CGS001_PC3_96H:SOX2:2|CGS001_VCAP_120H:SOX2:5
BRD-K16406336	BRD-K16406336	methylene-blue		trt_cp	24 h|6 h	1 nM|1 ÂµM|10 nM|10 ÂµM|100 nM|3 ÂµM|500 nM	95.5577	93.7804	89.582	-666	-666	97.9114	93.2039	93.1241	90.8823	84.3583	78.0121	66.3919	55.2891	-93.0822	8	1	9	33	93.2|97.9|55.3|84.4|93.1|90.9|-93.1|78|66.4	1.47|1.61|0.86|1.23|1.47|1.47|-1.21|1.16|1.08	A375|A549|HA1E|HCC515|HT29|MCF7|PC3|VCAP|HEPG2	2|1|5|6	2|1|5|6|4|8	CPC006_A375_24H:BRD-K16406336-311-01-2:10|CPC006_A375_6H:BRD-K16406336-311-01-2:10|CPC006_A549_24H:BRD-K16406336-311-01-2:10|CPC006_A549_6H:BRD-K16406336-311-01-2:10|CPC006_HA1E_24H:BRD-K16406336-311-01-2:10|CPC006_HA1E_6H:BRD-K16406336-311-01-2:10|CPC006_HCC515_24H:BRD-K16406336-311-01-2:10|CPC006_HCC515_6H:BRD-K16406336-311-01-2:10|CPC006_HT29_24H:BRD-K16406336-311-01-2:10|CPC006_MCF7_24H:BRD-K…
BRD-K07259155	BRD-K07259155	BRD-K07259155		trt_cp	24 h|6 h	10 ÂµM	96.2975	93.766	87.714	-666	-666	97.4414	95.1537	92.1848	90.284	83.363	67.8571	66.9296	53.6341	-666	8	0	8	12	66.9|53.6|83.4|67.9|90.3|92.2|97.4|95.2	1.06|0.8|1.22|1.1|1.4|1.47|1.58|1.44	A375|A549|HCC515|HEPG2|HT29|MCF7|PC3|VCAP	7|8|6|5	7|8|6|5|3|4	CPC008_A375_24H:BRD-K07259155-001-05-2:10|CPC008_A375_6H:BRD-K07259155-001-05-2:10|CPC008_A549_6H:BRD-K07259155-001-05-2:10|CPC008_HCC515_6H:BRD-K07259155-001-05-2:10|CPC008_HEPG2_6H:BRD-K07259155-001-05-2:10|CPC008_HT29_6H:BRD-K07259155-001-05-2:10|CPC008_MCF7_24H:BRD-K07259155-001-05-2:10|CPC008_MCF7_6H:BRD-K07259155-001-05-2:10|CPC008_PC3_24H:BRD-K07259155-001-05-2:10|CPC008_PC3_6H:BRD-K072591…
BRD-K69852452	BRD-K69852452	F-1566-0341		trt_cp	24 h|6 h	10 ÂµM	94.2055	93.7619	93.0281	-666	-666	94.7995	93.6114	93.3902	93.2466	92.5262	90.5947	80.4945	-666	-666	7	0	7	20	90.6|94.8|80.5|92.5|93.6|93.4|93.2	1.41|1.48|1.23|1.45|1.51|1.46|1.4	A375|A549|HEPG2|HT29|MCF7|PC3|VCAP	2|5|6|7	2|5|6|7|4|1	CPC013_A375_6H:BRD-K69852452-001-01-8:10|CPC013_A549_24H:BRD-K69852452-001-01-8:10|CPC013_A549_6H:BRD-K69852452-001-01-8:10|CPC013_HEPG2_6H:BRD-K69852452-001-01-8:10|CPC013_HT29_6H:BRD-K69852452-001-01-8:10|CPC013_MCF7_6H:BRD-K69852452-001-01-8:10|CPC013_PC3_24H:BRD-K69852452-001-01-8:10|CPC013_PC3_6H:BRD-K69852452-001-01-8:10|CPC014_A375_6H:BRD-K69852452-001-02-6:10|CPC014_A549_6H:BRD-K69852452-…
BRD-U68942961	BRD-U68942961	JW-7-24-1		trt_cp	24 h|6 h	10 ÂµM	97.4373	93.7503	86.1917	-666	-666	98.3416	96.533	91.5393	88.5874	72.7171	69.432	55.2184	-666	-666	7	0	7	10	55.2|96.5|91.5|69.4|88.6|98.3|72.7	0.93|1.53|1.4|1.07|1.4|1.62|1.1	A375|A549|HCC515|HT29|MCF7|PC3|VCAP	6|2|3|5	6|2|3|5|7|4	CPC013_A375_6H:BRD-U68942961-000-01-2:10|CPC013_A549_24H:BRD-U68942961-000-01-2:10|CPC013_HCC515_6H:BRD-U68942961-000-01-2:10|CPC013_HT29_6H:BRD-U68942961-000-01-2:10|CPC013_MCF7_24H:BRD-U68942961-000-01-2:10|CPC013_MCF7_6H:BRD-U68942961-000-01-2:10|CPC013_PC3_24H:BRD-U68942961-000-01-2:10|CPC013_PC3_6H:BRD-U68942961-000-01-2:10|CPC013_VCAP_24H:BRD-U68942961-000-01-2:10|CPC013_VCAP_6H:BRD-U689429…
BRD-K50234570	BRD-K50234570	EMF-bca1-16		trt_cp	24 h|6 h	10 ÂµM	97.7705	93.7431	86.5819	-666	-666	99.5262	96.0149	90.083	89.3484	86.0239	58.4951	56.3346	25.7326	-86.0647	8	1	9	20	58.5|89.3|56.3|-86.1|25.7|86|96|99.5|90.1	0.96|1.32|0.87|-1.09|0.73|1.35|1.59|1.74|1.33	A375|A549|HA1E|HCC515|HEPG2|HT29|MCF7|PC3|VCAP	8|7|9|2	8|7|9|2|6|1	CPC019_A375_6H:BRD-K50234570-001-06-6:10|CPC019_A549_24H:BRD-K50234570-001-06-6:10|CPC019_HA1E_6H:BRD-K50234570-001-06-6:10|CPC019_HCC515_6H:BRD-K50234570-001-06-6:10|CPC019_HEPG2_6H:BRD-K50234570-001-06-6:10|CPC019_HT29_6H:BRD-K50234570-001-06-6:10|CPC019_MCF7_24H:BRD-K50234570-001-06-6:10|CPC019_MCF7_6H:BRD-K50234570-001-06-6:10|CPC019_PC3_24H:BRD-K50234570-001-06-6:10|CPC019_VCAP_24H:BRD-K5023…
CGS001-6723	CGS001-6723	SRM		trt_sh.cgs	120 h|96 h	1 ÂµL|1.5 ÂµL|2 ÂµL|5 ÂµL	96.5221	93.7008	88.1763	1	1	98.1212	94.923	93.9311	87.8277	83.7102	70.5443	52.8552	0	-666	7	0	8	8	0|70.5|93.9|94.9|98.1|52.9|83.7|87.8	0|1.01|1.29|1.27|1.6|0.96|1.16|1.2	A375|A549|HA1E|HCC515|HT29|MCF7|PC3|VCAP	5|4|3|8	5|4|3|8|7|2	CGS001_A375_96H:SRM:1|CGS001_A549_96H:SRM:1|CGS001_HA1E_96H:SRM:1.5|CGS001_HCC515_96H:SRM:2|CGS001_HT29_96H:SRM:1|CGS001_MCF7_96H:SRM:2|CGS001_PC3_96H:SRM:2|CGS001_VCAP_120H:SRM:5
BRD-A82371568	BRD-A82371568	clofarabine		trt_cp	24 h|6 h	10 ÂµM	96.1021	93.6817	89.0171	-666	-666	96.5413	95.663	91.566	90.9566	80.152	79.2237	63.0326	39.4219	-666	8	0	8	12	39.4|95.7|91.6|79.2|96.5|63|80.2|91	0.74|1.54|1.38|1.18|1.56|0.9|1.22|1.41	HA1E|HCC515|PC3|VCAP|A375|A549|MCF7|HT29	5|2|3|8	5|2|3|8|7|4	CPC001_HA1E_6H:BRD-A82371568-001-01-5:10|CPC001_HCC515_24H:BRD-A82371568-001-01-5:10|CPC001_HCC515_6H:BRD-A82371568-001-01-5:10|CPC001_PC3_24H:BRD-A82371568-001-01-5:10|CPC001_PC3_6H:BRD-A82371568-001-01-5:10|CPC001_VCAP_24H:BRD-A82371568-001-01-5:10|CPC001_VCAP_6H:BRD-A82371568-001-01-5:10|CPC016_A375_6H:BRD-A82371568-001-01-5:10|CPC016_A549_24H:BRD-A82371568-001-01-5:10|CPC016_MCF7_24H:BRD-A823…
CGS001-2184	CGS001-2184	FAH		trt_sh.cgs	120 h|144 h|96 h	1 ÂµL|1.5 ÂµL|2 ÂµL|5 ÂµL	98.0396	93.6606	84.5726	1	1	99.7266	96.3526	89.4579	89.1053	84.9042	47.8887	40.1212	0	-50.2497	7	1	9	11	89.1|96.4|99.7|0|89.5|40.1|84.9|47.9|-50.2	1.27|1.41|1.63|0|1.23|0.84|1.25|0.85|-0.8	A375|A549|HA1E|HCC515|HEPG2|HT29|MCF7|PC3|VCAP	3|2|5|1	3|2|5|1|7|8	CGS001_A375_96H:FAH:1|CGS001_A549_96H:FAH:1|CGS001_HA1E_96H:FAH:1.5|CGS001_HCC515_96H:FAH:2|CGS001_HEPG2_96H:FAH:1.5|CGS001_HT29_96H:FAH:1|CGS001_MCF7_96H:FAH:2|CGS001_MCF7_144H:FAH:2|CGS001_PC3_96H:FAH:2|CGS001_PC3_144H:FAH:2|CGS001_VCAP_120H:FAH:5
CGS001-79711	CGS001-79711	IPO4		trt_sh.cgs	120 h|96 h	1 ÂµL|1.5 ÂµL|2 ÂµL|5 ÂµL	99.505	93.6234	86.0235	1	1	99.8399	99.1701	94.4115	81.0722	72.9207	68.7266	27.7576	0	-666	7	0	8	8	94.4|72.9|0|81.1|27.8|99.2|99.8|68.7	1.36|1.03|0|1.12|0.76|1.57|1.68|1	A375|A549|HA1E|HEPG2|HT29|MCF7|PC3|VCAP	7|6|1|4	7|6|1|4|2|8	CGS001_A375_96H:IPO4:1|CGS001_A549_96H:IPO4:1|CGS001_HA1E_96H:IPO4:1.5|CGS001_HEPG2_96H:IPO4:1.5|CGS001_HT29_96H:IPO4:1|CGS001_MCF7_96H:IPO4:2|CGS001_PC3_96H:IPO4:2|CGS001_VCAP_120H:IPO4:5
BRD-A40431293	BRD-A40431293	BRD-A40431293		trt_cp	24 h|6 h	10 ÂµM	96.207	93.5862	-666	-666	-666	98.3873	94.0267	92.9746	88.9563	75.7326	-666	-666	-666	-666	5	0	5	7	89|94|75.7|98.4|93	1.37|1.45|1.18|1.68|1.46	A375|A549|HEPG2|MCF7|HT29	4|2|5|1	-666	CPC018_A375_6H:BRD-A40431293-001-01-0:10|CPC018_A549_24H:BRD-A40431293-001-01-0:10|CPC018_A549_6H:BRD-A40431293-001-01-0:10|CPC018_HEPG2_6H:BRD-A40431293-001-01-0:10|CPC018_MCF7_24H:BRD-A40431293-001-01-0:10|CPC018_MCF7_6H:BRD-A40431293-001-01-0:10|CPC018_HT29_6H:BRD-A40431293-001-01-0:10
CGS001-9341	CGS001-9341	VAMP3		trt_sh.cgs	120 h|96 h	1 ÂµL|1.5 ÂµL|2 ÂµL|5 ÂµL	96.7338	93.5569	89.0534	1	1	97.787	95.6807	92.2754	88.4843	87.6209	72.4719	57.5921	56.7879	-666	8	0	8	8	88.5|87.6|95.7|57.6|56.8|97.8|92.3|72.5	1.26|1.21|1.34|0.91|0.94|1.51|1.28|1.03	A375|A549|HA1E|HEPG2|HT29|MCF7|PC3|VCAP	6|3|7|1	6|3|7|1|2|8	CGS001_A375_96H:VAMP3:1|CGS001_A549_96H:VAMP3:1|CGS001_HA1E_96H:VAMP3:1.5|CGS001_HEPG2_96H:VAMP3:1.5|CGS001_HT29_96H:VAMP3:1|CGS001_MCF7_96H:VAMP3:2|CGS001_PC3_96H:VAMP3:2|CGS001_VCAP_120H:VAMP3:5
CGS001-58477	CGS001-58477	SRPRB		trt_sh.cgs	120 h|144 h|96 h	1 ÂµL|1.5 ÂµL|2 ÂµL|5 ÂµL	95.3804	93.5536	87.2017	1	1	97.9394	92.8215	91.8539	91.5999	78.0412	70.9544	50.8105	-74.1157	-77.0913	7	2	9	10	78|91.6|-77.1|-74.1|91.9|97.9|71|50.8|92.8	1.15|1.27|-1.04|-1.03|1.27|1.56|1.1|0.88|1.28	A375|A549|HA1E|HCC515|HEPG2|HT29|MCF7|PC3|VCAP	6|9|5|2	6|9|5|2|1|7	CGS001_A375_96H:SRPRB:1|CGS001_A549_96H:SRPRB:1|CGS001_HA1E_96H:SRPRB:1.5|CGS001_HCC515_96H:SRPRB:2|CGS001_HEPG2_96H:SRPRB:1.5|CGS001_HT29_96H:SRPRB:1|CGS001_MCF7_144H:SRPRB:2|CGS001_PC3_96H:SRPRB:2|CGS001_PC3_144H:SRPRB:2|CGS001_VCAP_120H:SRPRB:5
BRD-K64517075	BRD-K64517075	heliomycin		trt_cp	24 h|6 h	10 ÂµM	97.3122	93.5356	86.1512	-666	-666	97.6309	96.9935	95.2241	84.2941	71.6482	71.1165	66.5837	64.9477	-666	8	0	8	11	84.3|71.6|66.6|64.9|95.2|97.6|97|71.1	1.2|1.03|0.99|1.01|1.56|1.58|1.51|1.1	A549|HA1E|HCC515|HT29|MCF7|PC3|VCAP|A375	6|7|5|1	6|7|5|1|2|8	CPC020_A549_6H:BRD-K64517075-001-01-9:10|CPC020_HA1E_6H:BRD-K64517075-001-01-9:10|CPC020_HCC515_6H:BRD-K64517075-001-01-9:10|CPC020_HT29_6H:BRD-K64517075-001-01-9:10|CPC020_MCF7_24H:BRD-K64517075-001-01-9:10|CPC020_MCF7_6H:BRD-K64517075-001-01-9:10|CPC020_PC3_24H:BRD-K64517075-001-01-9:10|CPC020_PC3_6H:BRD-K64517075-001-01-9:10|CPC020_VCAP_24H:BRD-K64517075-001-01-9:10|CPC020_A375_6H:BRD-K6451707…
CGS001-350	CGS001-350	APOH		trt_sh.cgs	120 h|96 h	1 ÂµL|1.5 ÂµL|2 ÂµL|5 ÂµL	96.5797	93.5289	85.8293	0	0	97.3209	95.8385	91.7551	89.201	79.1137	61.7467	38.1212	0	0	7	0	9	9	79.1|0|97.3|95.8|0|38.1|61.7|91.8|89.2	1.16|0|1.4|1.29|0|0.83|1.02|1.28|1.22	A375|A549|HA1E|HCC515|HEPG2|HT29|MCF7|PC3|VCAP	3|4|8|9	3|4|8|9|1|7	CGS001_A375_96H:APOH:1|CGS001_A549_96H:APOH:1|CGS001_HA1E_96H:APOH:1.5|CGS001_HCC515_96H:APOH:2|CGS001_HEPG2_96H:APOH:1.5|CGS001_HT29_96H:APOH:1|CGS001_MCF7_96H:APOH:2|CGS001_PC3_96H:APOH:2|CGS001_VCAP_120H:APOH:5
BRD-K88677950	BRD-K88677950	PD-198306		trt_cp	24 h|6 h	10 ÂµM	95.845	93.5195	85.8146	-666	-666	96.4937	95.1963	93.6424	88.7454	85.6381	55.1716	0	-66.7476	-98.8042	6	2	9	12	88.7|85.6|96.5|55.2|-66.7|95.2|0|-98.8|93.6	1.29|1.26|1.54|0.91|-0.91|1.49|0|-1.68|1.51	HA1E|HCC515|PC3|VCAP|A375|A549|HEPG2|HT29|MCF7	3|6|9|1	3|6|9|1|2|4	CPC002_HA1E_24H:BRD-K88677950-001-01-3:10|CPC002_HA1E_6H:BRD-K88677950-001-01-3:10|CPC002_HCC515_24H:BRD-K88677950-001-01-3:10|CPC002_PC3_24H:BRD-K88677950-001-01-3:10|CPC002_VCAP_24H:BRD-K88677950-001-01-3:10|CPC016_A375_6H:BRD-K88677950-001-01-3:10|CPC016_A549_24H:BRD-K88677950-001-01-3:10|CPC016_HEPG2_6H:BRD-K88677950-001-01-3:10|CPC016_HT29_6H:BRD-K88677950-001-01-3:10|CPC016_MCF7_24H:BRD-K88…
BRD-K88198340	BRD-K88198340	BRD-K88198340		trt_cp	24 h|6 h	10 ÂµM	98.2836	93.5013	85.6093	-666	-666	99.3325	97.2347	90.4288	87.0092	85.3629	54.2875	37.2201	0	-666	7	0	8	14	99.3|87|85.4|37.2|97.2|54.3|90.4|0	1.69|1.27|1.23|0.69|1.58|0.92|1.37|0	A375|A549|HA1E|HCC515|HT29|MCF7|PC3|VCAP	1|5|7|2	1|5|7|2|3|6	CPC007_A375_24H:BRD-K88198340-001-05-0:10|CPC007_A549_24H:BRD-K88198340-001-05-0:10|CPC007_HA1E_24H:BRD-K88198340-001-05-0:10|CPC007_HA1E_6H:BRD-K88198340-001-05-0:10|CPC007_HCC515_6H:BRD-K88198340-001-05-0:10|CPC007_HT29_24H:BRD-K88198340-001-05-0:10|CPC007_MCF7_24H:BRD-K88198340-001-05-0:10|CPC007_MCF7_6H:BRD-K88198340-001-05-0:10|CPC007_PC3_24H:BRD-K88198340-001-05-0:10|CPC007_VCAP_24H:BRD-K88…
BRD-K04546108	BRD-K04546108	JAK3-inhibitor-VI		trt_cp	24 h|6 h	10 ÂµM	95.5077	93.4307	91.2722	-666	-666	96.4451	94.5703	94.3199	88.3876	87.1298	86.7804	84.7478	73.6044	57.2344	9	0	9	15	84.7|96.4|86.8|94.6|73.6|88.4|57.2|94.3|87.1	1.22|1.57|1.29|1.43|1.14|1.3|1.01|1.49|1.36	HA1E|HCC515|PC3|VCAP|A375|A549|HEPG2|HT29|MCF7	2|4|8|6	2|4|8|6|9|3	CPC001_HA1E_24H:BRD-K04546108-066-01-5:10|CPC001_HA1E_6H:BRD-K04546108-066-01-5:10|CPC001_HCC515_24H:BRD-K04546108-066-01-5:10|CPC001_HCC515_6H:BRD-K04546108-066-01-5:10|CPC001_PC3_24H:BRD-K04546108-066-01-5:10|CPC001_PC3_6H:BRD-K04546108-066-01-5:10|CPC001_VCAP_24H:BRD-K04546108-066-01-5:10|CPC001_VCAP_6H:BRD-K04546108-066-01-5:10|CPC017_A375_6H:BRD-K04546108-066-01-5:10|CPC017_A549_24H:BRD-K045…
BRD-K95196255	BRD-K95196255	BRD-K95196255		trt_cp	24 h|6 h	10 ÂµM	98.1936	93.3592	84.9377	-666	-666	98.3616	98.0256	92.8659	84.1836	70.4941	65.6953	-84.8789	-666	-666	6	1	7	13	98.4|-84.9|92.9|70.5|84.2|65.7|98	1.62|-1.1|1.4|1.03|1.31|1.05|1.58	A375|A549|HA1E|HCC515|MCF7|PC3|VCAP	1|7|3|5	1|7|3|5|4|6	CPC007_A375_24H:BRD-K95196255-001-09-0:10|CPC007_A375_6H:BRD-K95196255-001-09-0:10|CPC007_A549_24H:BRD-K95196255-001-09-0:10|CPC007_A549_6H:BRD-K95196255-001-09-0:10|CPC007_HA1E_24H:BRD-K95196255-001-09-0:10|CPC007_HA1E_6H:BRD-K95196255-001-09-0:10|CPC007_HCC515_6H:BRD-K95196255-001-09-0:10|CPC007_MCF7_24H:BRD-K95196255-001-09-0:10|CPC007_MCF7_6H:BRD-K95196255-001-09-0:10|CPC007_PC3_24H:BRD-K9519…
BRD-K40255344	BRD-K40255344	tyrphostin-A9		trt_cp	24 h|6 h	10 ÂµM|3 ÂµM	96.7778	93.3221	89.8418	-666	-666	98.6264	94.9293	90.1838	89.5488	88.5531	77.2092	69.6802	61.0437	57.1002	9	0	9	17	61|90.2|69.7|88.6|98.6|89.5|77.2|94.9|57.1	0.99|1.35|1.01|1.32|1.58|1.41|1.16|1.44|0.89	A375|A549|HA1E|HCC515|HEPG2|MCF7|PC3|VCAP|HT29	5|8|2|6	5|8|2|6|4|7	CPC014_A375_6H:BRD-K40255344-001-13-5:10|CPC014_A549_6H:BRD-K40255344-001-13-5:10|CPC014_HA1E_6H:BRD-K40255344-001-13-5:10|CPC014_HCC515_6H:BRD-K40255344-001-13-5:10|CPC014_HEPG2_6H:BRD-K40255344-001-13-5:10|CPC014_MCF7_24H:BRD-K40255344-001-13-5:10|CPC014_MCF7_6H:BRD-K40255344-001-13-5:10|CPC014_PC3_24H:BRD-K40255344-001-13-5:10|CPC014_PC3_6H:BRD-K40255344-001-13-5:10|CPC014_VCAP_24H:BRD-K402553…
CGS001-8841	CGS001-8841	HDAC3		trt_sh.cgs	120 h|144 h|96 h	1 ÂµL|1.5 ÂµL|2 ÂµL|5 ÂµL	97.7414	93.3024	85.9463	1	1	99.5152	95.9676	95.5888	82.1379	79.8377	62.6305	57.1152	0	-67.7149	7	1	9	12	62.6|57.1|0|95.6|-67.7|99.5|82.1|96|79.8	1.03|0.89|0|1.28|-0.96|1.76|1.22|1.47|1.1	A375|A549|HA1E|HCC515|HEPG2|HT29|MCF7|PC3|VCAP	6|8|4|7	6|8|4|7|9|1	CGS001_A375_96H:HDAC3:1|CGS001_A549_96H:HDAC3:1|CGS001_HA1E_96H:HDAC3:1.5|CGS001_HCC515_96H:HDAC3:2|CGS001_HEPG2_96H:HDAC3:1.5|CGS001_HT29_96H:HDAC3:1|CGS001_MCF7_96H:HDAC3:2|CGS001_MCF7_144H:HDAC3:2|CGS001_PC3_96H:HDAC3:2|CGS001_PC3_120H:HDAC3:2|CGS001_PC3_144H:HDAC3:2|CGS001_VCAP_120H:HDAC3:5
BRD-A71390734	BRD-A71390734	idarubicin		trt_cp	24 h|6 h	1 nM|1 ÂµM|10 nM|10 ÂµM|100 nM|3 ÂµM|500 nM	97.1439	93.2819	82.4882	-666	-666	99.4539	94.8339	94.2113	84.6282	73.267	48.5348	0	-65.4709	-88.975	6	2	9	48	99.5|84.6|94.8|73.3|48.5|-65.5|-89|0|94.2	1.7|1.21|1.46|1.08|0.92|-0.91|-1.13|0|1.42	A375|A549|HA1E|HCC515|HEPG2|HT29|MCF7|PC3|VCAP	1|3|9|2	1|3|9|2|4|5	CPC006_A375_24H:BRD-A71390734-001-01-7:0.08|CPC006_A375_6H:BRD-A71390734-001-01-7:0.08|CPC006_A549_24H:BRD-A71390734-001-01-7:0.08|CPC006_HA1E_24H:BRD-A71390734-001-01-7:0.08|CPC006_HA1E_6H:BRD-A71390734-001-01-7:0.08|CPC006_HCC515_24H:BRD-A71390734-001-01-7:0.08|CPC006_HEPG2_6H:BRD-A71390734-001-01-7:0.08|CPC006_HT29_6H:BRD-A71390734-001-01-7:0.08|CPC006_MCF7_24H:BRD-A71390734-001-01-7:0.08|CPC0…
CGS001-115509	CGS001-115509	ZNF689		trt_sh.cgs	120 h|96 h	1 ÂµL|1.5 ÂµL|2 ÂµL|5 ÂµL	97.1005	93.278	90.2159	1	1	99.6443	94.5567	89.5131	89.398	86.8498	81.3333	79.7182	70.0929	-666	8	0	8	8	79.7|70.1|86.8|89.4|81.3|99.6|94.6|89.5	1.11|1|1.1|1.23|1.17|1.62|1.35|1.23	A549|HA1E|HCC515|HEPG2|HT29|MCF7|PC3|VCAP	6|7|8|4	6|7|8|4|3|5	CGS001_A549_96H:ZNF689:1|CGS001_HA1E_96H:ZNF689:1.5|CGS001_HCC515_96H:ZNF689:2|CGS001_HEPG2_96H:ZNF689:1.5|CGS001_HT29_96H:ZNF689:1|CGS001_MCF7_96H:ZNF689:2|CGS001_PC3_96H:ZNF689:2|CGS001_VCAP_120H:ZNF689:5
CGS001-11245	CGS001-11245	GPR176		trt_sh.cgs	120 h|96 h	1 ÂµL|1.5 ÂµL|2 ÂµL|5 ÂµL	99.2666	93.2618	87.2319	0	1	99.4174	99.1158	94.6061	79.9079	76.5446	73.7996	67.8803	50.6242	-666	8	0	8	8	67.9|99.1|76.5|99.4|94.6|73.8|79.9|50.6	1.06|1.56|1.06|1.48|1.41|1.13|1.12|0.87	A375|A549|HA1E|HCC515|HT29|MCF7|PC3|VCAP	4|2|5|7	4|2|5|7|3|6	CGS001_A375_96H:GPR176:1|CGS001_A549_96H:GPR176:1|CGS001_HA1E_96H:GPR176:1.5|CGS001_HCC515_96H:GPR176:2|CGS001_HT29_96H:GPR176:1|CGS001_MCF7_96H:GPR176:2|CGS001_PC3_96H:GPR176:2|CGS001_VCAP_120H:GPR176:5
CGS001-9133	CGS001-9133	CCNB2		trt_sh.cgs	120 h|144 h|96 h	1 ÂµL|1.5 ÂµL|2 ÂµL|5 ÂµL	95.6409	93.2115	91.4003	1	1	96.4419	94.8398	90.8485	90.7157	90.2907	85.265	75.4199	48.8792	0	8	0	9	11	90.3|90.7|48.9|94.8|85.3|90.8|75.4|0|96.4	1.29|1.26|0.87|1.26|1.17|1.32|1.14|0|1.4	A375|A549|HA1E|HCC515|HEPG2|HT29|MCF7|PC3|VCAP	9|4|6|2	9|4|6|2|1|5	CGS001_A375_96H:CCNB2:1|CGS001_A549_96H:CCNB2:1|CGS001_HA1E_96H:CCNB2:1.5|CGS001_HCC515_96H:CCNB2:2|CGS001_HEPG2_96H:CCNB2:1.5|CGS001_HT29_96H:CCNB2:1|CGS001_MCF7_96H:CCNB2:2|CGS001_MCF7_144H:CCNB2:2|CGS001_PC3_96H:CCNB2:2|CGS001_PC3_144H:CCNB2:2|CGS001_VCAP_120H:CCNB2:5
CGS001-9020	CGS001-9020	MAP3K14		trt_sh.cgs	120 h|144 h|96 h	1 ÂµL|1.5 ÂµL|2 ÂµL|5 ÂµL	95.8999	93.203	88.3537	1	1	96.8289	94.971	93.0358	87.9763	86	71.31	58.7901	36.4544	-666	8	0	8	9	88|95|96.8|58.8|86|71.3|93|36.5	1.25|1.36|1.38|0.92|1.23|1.1|1.3|0.77	A375|A549|HA1E|HEPG2|HT29|MCF7|PC3|VCAP	3|2|7|1	3|2|7|1|5|6	CGS001_A375_96H:MAP3K14:1|CGS001_A549_96H:MAP3K14:1|CGS001_HA1E_96H:MAP3K14:1.5|CGS001_HEPG2_96H:MAP3K14:1.5|CGS001_HT29_96H:MAP3K14:1|CGS001_MCF7_96H:MAP3K14:2|CGS001_MCF7_144H:MAP3K14:2|CGS001_PC3_96H:MAP3K14:2|CGS001_VCAP_120H:MAP3K14:5
CGS001-11044	CGS001-11044	PAPD7		trt_sh.cgs	120 h|144 h|96 h	1 ÂµL|1.5 ÂµL|2 ÂµL|5 ÂµL	97.4109	93.2019	90.3177	1	1	98.7842	96.0376	90.1373	87.8485	86.4848	82.6136	78.6222	71.8479	45.8605	9	0	9	11	82.6|98.8|78.6|87.8|71.8|86.5|45.9|96|90.1	1.19|1.52|1.08|1.12|1.03|1.24|0.91|1.39|1.23	A375|A549|HA1E|HCC515|HEPG2|HT29|MCF7|PC3|VCAP	2|8|9|4	2|8|9|4|6|1	CGS001_A375_96H:PAPD7:1|CGS001_A549_96H:PAPD7:1|CGS001_HA1E_96H:PAPD7:1.5|CGS001_HCC515_96H:PAPD7:2|CGS001_HEPG2_96H:PAPD7:1.5|CGS001_HT29_96H:PAPD7:1|CGS001_MCF7_96H:PAPD7:2|CGS001_MCF7_144H:PAPD7:2|CGS001_PC3_96H:PAPD7:2|CGS001_PC3_144H:PAPD7:2|CGS001_VCAP_120H:PAPD7:5
BRD-K14821540	BRD-K14821540	FCCP		trt_cp	24 h|6 h	1 ÂµM|10 ÂµM|3 ÂµM|500 nM	97.4107	93.1912	88.6132	-666	-666	99.3718	95.4497	90.8552	87.0879	81.4855	77.4293	75.2297	74.8132	52.1845	9	0	9	25	77.4|95.4|90.9|99.4|52.2|75.2|87.1|74.8|81.5	1.11|1.54|1.37|1.68|0.89|1.06|1.34|1.16|1.25	HA1E|HCC515|PC3|VCAP|A375|A549|HEPG2|HT29|MCF7	4|2|3|7	4|2|3|7|9|1	CPC002_HA1E_24H:BRD-K14821540-001-03-9:10|CPC002_HA1E_6H:BRD-K14821540-001-03-9:10|CPC002_HCC515_24H:BRD-K14821540-001-03-9:10|CPC002_HCC515_6H:BRD-K14821540-001-03-9:10|CPC002_PC3_24H:BRD-K14821540-001-03-9:10|CPC002_VCAP_24H:BRD-K14821540-001-03-9:10|CPC002_VCAP_6H:BRD-K14821540-001-03-9:10|CPC017_A375_6H:BRD-K14821540-001-03-9:10|CPC017_A549_24H:BRD-K14821540-001-03-9:10|CPC017_A549_6H:BRD-K14…
BRD-K14618467	BRD-K14618467	IKK-16		trt_cp	24 h|6 h	10 ÂµM	95.6996	93.1294	88.6567	-666	-666	97.9854	93.4139	92.6058	88.5125	84.2766	75.1462	55.4736	34.7087	-87.7429	8	1	9	14	55.5|92.6|93.4|88.5|34.7|75.1|98|-87.7|84.3	0.86|1.44|1.41|1.31|0.75|1.06|1.55|-1.17|1.31	HA1E|HCC515|PC3|VCAP|A375|A549|HEPG2|HT29|MCF7	7|3|2|4	7|3|2|4|9|6	CPC001_HA1E_6H:BRD-K14618467-003-01-8:10|CPC001_HCC515_24H:BRD-K14618467-003-01-8:10|CPC001_HCC515_6H:BRD-K14618467-003-01-8:10|CPC001_PC3_24H:BRD-K14618467-003-01-8:10|CPC001_PC3_6H:BRD-K14618467-003-01-8:10|CPC001_VCAP_24H:BRD-K14618467-003-01-8:10|CPC001_VCAP_6H:BRD-K14618467-003-01-8:10|CPC017_A375_6H:BRD-K14618467-003-01-8:10|CPC017_A549_24H:BRD-K14618467-003-01-8:10|CPC017_A549_6H:BRD-K1461…
BRD-K32896438	BRD-K32896438	BRD-K32896438		trt_cp	24 h|6 h	10 ÂµM|3 ÂµM	97.1777	93.0912	83.7872	-666	-666	97.2627	97.0926	92.0872	85.9223	71.5247	58.834	44.4034	-666	-666	7	0	7	11	85.9|44.4|58.8|71.5|97.1|92.1|97.3	1.31|0.78|0.89|1.11|1.63|1.39|1.54	A375|HA1E|HCC515|HT29|MCF7|PC3|VCAP	7|5|6|1	7|5|6|1|4|3	CPC012_A375_6H:BRD-K32896438-001-01-8:10|CPC012_HA1E_6H:BRD-K32896438-001-01-8:10|CPC012_HCC515_6H:BRD-K32896438-001-01-8:10|CPC012_HT29_6H:BRD-K32896438-001-01-8:10|CPC012_MCF7_24H:BRD-K32896438-001-01-8:10|CPC012_PC3_6H:BRD-K32896438-001-01-8:10|CPC012_VCAP_6H:BRD-K32896438-001-01-8:10|MUC.CP005_MCF7_24H:BRD-K32896438-001-01-8:10|MUC.CP005_MCF7_24H:BRD-K32896438-001-01-8:3.3333|CPC012_PC3_24H:B…
CGS001-29978	CGS001-29978	UBQLN2		trt_sh.cgs	120 h|144 h|96 h	1 ÂµL|1.5 ÂµL|2 ÂµL|5 ÂµL	95.3202	93.0663	89.528	1	1	96.8853	93.7552	91.2609	90.3636	86.2264	78.6769	69.4217	60.9563	53.6205	9	0	9	11	86.2|93.8|78.7|91.3|96.9|90.4|61|69.4|53.6	1.23|1.32|1.08|1.17|1.37|1.31|1.02|1.02|0.89	A375|A549|HA1E|HCC515|HEPG2|HT29|MCF7|PC3|VCAP	5|2|4|6	5|2|4|6|1|3	CGS001_A375_96H:UBQLN2:1|CGS001_A549_96H:UBQLN2:1|CGS001_HA1E_96H:UBQLN2:1.5|CGS001_HCC515_96H:UBQLN2:2|CGS001_HEPG2_96H:UBQLN2:1.5|CGS001_HT29_96H:UBQLN2:1|CGS001_MCF7_96H:UBQLN2:2|CGS001_MCF7_144H:UBQLN2:2|CGS001_PC3_96H:UBQLN2:2|CGS001_PC3_144H:UBQLN2:2|CGS001_VCAP_120H:UBQLN2:5
CGS001-30836	CGS001-30836	DNTTIP2		trt_sh.cgs	120 h|144 h|96 h	1 ÂµL|1.5 ÂµL|2 ÂµL|5 ÂµL	94.7815	93.0202	72.9028	1	1	96.7947	92.7682	92.5094	90.0085	65.3363	0	0	0	-62.6235	5	1	9	10	90|96.8|65.3|0|-62.6|0|92.8|0|92.5	1.28|1.43|0.97|0|-0.91|0|1.37|0|1.28	A375|A549|HA1E|HCC515|HEPG2|HT29|MCF7|PC3|VCAP	2|7|9|1	2|7|9|1|3|4	CGS001_A375_96H:DNTTIP2:1|CGS001_A549_96H:DNTTIP2:1|CGS001_HA1E_96H:DNTTIP2:1.5|CGS001_HCC515_96H:DNTTIP2:2|CGS001_HEPG2_96H:DNTTIP2:1.5|CGS001_HT29_96H:DNTTIP2:1|CGS001_MCF7_144H:DNTTIP2:2|CGS001_PC3_96H:DNTTIP2:2|CGS001_PC3_144H:DNTTIP2:2|CGS001_VCAP_120H:DNTTIP2:5
BRD-A68065211	BRD-A68065211	BRD-A68065211		trt_cp	24 h|6 h	10 ÂµM	97.3514	92.9663	88.5342	-666	-666	98.6354	96.0673	95.5157	81.6469	80.8118	78.5283	69.3568	-666	-666	7	0	7	9	80.8|78.5|95.5|98.6|96.1|81.6|69.4	1.16|1.15|1.53|1.7|1.52|1.21|1.08	HA1E|HCC515|HT29|MCF7|PC3|VCAP|A375	4|5|3|6	4|5|3|6|1|2	CPC010_HA1E_6H:BRD-A68065211-001-08-7:10|CPC010_HCC515_6H:BRD-A68065211-001-08-7:10|CPC010_HT29_6H:BRD-A68065211-001-08-7:10|CPC010_MCF7_24H:BRD-A68065211-001-08-7:10|CPC010_MCF7_6H:BRD-A68065211-001-08-7:10|CPC010_PC3_24H:BRD-A68065211-001-08-7:10|CPC010_PC3_6H:BRD-A68065211-001-08-7:10|CPC010_VCAP_6H:BRD-A68065211-001-08-7:10|CPC010_A375_6H:BRD-A68065211-001-08-7:10
CGS001-51347	CGS001-51347	TAOK3		trt_sh.cgs	120 h|144 h|96 h	1 ÂµL|1.5 ÂµL|2 ÂµL|5 ÂµL	95.2356	92.9537	89.2212	1	1	99.3134	91.1578	90.9117	90.4319	86.6061	76.9061	73.7646	64.0782	-666	8	0	8	10	90.9|91.2|90.4|73.8|86.6|64.1|76.9|99.3	1.29|1.27|1.23|1.04|1.24|1.04|1.09|1.55	A375|A549|HA1E|HEPG2|HT29|MCF7|PC3|VCAP	8|2|1|3	8|2|1|3|5|7	CGS001_A375_96H:TAOK3:1|CGS001_A549_96H:TAOK3:1|CGS001_HA1E_96H:TAOK3:1.5|CGS001_HEPG2_96H:TAOK3:1.5|CGS001_HT29_96H:TAOK3:1|CGS001_MCF7_96H:TAOK3:2|CGS001_MCF7_144H:TAOK3:2|CGS001_PC3_96H:TAOK3:2|CGS001_PC3_144H:TAOK3:2|CGS001_VCAP_120H:TAOK3:5
BRD-K21806131	BRD-K21806131	tegaserod		trt_cp	24 h|6 h	10 ÂµM	95.909	92.9527	85.3327	-666	-666	96.5266	95.2915	90.8521	89.1407	85.0272	55.1578	-666	-666	-666	6	0	6	10	55.2|90.9|95.3|96.5|85|89.1	0.92|1.37|1.53|1.61|1.26|1.32	A375|A549|HT29|MCF7|PC3|VCAP	4|3|2|6	4|3|2|6|5|1	CPC011_A375_6H:BRD-K21806131-050-02-5:10|CPC011_A549_24H:BRD-K21806131-050-02-5:10|CPC011_A549_6H:BRD-K21806131-050-02-5:10|CPC011_HT29_6H:BRD-K21806131-050-02-5:10|CPC011_MCF7_24H:BRD-K21806131-050-02-5:10|CPC011_MCF7_6H:BRD-K21806131-050-02-5:10|CPC011_PC3_24H:BRD-K21806131-050-02-5:10|CPC011_PC3_6H:BRD-K21806131-050-02-5:10|CPC011_VCAP_6H:BRD-K21806131-050-02-5:10|CPC011_VCAP_24H:BRD-K21806131…
CGS001-54505	CGS001-54505	DHX29		trt_sh.cgs	120 h|144 h|96 h	1 ÂµL|1.5 ÂµL|2 ÂµL|5 ÂµL	96.3387	92.9239	82.7882	1	1	96.6289	96.0485	92.9463	86.0716	70.257	54.7769	52.9342	0	0	7	0	9	11	96|96.6|70.3|0|54.8|0|52.9|86.1|92.9	1.4|1.42|1|0|0.89|0|0.96|1.19|1.29	A375|A549|HA1E|HCC515|HEPG2|HT29|MCF7|PC3|VCAP	2|1|9|8	2|1|9|8|3|5	CGS001_A375_96H:DHX29:1|CGS001_A549_96H:DHX29:1|CGS001_HA1E_96H:DHX29:1.5|CGS001_HCC515_96H:DHX29:2|CGS001_HEPG2_96H:DHX29:1.5|CGS001_HT29_96H:DHX29:1|CGS001_MCF7_96H:DHX29:2|CGS001_MCF7_144H:DHX29:2|CGS001_PC3_96H:DHX29:2|CGS001_PC3_144H:DHX29:2|CGS001_VCAP_120H:DHX29:5
BRD-K18190982	BRD-K18190982	COT-10b		trt_cp	24 h|6 h	1 nM|1 ÂµM|10 nM|10 ÂµM|100 nM|3 ÂµM|40 ÂµM|500 nM	94.4509	92.9236	91.546	-666	-666	95.1088	93.7929	91.8948	90.8979	89.9879	87.5934	65.1574	58.4795	22.0696	9	0	9	34	90|58.5|90.9|91.9|22.1|87.6|65.2|93.8|95.1	1.39|0.87|1.34|1.41|0.7|1.37|1.02|1.42|1.44	A375|A549|HA1E|HCC515|HEPG2|HT29|MCF7|PC3|VCAP	9|8|4|3	9|8|4|3|1|6	CPC006_A375_6H:BRD-K18190982-002-01-2:44.4|CPC006_A549_24H:BRD-K18190982-002-01-2:44.4|CPC006_A549_6H:BRD-K18190982-002-01-2:44.4|CPC006_HA1E_6H:BRD-K18190982-002-01-2:44.4|CPC006_HCC515_24H:BRD-K18190982-002-01-2:44.4|CPC006_HEPG2_6H:BRD-K18190982-002-01-2:44.4|CPC006_HT29_24H:BRD-K18190982-002-01-2:44.4|CPC006_HT29_6H:BRD-K18190982-002-01-2:44.4|CPC006_MCF7_24H:BRD-K18190982-002-01-2:44.4|CPC00…
BRD-K64642496	BRD-K64642496	KO-143		trt_cp	24 h|6 h	40 ÂµM	96.3331	92.9209	90.1639	-666	-666	96.861	95.8052	92.0918	86.9256	86.3066	82.993	76.9417	66.7282	36.2637	9	0	9	17	76.9|86.9|95.8|36.3|96.9|92.1|86.3|83|66.7	1.18|1.26|1.55|0.82|1.56|1.47|1.28|1.23|0.97	A375|A549|HCC515|HEPG2|HT29|MCF7|PC3|VCAP|HA1E	5|3|6|2	5|3|6|2|7|8	CPC006_A375_24H:BRD-K64642496-001-01-6:40|CPC006_A375_6H:BRD-K64642496-001-01-6:40|CPC006_A549_24H:BRD-K64642496-001-01-6:40|CPC006_A549_6H:BRD-K64642496-001-01-6:40|CPC006_HCC515_24H:BRD-K64642496-001-01-6:40|CPC006_HCC515_6H:BRD-K64642496-001-01-6:40|CPC006_HEPG2_6H:BRD-K64642496-001-01-6:40|CPC006_HT29_24H:BRD-K64642496-001-01-6:40|CPC006_MCF7_24H:BRD-K64642496-001-01-6:40|CPC006_PC3_6H:BRD-K6…
BRD-K59469039	BRD-K59469039	AG-879		trt_cp	24 h|6 h	10 ÂµM|3 ÂµM	95.6591	92.919	88.2503	-666	-666	96.6506	94.6676	91.8503	88.5073	88.4294	69.3965	52.2451	47.5336	46.925	9	0	9	19	46.9|94.7|91.9|69.4|52.2|88.4|88.5|96.7|47.5	0.79|1.51|1.38|1.07|0.89|1.3|1.33|1.61|0.8	HA1E|HCC515|PC3|VCAP|A375|A549|HEPG2|MCF7|HT29	8|2|3|7	8|2|3|7|6|4	CPC001_HA1E_24H:BRD-K59469039-001-03-1:10|CPC001_HA1E_6H:BRD-K59469039-001-03-1:10|CPC001_HCC515_24H:BRD-K59469039-001-03-1:10|CPC001_HCC515_6H:BRD-K59469039-001-03-1:10|CPC001_PC3_6H:BRD-K59469039-001-03-1:10|CPC001_VCAP_24H:BRD-K59469039-001-03-1:10|CPC001_VCAP_6H:BRD-K59469039-001-03-1:10|CPC017_A375_6H:BRD-K59469039-001-03-1:10|CPC017_A549_24H:BRD-K59469039-001-03-1:10|CPC017_A549_6H:BRD-K594…
CGS001-2146	CGS001-2146	EZH2		trt_sh.cgs	120 h|144 h|96 h	1 ÂµL|1.5 ÂµL|2 ÂµL|5 ÂµL	97.6364	92.9085	80.3768	1	1	99.1677	96.105	92.2078	84.1533	73.9394	36.6876	33.0782	0	0	7	0	9	12	96.1|92.2|99.2|36.7|73.9|84.2|0|33.1|0	1.4|1.28|1.46|0.73|1.09|1.24|0|0.74|0	A375|A549|HCC515|HEPG2|HT29|MCF7|PC3|HA1E|VCAP	3|1|2|6	3|1|2|6|5|4	CGS001_A375_96H:EZH2:1|CGS001_A549_96H:EZH2:1|CGS001_HCC515_96H:EZH2:2|CGS001_HEPG2_96H:EZH2:1.5|CGS001_HT29_96H:EZH2:1|CGS001_MCF7_96H:EZH2:2|CGS001_MCF7_144H:EZH2:2|CGS001_PC3_96H:EZH2:2|CGS001_PC3_120H:EZH2:2|CGS001_PC3_144H:EZH2:2|CGS001_HA1E_96H:EZH2:1.5|CGS001_VCAP_120H:EZH2:5
BRD-A50774520	BRD-A50774520	CVF-SUMO-11		trt_cp	24 h|6 h	10 ÂµM	95.1799	92.8982	90.7044	-666	-666	96.7127	93.6472	90.95	90.2829	86.7112	85.9225	-666	-666	-666	6	0	6	7	86.7|90.3|85.9|93.6|96.7|91	1.33|1.32|1.26|1.48|1.61|1.37	A375|HA1E|HCC515|HT29|MCF7|PC3	5|4|6|2	5|4|6|2|1|3	CPC020_A375_6H:BRD-A50774520-001-01-5:10|CPC020_HA1E_6H:BRD-A50774520-001-01-5:10|CPC020_HCC515_6H:BRD-A50774520-001-01-5:10|CPC020_HT29_6H:BRD-A50774520-001-01-5:10|CPC020_MCF7_24H:BRD-A50774520-001-01-5:10|CPC020_MCF7_6H:BRD-A50774520-001-01-5:10|CPC020_PC3_6H:BRD-A50774520-001-01-5:10
BRD-A09719808	BRD-A09719808	BRD-A09719808		trt_cp	24 h|6 h	10 ÂµM	97.8834	92.8933	87.003	-666	-666	99.4152	96.3516	88.9595	86.8468	78.4006	72.044	59.466	-666	-666	7	0	7	12	59.5|99.4|86.8|78.4|89|96.4|72	0.97|1.71|1.28|1.22|1.4|1.53|1.09	A375|A549|HCC515|HT29|MCF7|PC3|VCAP	2|6|5|3	2|6|5|3|4|7	CPC007_A375_24H:BRD-A09719808-001-02-3:10|CPC007_A549_24H:BRD-A09719808-001-02-3:10|CPC007_A549_6H:BRD-A09719808-001-02-3:10|CPC007_HCC515_6H:BRD-A09719808-001-02-3:10|CPC007_HT29_6H:BRD-A09719808-001-02-3:10|CPC007_MCF7_24H:BRD-A09719808-001-02-3:10|CPC007_MCF7_6H:BRD-A09719808-001-02-3:10|CPC007_PC3_6H:BRD-A09719808-001-02-3:10|CPC007_VCAP_24H:BRD-A09719808-001-02-3:10|CPC007_VCAP_6H:BRD-A09719…
BRD-K15616905	BRD-K15616905	CCCP		trt_cp	24 h|6 h	10 ÂµM	96.9083	92.8779	86.5381	-666	-666	97.7981	96.0185	91.1869	86.5079	73.9078	73.8095	66.3677	56.2731	47.2291	9	0	9	14	56.3|96|91.2|47.2|73.9|86.5|73.8|66.4|97.8	0.87|1.56|1.37|0.84|1.14|1.26|1.16|1.02|1.66	HA1E|HCC515|PC3|VCAP|A375|A549|HEPG2|HT29|MCF7	9|2|3|6	9|2|3|6|5|7	CPC003_HA1E_24H:BRD-K15616905-001-01-5:10|CPC003_HA1E_6H:BRD-K15616905-001-01-5:10|CPC003_HCC515_24H:BRD-K15616905-001-01-5:10|CPC003_HCC515_6H:BRD-K15616905-001-01-5:10|CPC003_PC3_24H:BRD-K15616905-001-01-5:10|CPC003_PC3_6H:BRD-K15616905-001-01-5:10|CPC003_VCAP_24H:BRD-K15616905-001-01-5:10|CPC018_A375_6H:BRD-K15616905-001-01-5:10|CPC018_A549_24H:BRD-K15616905-001-01-5:10|CPC018_A549_6H:BRD-K156…
CGS001-56923	CGS001-56923	NMUR2		trt_sh.cgs	120 h|96 h	1 ÂµL|1.5 ÂµL|2 ÂµL|5 ÂµL	97.3396	92.8679	80.1424	0	0	97.9988	96.6805	91.5544	85.2378	66.8485	42.5346	41.9476	41.0334	0	8	0	9	9	42.5|41|85.2|0|91.6|66.8|96.7|98|41.9	0.88|0.75|1.15|0|1.26|1.03|1.47|1.48|0.81	A375|A549|HA1E|HCC515|HEPG2|HT29|MCF7|PC3|VCAP	8|7|5|3	8|7|5|3|6|1	CGS001_A375_96H:NMUR2:1|CGS001_A549_96H:NMUR2:1|CGS001_HA1E_96H:NMUR2:1.5|CGS001_HCC515_96H:NMUR2:2|CGS001_HEPG2_96H:NMUR2:1.5|CGS001_HT29_96H:NMUR2:1|CGS001_MCF7_96H:NMUR2:2|CGS001_PC3_96H:NMUR2:2|CGS001_VCAP_120H:NMUR2:5
BRD-A06929388	BRD-A06929388	CVF-SUMO-13		trt_cp	24 h|6 h	10 ÂµM	94.4117	92.8317	84.8172	-666	-666	94.5879	94.2354	92.3019	90.2015	73.9184	63.6579	62.6733	-86.132	-91.4741	7	2	9	12	94.2|94.6|90.2|92.3|73.9|63.7|-91.5|-86.1|62.7	1.5|1.45|1.36|1.45|1.12|1.03|-1.18|-1.11|0.94	A375|HA1E|HEPG2|HT29|MCF7|PC3|VCAP|A549|HCC515	2|1|4|3	2|1|4|3|5|6	CPC014_A375_6H:BRD-A06929388-001-01-1:10|CPC014_HA1E_6H:BRD-A06929388-001-01-1:10|CPC014_HEPG2_6H:BRD-A06929388-001-01-1:10|CPC014_HT29_6H:BRD-A06929388-001-01-1:10|CPC014_MCF7_24H:BRD-A06929388-001-01-1:10|CPC014_MCF7_6H:BRD-A06929388-001-01-1:10|CPC014_PC3_24H:BRD-A06929388-001-01-1:10|CPC014_PC3_6H:BRD-A06929388-001-01-1:10|CPC014_VCAP_24H:BRD-A06929388-001-01-1:10|CPC014_VCAP_6H:BRD-A06929388…
BRD-K37940862	BRD-K37940862	BRD-K37940862		trt_cp	24 h|6 h	10 ÂµM	98.9614	92.7784	87.5248	-666	-666	99.9253	97.9976	87.3016	85.8893	82.2751	71.7602	37.7888	0	-666	7	0	8	13	98|87.3|0|37.8|99.9|85.9|71.8|82.3	1.61|1.27|0|0.69|1.81|1.34|1.1|1.22	A375|A549|HA1E|HCC515|HT29|MCF7|PC3|VCAP	5|1|2|6	5|1|2|6|8|7	CPC007_A375_24H:BRD-K37940862-004-03-4:10|CPC007_A375_6H:BRD-K37940862-004-03-4:10|CPC007_A549_24H:BRD-K37940862-004-03-4:10|CPC007_A549_6H:BRD-K37940862-004-03-4:10|CPC007_HA1E_24H:BRD-K37940862-004-03-4:10|CPC007_HCC515_6H:BRD-K37940862-004-03-4:10|CPC007_HT29_24H:BRD-K37940862-004-03-4:10|CPC007_HT29_6H:BRD-K37940862-004-03-4:10|CPC007_MCF7_24H:BRD-K37940862-004-03-4:10|CPC007_PC3_24H:BRD-K379…
BRD-K31238592	BRD-K31238592	devazepide		trt_cp	24 h|6 h	10 ÂµM	96.102	92.7655	82.9332	-666	-666	96.9675	95.2364	94.4177	84.4403	71.2257	55.3114	45.5097	35.4274	-42.6901	8	1	9	12	84.4|95.2|97|35.4|45.5|-42.7|55.3|71.2|94.4	1.21|1.52|1.55|0.75|0.83|-0.78|0.99|1.1|1.53	HA1E|HCC515|PC3|VCAP|A375|A549|HEPG2|HT29|MCF7	3|2|9|1	3|2|9|1|8|7	CPC003_HA1E_24H:BRD-K31238592-001-01-6:10|CPC003_HA1E_6H:BRD-K31238592-001-01-6:10|CPC003_HCC515_24H:BRD-K31238592-001-01-6:10|CPC003_PC3_24H:BRD-K31238592-001-01-6:10|CPC003_PC3_6H:BRD-K31238592-001-01-6:10|CPC003_VCAP_24H:BRD-K31238592-001-01-6:10|CPC016_A375_6H:BRD-K31238592-001-01-6:10|CPC016_A549_24H:BRD-K31238592-001-01-6:10|CPC016_HEPG2_6H:BRD-K31238592-001-01-6:10|CPC016_HT29_6H:BRD-K3123…
CGS001-5184	CGS001-5184	PEPD		trt_sh.cgs	120 h|144 h|96 h	1 ÂµL|1.5 ÂµL|2 ÂµL|5 ÂµL	95.2754	92.7544	85.577	1	1	97.664	92.8868	91.0737	89.3931	88.4242	54.0204	50.4503	22.2128	-666	8	0	8	10	22.2|54|89.4|97.7|88.4|92.9|50.5|91.1	0.73|0.87|1.21|1.4|1.27|1.38|0.87|1.25	A375|A549|HA1E|HEPG2|HT29|MCF7|PC3|VCAP	4|6|8|3	4|6|8|3|5|2	CGS001_A375_96H:PEPD:1|CGS001_A549_96H:PEPD:1|CGS001_HA1E_96H:PEPD:1.5|CGS001_HEPG2_96H:PEPD:1.5|CGS001_HT29_96H:PEPD:1|CGS001_MCF7_96H:PEPD:2|CGS001_MCF7_144H:PEPD:2|CGS001_PC3_96H:PEPD:2|CGS001_PC3_144H:PEPD:2|CGS001_VCAP_120H:PEPD:5
CGS001-5423	CGS001-5423	POLB		trt_sh.cgs	120 h|144 h|96 h	1 ÂµL|1.5 ÂµL|2 ÂµL|5 ÂµL	97.496	92.7536	81.2275	1	1	99.0052	95.9868	91.0945	84.928	70.9697	45.3808	43.4499	-48.0488	-53.6359	7	2	9	11	84.9|99|-53.6|91.1|96|71|43.4|-48|45.4	1.22|1.55|-0.87|1.17|1.35|1.07|0.89|-0.87|0.83	A375|A549|HA1E|HCC515|HEPG2|HT29|MCF7|PC3|VCAP	2|5|4|1	2|5|4|1|6|9	CGS001_A375_96H:POLB:1|CGS001_A549_96H:POLB:1|CGS001_HA1E_96H:POLB:1.5|CGS001_HCC515_96H:POLB:2|CGS001_HEPG2_96H:POLB:1.5|CGS001_HT29_96H:POLB:1|CGS001_MCF7_96H:POLB:2|CGS001_MCF7_144H:POLB:2|CGS001_PC3_96H:POLB:2|CGS001_PC3_144H:POLB:2|CGS001_VCAP_120H:POLB:5
CGS001-8438	CGS001-8438	RAD54L		trt_sh.cgs	120 h|144 h|96 h	1 ÂµL|1.5 ÂµL|2 ÂµL|5 ÂµL	98.3253	92.7355	78.3741	1	1	99.0121	97.6386	96.5736	77.7179	51.1208	48.1818	0	0	-666	6	0	8	10	0|96.6|51.1|77.7|48.2|99|97.6|0	0|1.42|0.88|1.08|0.89|1.56|1.46|0	A375|A549|HA1E|HEPG2|HT29|MCF7|PC3|VCAP	6|7|2|4	6|7|2|4|3|5	CGS001_A375_96H:RAD54L:1|CGS001_A549_96H:RAD54L:1|CGS001_HA1E_96H:RAD54L:1.5|CGS001_HEPG2_96H:RAD54L:1.5|CGS001_HT29_96H:RAD54L:1|CGS001_MCF7_96H:RAD54L:2|CGS001_MCF7_144H:RAD54L:2|CGS001_PC3_96H:RAD54L:2|CGS001_PC3_144H:RAD54L:2|CGS001_VCAP_120H:RAD54L:5
CGS001-9709	CGS001-9709	HERPUD1		trt_sh.cgs	120 h|144 h|96 h	1 ÂµL|1.5 ÂµL|2 ÂµL|5 ÂµL	95.9907	92.7251	82.3984	1	1	98.5025	93.4789	92.8874	86.0316	81.308	42.1818	33.4062	-65.2934	-77.2784	7	2	9	11	92.9|93.5|33.4|-77.3|98.5|42.2|81.3|86|-65.3	1.33|1.32|0.75|-1.06|1.44|0.85|1.2|1.19|-0.93	A375|A549|HA1E|HCC515|HEPG2|HT29|MCF7|PC3|VCAP	5|2|1|8	5|2|1|8|7|6	CGS001_A375_96H:HERPUD1:1|CGS001_A549_96H:HERPUD1:1|CGS001_HA1E_96H:HERPUD1:1.5|CGS001_HCC515_96H:HERPUD1:2|CGS001_HEPG2_96H:HERPUD1:1.5|CGS001_HT29_96H:HERPUD1:1|CGS001_MCF7_96H:HERPUD1:2|CGS001_MCF7_144H:HERPUD1:2|CGS001_PC3_96H:HERPUD1:2|CGS001_PC3_144H:HERPUD1:2|CGS001_VCAP_120H:HERPUD1:5
CGS001-7026	CGS001-7026	NR2F2		trt_sh.cgs	120 h|144 h|96 h	1 ÂµL|1.5 ÂµL|2 ÂµL|5 ÂµL	97.0364	92.6915	86.4996	1	1	97.5684	96.5044	92.6189	84.0743	81.4915	66.74	62.2918	56.5455	0	8	0	9	11	62.3|97.6|92.6|96.5|81.5|56.5|84.1|66.7|0	1.02|1.47|1.26|1.32|1.13|0.94|1.24|1|0	A375|A549|HA1E|HCC515|HEPG2|HT29|MCF7|PC3|VCAP	2|4|3|7	2|4|3|7|5|8	CGS001_A375_96H:NR2F2:1|CGS001_A549_96H:NR2F2:1|CGS001_HA1E_96H:NR2F2:1.5|CGS001_HCC515_96H:NR2F2:2|CGS001_HEPG2_96H:NR2F2:1.5|CGS001_HT29_96H:NR2F2:1|CGS001_MCF7_96H:NR2F2:2|CGS001_MCF7_144H:NR2F2:2|CGS001_PC3_96H:NR2F2:2|CGS001_PC3_144H:NR2F2:2|CGS001_VCAP_120H:NR2F2:5
CGS001-51586	CGS001-51586	MED15		trt_sh.cgs	120 h|96 h	1 ÂµL|1.5 ÂµL|2 ÂµL|5 ÂµL	99.2141	92.681	83.7169	1	1	99.3677	99.0605	94.819	77.4767	73.525	58.0524	34.0606	31.766	-39.0835	8	1	9	9	77.5|99.1|31.8|58.1|73.5|34.1|99.4|-39.1|94.8	1.14|1.55|0.72|0.82|1.04|0.8|1.58|-0.8|1.33	A375|A549|HA1E|HCC515|HEPG2|HT29|MCF7|PC3|VCAP	7|2|9|1	7|2|9|1|5|4	CGS001_A375_96H:MED15:1|CGS001_A549_96H:MED15:1|CGS001_HA1E_96H:MED15:1.5|CGS001_HCC515_96H:MED15:2|CGS001_HEPG2_96H:MED15:1.5|CGS001_HT29_96H:MED15:1|CGS001_MCF7_96H:MED15:2|CGS001_PC3_96H:MED15:2|CGS001_VCAP_120H:MED15:5
CGS001-4698	CGS001-4698	NDUFA5		trt_sh.cgs	120 h|144 h|96 h	1 ÂµL|1.5 ÂµL|2 ÂµL|5 ÂµL	95.9087	92.6783	87.6851	1	1	96.678	95.1393	93.8657	85.0303	78.4582	76.9392	44.7925	0	0	7	0	9	11	44.8|93.9|78.5|0|76.9|85|95.1|96.7|0	0.89|1.33|1.08|0|1.07|1.23|1.42|1.42|0	A375|A549|HA1E|HCC515|HEPG2|HT29|MCF7|PC3|VCAP	8|7|2|6	8|7|2|6|3|5	CGS001_A375_96H:NDUFA5:1|CGS001_A549_96H:NDUFA5:1|CGS001_HA1E_96H:NDUFA5:1.5|CGS001_HCC515_96H:NDUFA5:2|CGS001_HEPG2_96H:NDUFA5:1.5|CGS001_HT29_96H:NDUFA5:1|CGS001_MCF7_96H:NDUFA5:2|CGS001_MCF7_144H:NDUFA5:2|CGS001_PC3_96H:NDUFA5:2|CGS001_PC3_144H:NDUFA5:2|CGS001_VCAP_120H:NDUFA5:5
CGS001-7264	CGS001-7264	TSTA3		trt_sh.cgs	120 h|144 h|96 h	1 ÂµL|1.5 ÂµL|2 ÂµL|5 ÂµL	96.2085	92.6725	88.5668	1	1	97.6291	94.7879	92.0335	86.2393	82.5588	78.1523	69.7819	51.0612	0	8	0	9	11	97.6|86.2|82.6|51.1|92|94.8|0|69.8|78.2	1.48|1.18|1.12|0.72|1.27|1.42|0|1.02|1.07	A375|A549|HA1E|HCC515|HEPG2|HT29|MCF7|PC3|VCAP	1|6|5|2	1|6|5|2|3|9	CGS001_A375_96H:TSTA3:1|CGS001_A549_96H:TSTA3:1|CGS001_HA1E_96H:TSTA3:1.5|CGS001_HCC515_96H:TSTA3:2|CGS001_HEPG2_96H:TSTA3:1.5|CGS001_HT29_96H:TSTA3:1|CGS001_MCF7_96H:TSTA3:2|CGS001_MCF7_144H:TSTA3:2|CGS001_PC3_96H:TSTA3:2|CGS001_PC3_144H:TSTA3:2|CGS001_VCAP_120H:TSTA3:5
CGS001-26472	CGS001-26472	PPP1R14B		trt_sh.cgs	120 h|144 h|96 h	1 ÂµL|1.5 ÂµL|2 ÂµL|5 ÂµL	95.3696	92.6323	82.6937	1	1	97.3783	93.361	90.1767	89.6133	73.4733	52.1596	27.3939	0	-97.7587	7	1	9	11	89.6|73.5|52.2|0|90.2|27.4|93.4|-97.8|97.4	1.28|1.04|0.89|0|1.24|0.75|1.38|-1.4|1.44	A375|A549|HA1E|HCC515|HEPG2|HT29|MCF7|PC3|VCAP	9|7|5|1	9|7|5|1|2|3	CGS001_A375_96H:PPP1R14B:1|CGS001_A549_96H:PPP1R14B:1|CGS001_HA1E_96H:PPP1R14B:1.5|CGS001_HCC515_96H:PPP1R14B:2|CGS001_HEPG2_96H:PPP1R14B:1.5|CGS001_HT29_96H:PPP1R14B:1|CGS001_MCF7_96H:PPP1R14B:2|CGS001_MCF7_144H:PPP1R14B:2|CGS001_PC3_96H:PPP1R14B:2|CGS001_PC3_144H:PPP1R14B:2|CGS001_VCAP_120H:PPP1R14B:5
BRD-K73037408	BRD-K73037408	KUC111774N		trt_cp	24 h|6 h	1 ÂµM|10 ÂµM|100 nM|3 ÂµM|500 nM	96.3489	92.6072	85.5528	-666	-666	98.0092	94.6886	93.6404	84.0906	73.0583	69.8294	67.4327	0	-666	7	0	8	42	69.8|84.1|0|93.6|73.1|98|94.7|67.4	1.09|1.3|0|1.46|1.14|1.73|1.44|1.05	PC3|MCF7|HA1E|A549|A375|HCC515|HEPG2|HT29	6|7|4|2	6|7|4|2|5|1	PCLB001_PC3_6H:BRD-K73037408-001-01-5:0.16|PCLB001_MCF7_6H:BRD-K73037408-001-01-5:1.11|PCLB001_MCF7_6H:BRD-K73037408-001-01-5:3.33|PCLB001_HA1E_24H:BRD-K73037408-001-01-5:0.37|PCLB001_HA1E_24H:BRD-K73037408-001-01-5:1.11|PCLB001_A549_6H:BRD-K73037408-001-01-5:3.33|PCLB001_MCF7_24H:BRD-K73037408-001-01-5:10|PCLB001_MCF7_24H:BRD-K73037408-001-01-5:2.5|PCLB001_MCF7_24H:BRD-K73037408-001-01-5:0.63|PC…
CGS001-3784	CGS001-3784	KCNQ1		trt_sh.cgs	120 h|96 h	1 ÂµL|1.5 ÂµL|2 ÂµL|5 ÂµL	97.7109	92.4679	83.7648	0	0	97.8777	97.5442	92.5096	81.9403	69.3016	63.4153	56.8872	46.7683	43.0909	9	0	9	9	46.8|63.4|92.5|56.9|97.5|43.1|81.9|69.3|97.9	0.91|0.94|1.26|0.81|1.39|0.86|1.21|1.02|1.45	A375|A549|HA1E|HCC515|HEPG2|HT29|MCF7|PC3|VCAP	9|5|3|7	9|5|3|7|8|2	CGS001_A375_96H:KCNQ1:1|CGS001_A549_96H:KCNQ1:1|CGS001_HA1E_96H:KCNQ1:1.5|CGS001_HCC515_96H:KCNQ1:2|CGS001_HEPG2_96H:KCNQ1:1.5|CGS001_HT29_96H:KCNQ1:1|CGS001_MCF7_96H:KCNQ1:2|CGS001_PC3_96H:KCNQ1:2|CGS001_VCAP_120H:KCNQ1:5
CGS001-54623	CGS001-54623	PAF1		trt_sh.cgs	120 h|144 h|96 h	1 ÂµL|1.5 ÂµL|2 ÂµL|5 ÂµL	97.6778	92.4456	75.5379	1	1	98.3973	96.9582	92.6051	81.8218	53.1419	30.303	0	0	0	6	0	9	11	92.6|98.4|0|53.1|0|30.3|81.8|97|0	1.33|1.51|0|0.77|0|0.78|1.21|1.43|0	A375|A549|HA1E|HCC515|HEPG2|HT29|MCF7|PC3|VCAP	2|8|1|7	2|8|1|7|4|6	CGS001_A375_96H:PAF1:1|CGS001_A549_96H:PAF1:1|CGS001_HA1E_96H:PAF1:1.5|CGS001_HCC515_96H:PAF1:2|CGS001_HEPG2_96H:PAF1:1.5|CGS001_HT29_96H:PAF1:1|CGS001_MCF7_96H:PAF1:2|CGS001_MCF7_144H:PAF1:2|CGS001_PC3_96H:PAF1:2|CGS001_PC3_144H:PAF1:2|CGS001_VCAP_120H:PAF1:5
BRD-K08307026	BRD-K08307026	BRD-K08307026		trt_cp	24 h|6 h	10 ÂµM	93.8403	92.4044	89.7799	-666	-666	95.7524	91.9283	91.0374	90.8994	84.6982	84.3639	83.6257	58.7946	-666	8	0	8	12	95.8|83.6|58.8|90.9|84.4|84.7|91.9|91	1.54|1.19|0.89|1.38|1.25|1.25|1.44|1.44	A375|A549|HA1E|HCC515|PC3|VCAP|HT29|MCF7	1|7|8|4	1|7|8|4|6|5	CPC012_A375_6H:BRD-K08307026-001-01-4:10|CPC012_A549_24H:BRD-K08307026-001-01-4:10|CPC012_A549_6H:BRD-K08307026-001-01-4:10|CPC012_HA1E_6H:BRD-K08307026-001-01-4:10|CPC012_HCC515_6H:BRD-K08307026-001-01-4:10|CPC012_PC3_6H:BRD-K08307026-001-01-4:10|CPC012_VCAP_24H:BRD-K08307026-001-01-4:10|CPC012_VCAP_6H:BRD-K08307026-001-01-4:10|CPC012_HT29_6H:BRD-K08307026-001-01-4:10|CPC012_MCF7_24H:BRD-K083070…
CGS001-4931	CGS001-4931	NVL		trt_sh.cgs	144 h|96 h	1 ÂµL|1.5 ÂµL|2 ÂµL	97.9366	92.3965	85.1265	1	1	99.1533	96.72	96.0763	77.6364	75.8338	65.3392	40.0419	0	-666	7	0	8	9	99.2|96.1|75.8|0|40|77.6|96.7|65.3	1.55|1.4|1.05|0|0.77|1.12|1.47|0.99	A375|A549|HA1E|HCC515|HEPG2|HT29|MCF7|PC3	1|7|2|6	1|7|2|6|3|8	CGS001_A375_96H:NVL:1|CGS001_A549_96H:NVL:1|CGS001_HA1E_96H:NVL:1.5|CGS001_HCC515_96H:NVL:2|CGS001_HEPG2_96H:NVL:1.5|CGS001_HT29_96H:NVL:1|CGS001_MCF7_144H:NVL:2|CGS001_PC3_96H:NVL:2|CGS001_PC3_144H:NVL:2
BRD-K28296557	BRD-K28296557	AKT-inhibitor-IV		trt_cp	24 h|6 h	1 nM|1 ÂµM|10 nM|10 ÂµM|100 nM|3 ÂµM|500 nM	94.1698	92.3964	90.0496	-666	-666	95.1155	93.2241	91.1863	90.0598	86.9225	83.7896	57.5646	51.2136	29.304	9	0	9	37	51.2|91.2|57.6|83.8|29.3|90.1|95.1|86.9|93.2	0.88|1.37|0.87|1.22|0.76|1.4|1.56|1.29|1.4	A375|A549|HA1E|HCC515|HEPG2|HT29|MCF7|PC3|VCAP	7|9|2|6	7|9|2|6|8|4	CPC006_A375_6H:BRD-K28296557-005-14-6:10|CPC006_A549_6H:BRD-K28296557-005-14-6:10|CPC006_HA1E_6H:BRD-K28296557-005-14-6:10|CPC006_HCC515_24H:BRD-K28296557-005-14-6:10|CPC006_HCC515_6H:BRD-K28296557-005-14-6:10|CPC006_HEPG2_6H:BRD-K28296557-005-14-6:10|CPC006_HT29_24H:BRD-K28296557-005-14-6:10|CPC006_HT29_6H:BRD-K28296557-005-14-6:10|CPC006_MCF7_24H:BRD-K28296557-005-14-6:10|CPC006_PC3_24H:BRD-K28…
CGS001-847	CGS001-847	CAT		trt_sh.cgs	120 h|144 h|96 h	1 ÂµL|1.5 ÂµL|2 ÂµL|5 ÂµL	93.8631	92.3831	85.1209	1	1	95.3527	92.3736	91.8435	89.9625	75.3452	65.8482	0	0	0	6	0	9	11	65.8|92.4|95.4|91.8|0|0|90|75.3|0	1.05|1.29|1.33|1.18|0|0|1.32|1.08|0	A375|A549|HA1E|HCC515|HEPG2|HT29|MCF7|PC3|VCAP	3|2|4|7	3|2|4|7|8|1	CGS001_A375_96H:CAT:1|CGS001_A549_96H:CAT:1|CGS001_HA1E_96H:CAT:1.5|CGS001_HCC515_96H:CAT:2|CGS001_HEPG2_96H:CAT:1.5|CGS001_HT29_96H:CAT:1|CGS001_MCF7_96H:CAT:2|CGS001_MCF7_144H:CAT:2|CGS001_PC3_96H:CAT:2|CGS001_PC3_144H:CAT:2|CGS001_VCAP_120H:CAT:5
CGS001-388	CGS001-388	RHOB		trt_sh.cgs	120 h|96 h	1 ÂµL|2 ÂµL|5 ÂµL	95.3488	92.3745	88.2868	1	1	98.3421	92.3554	92.0964	86.7041	85.4349	74.7879	41.0669	-666	-666	7	0	7	7	41.1|98.3|85.4|74.8|92.1|92.4|86.7	0.87|1.51|1.08|1.1|1.36|1.29|1.19	A375|A549|HCC515|HT29|MCF7|PC3|VCAP	2|6|5|7	2|6|5|7|3|4	CGS001_A375_96H:RHOB:1|CGS001_A549_96H:RHOB:1|CGS001_HCC515_96H:RHOB:2|CGS001_HT29_96H:RHOB:1|CGS001_MCF7_96H:RHOB:2|CGS001_PC3_96H:RHOB:2|CGS001_VCAP_120H:RHOB:5
CGS001-27076	CGS001-27076	LYPD3		trt_sh.cgs	144 h|96 h	1 ÂµL|1.5 ÂµL|2 ÂµL	98.6143	92.3459	67.2117	0	1	99.6049	97.6236	96.3368	75.8182	33.8866	0	-72.9438	-666	-666	5	1	7	8	99.6|97.6|96.3|0|75.8|33.9|-72.9	1.6|1.47|1.36|0|1.11|0.81|-1.03	A375|A549|HA1E|HEPG2|HT29|MCF7|PC3	1|2|3|5	1|2|3|5|6|4	CGS001_A375_96H:LYPD3:1|CGS001_A549_96H:LYPD3:1|CGS001_HA1E_96H:LYPD3:1.5|CGS001_HEPG2_96H:LYPD3:1.5|CGS001_HT29_96H:LYPD3:1|CGS001_MCF7_144H:LYPD3:2|CGS001_PC3_96H:LYPD3:2|CGS001_PC3_144H:LYPD3:2
BRD-K67844266	BRD-K67844266	MLN-4924		trt_cp	24 h|6 h	1 ÂµM|10 ÂµM|3 ÂµM|500 nM	94.4934	92.3396	87.466	-666	-666	96.31	92.6769	91.0801	89.2916	82.586	72.8517	70.5691	0	-97.6608	7	1	9	24	91.1|-97.7|96.3|92.7|0|82.6|70.6|89.3|72.9	1.42|-1.46|1.54|1.44|0|1.3|1.08|1.34|1.1	A375|A549|HA1E|HCC515|HEPG2|HT29|MCF7|PC3|VCAP	3|4|1|8	3|4|1|8|6|9	CPC006_A375_6H:BRD-K67844266-001-01-3:11.1|CPC006_A549_24H:BRD-K67844266-001-01-3:11.1|CPC006_HA1E_24H:BRD-K67844266-001-01-3:11.1|CPC006_HA1E_6H:BRD-K67844266-001-01-3:11.1|CPC006_HCC515_24H:BRD-K67844266-001-01-3:11.1|CPC006_HCC515_6H:BRD-K67844266-001-01-3:11.1|CPC006_HEPG2_6H:BRD-K67844266-001-01-3:11.1|CPC006_HT29_24H:BRD-K67844266-001-01-3:11.1|CPC006_HT29_6H:BRD-K67844266-001-01-3:11.1|CPC…
CGS001-146540	CGS001-146540	ZNF785		trt_sh.cgs	120 h|96 h	1 ÂµL|1.5 ÂµL|2 ÂµL|5 ÂµL	98.0005	92.336	86.0932	0	0	99.3996	96.6015	87.5988	85.7442	80.2078	67.0075	46.9091	0	-52.8648	7	1	9	9	-52.9|67|80.2|87.6|85.7|46.9|96.6|99.4|0	-0.85|0.97|1.09|1.11|1.18|0.88|1.47|1.59|0	A375|A549|HA1E|HCC515|HEPG2|HT29|MCF7|PC3|VCAP	8|7|4|5	8|7|4|5|3|2	CGS001_A375_96H:ZNF785:1|CGS001_A549_96H:ZNF785:1|CGS001_HA1E_96H:ZNF785:1.5|CGS001_HCC515_96H:ZNF785:2|CGS001_HEPG2_96H:ZNF785:1.5|CGS001_HT29_96H:ZNF785:1|CGS001_MCF7_96H:ZNF785:2|CGS001_PC3_96H:ZNF785:2|CGS001_VCAP_120H:ZNF785:5
BRD-K24681473	BRD-K24681473	YM-155		trt_cp	24 h|6 h	10 ÂµM	95.2493	92.3344	90.9167	-666	-666	97.6942	92.8044	89.4619	89.3773	88.3399	87.8228	79.6575	72.2127	61.1847	9	0	9	11	97.7|79.7|92.8|88.3|89.4|89.5|72.2|61.2|87.8	1.6|1.13|1.4|1.31|1.34|1.39|1.1|0.97|1.31	A375|A549|HA1E|HCC515|HEPG2|HT29|MCF7|VCAP|PC3	1|3|6|5	1|3|6|5|4|9	CPC013_A375_6H:BRD-K24681473-004-01-4:10|CPC013_A549_6H:BRD-K24681473-004-01-4:10|CPC013_HA1E_6H:BRD-K24681473-004-01-4:10|CPC013_HCC515_6H:BRD-K24681473-004-01-4:10|CPC013_HEPG2_6H:BRD-K24681473-004-01-4:10|CPC013_HT29_6H:BRD-K24681473-004-01-4:10|CPC013_MCF7_6H:BRD-K24681473-004-01-4:10|CPC013_VCAP_24H:BRD-K24681473-004-01-4:10|CPC013_VCAP_6H:BRD-K24681473-004-01-4:10|CPC013_PC3_24H:BRD-K246814…
CGS001-57448	CGS001-57448	BIRC6		trt_sh.cgs	120 h|96 h	1 ÂµL|1.5 ÂµL|2 ÂµL|5 ÂµL	96.0068	92.3243	83.709	1	1	97.3469	94.6667	88.9305	88.353	83.1445	49.8123	0	0	-40.678	6	1	9	9	97.3|83.1|-40.7|88.9|0|94.7|49.8|88.4|0	1.45|1.15|-0.76|1.13|0|1.41|0.94|1.22|0	A375|A549|HA1E|HCC515|HEPG2|HT29|MCF7|PC3|VCAP	1|6|4|8	1|6|4|8|2|7	CGS001_A375_96H:BIRC6:1|CGS001_A549_96H:BIRC6:1|CGS001_HA1E_96H:BIRC6:1.5|CGS001_HCC515_96H:BIRC6:2|CGS001_HEPG2_96H:BIRC6:1.5|CGS001_HT29_96H:BIRC6:1|CGS001_MCF7_96H:BIRC6:2|CGS001_PC3_96H:BIRC6:2|CGS001_VCAP_120H:BIRC6:5
CGS001-10450	CGS001-10450	PPIE		trt_sh.cgs	120 h|144 h|96 h	1 ÂµL|1.5 ÂµL|2 ÂµL|5 ÂµL	96.2793	92.3224	87.923	1	1	98.2389	94.3196	92.4841	84.2468	81.9008	76.3477	34.9918	0	0	7	0	9	11	76.3|92.5|35|0|84.2|0|81.9|98.2|94.3	1.13|1.29|0.76|0|1.16|0|1.21|1.49|1.32	A375|A549|HA1E|HCC515|HEPG2|HT29|MCF7|PC3|VCAP	8|9|2|5	8|9|2|5|7|1	CGS001_A375_96H:PPIE:1|CGS001_A549_96H:PPIE:1|CGS001_HA1E_96H:PPIE:1.5|CGS001_HCC515_96H:PPIE:2|CGS001_HEPG2_96H:PPIE:1.5|CGS001_HT29_96H:PPIE:1|CGS001_MCF7_96H:PPIE:2|CGS001_MCF7_144H:PPIE:2|CGS001_PC3_96H:PPIE:2|CGS001_PC3_144H:PPIE:2|CGS001_VCAP_120H:PPIE:5
BRD-K08502430	BRD-K08502430	angiogenesis-inhibitor		trt_cp	24 h|6 h	10 ÂµM	96.6353	92.274	88.593	-666	-666	97.7579	95.5128	89.1395	86.6856	81.4433	81.0186	80.8252	78.5363	0	8	0	9	14	78.5|81.4|86.7|81|80.8|89.1|95.5|97.8|0	1.13|1.19|1.29|1.2|1.24|1.32|1.46|1.61|0	HA1E|HCC515|PC3|VCAP|A375|A549|HEPG2|HT29|MCF7	8|7|6|3	8|7|6|3|2|4	CPC001_HA1E_24H:BRD-K08502430-001-01-0:10|CPC001_HA1E_6H:BRD-K08502430-001-01-0:10|CPC001_HCC515_24H:BRD-K08502430-001-01-0:10|CPC001_HCC515_6H:BRD-K08502430-001-01-0:10|CPC001_PC3_24H:BRD-K08502430-001-01-0:10|CPC001_VCAP_24H:BRD-K08502430-001-01-0:10|CPC001_VCAP_6H:BRD-K08502430-001-01-0:10|CPC017_A375_6H:BRD-K08502430-001-01-0:10|CPC017_A549_24H:BRD-K08502430-001-01-0:10|CPC017_A549_6H:BRD-K08…
CGS001-5073	CGS001-5073	PARN		trt_sh.cgs	120 h|144 h|96 h	1 ÂµL|1.5 ÂµL|2 ÂµL|5 ÂµL	95.6678	92.1928	89.1033	1	1	98.3354	93.0003	89.4092	88.0262	85.5805	80.2682	73.6391	57.1728	24.4848	9	0	9	10	93|73.6|88|98.3|57.2|24.5|89.4|80.3|85.6	1.34|1.04|1.2|1.4|0.91|0.73|1.31|1.12|1.17	A375|A549|HA1E|HCC515|HEPG2|HT29|MCF7|PC3|VCAP	4|1|7|3	4|1|7|3|9|8	CGS001_A375_96H:PARN:1|CGS001_A549_96H:PARN:1|CGS001_HA1E_96H:PARN:1.5|CGS001_HCC515_96H:PARN:2|CGS001_HEPG2_96H:PARN:1.5|CGS001_HT29_96H:PARN:1|CGS001_MCF7_144H:PARN:2|CGS001_PC3_96H:PARN:2|CGS001_PC3_144H:PARN:2|CGS001_VCAP_120H:PARN:5
CGS001-1080	CGS001-1080	CFTR		trt_sh.cgs	120 h|96 h	1 ÂµL|1.5 ÂµL|2 ÂµL|5 ÂµL	96.0384	92.1777	76.5551	0	0	98.319	93.7578	92.8157	83.8182	51.0033	39.6167	0	0	0	6	0	9	9	0|92.8|0|0|51|83.8|39.6|98.3|93.8	0|1.31|0|0|0.86|1.21|0.86|1.49|1.3	A375|A549|HA1E|HCC515|HEPG2|HT29|MCF7|PC3|VCAP	8|9|2|6	8|9|2|6|5|7	CGS001_A375_96H:CFTR:1|CGS001_A549_96H:CFTR:1|CGS001_HA1E_96H:CFTR:1.5|CGS001_HCC515_96H:CFTR:2|CGS001_HEPG2_96H:CFTR:1.5|CGS001_HT29_96H:CFTR:1|CGS001_MCF7_96H:CFTR:2|CGS001_PC3_96H:CFTR:2|CGS001_VCAP_120H:CFTR:5
CGS001-55746	CGS001-55746	NUP133		trt_sh.cgs	120 h|144 h|96 h	1 ÂµL|1.5 ÂµL|2 ÂµL|5 ÂµL	94.8465	92.153	80.0224	1	1	96.7273	92.9658	90.0957	88.823	80.4366	31.0861	0	-82.8322	-666	6	1	8	9	88.8|80.4|-82.8|90.1|0|96.7|93|31.1	1.26|1.12|-1.1|1.16|0|1.49|1.38|0.68	A375|A549|HA1E|HCC515|HEPG2|HT29|MCF7|VCAP	6|7|4|1	6|7|4|1|2|8	CGS001_A375_96H:NUP133:1|CGS001_A549_96H:NUP133:1|CGS001_HA1E_96H:NUP133:1.5|CGS001_HCC515_96H:NUP133:2|CGS001_HEPG2_96H:NUP133:1.5|CGS001_HT29_96H:NUP133:1|CGS001_MCF7_96H:NUP133:2|CGS001_MCF7_144H:NUP133:2|CGS001_VCAP_120H:NUP133:5
CGS001-10206	CGS001-10206	TRIM13		trt_sh.cgs	120 h|144 h|96 h	1 ÂµL|1.5 ÂµL|2 ÂµL|5 ÂµL	95.0306	92.1529	84.863	1	1	96.4631	93.5981	91.2347	87.3155	70.4848	70.0818	53.7245	0	0	7	0	9	11	70.1|96.5|87.3|53.7|0|70.5|93.6|91.2|0	1.08|1.42|1.18|0.78|0|1.06|1.39|1.27|0	A375|A549|HA1E|HCC515|HEPG2|HT29|MCF7|PC3|VCAP	2|7|8|3	2|7|8|3|6|1	CGS001_A375_96H:TRIM13:1|CGS001_A549_96H:TRIM13:1|CGS001_HA1E_96H:TRIM13:1.5|CGS001_HCC515_96H:TRIM13:2|CGS001_HEPG2_96H:TRIM13:1.5|CGS001_HT29_96H:TRIM13:1|CGS001_MCF7_96H:TRIM13:2|CGS001_MCF7_144H:TRIM13:2|CGS001_PC3_96H:TRIM13:2|CGS001_PC3_144H:TRIM13:2|CGS001_VCAP_120H:TRIM13:5
CGS001-6632	CGS001-6632	SNRPD1		trt_sh.cgs	120 h|144 h|96 h	1 ÂµL|1.5 ÂµL|2 ÂµL|5 ÂµL	96.1216	92.1471	85.5236	1	1	98.2868	93.9564	90.9091	85.4361	75.2022	69.3508	64.9081	0	0	7	0	9	10	85.4|98.3|0|0|75.2|90.9|64.9|94|69.4	1.22|1.51|0|0|1.06|1.32|1.05|1.34|1	A375|A549|HA1E|HCC515|HEPG2|HT29|MCF7|PC3|VCAP	2|8|6|1	2|8|6|1|5|9	CGS001_A375_96H:SNRPD1:1|CGS001_A549_96H:SNRPD1:1|CGS001_HA1E_96H:SNRPD1:1.5|CGS001_HCC515_96H:SNRPD1:2|CGS001_HEPG2_96H:SNRPD1:1.5|CGS001_HT29_96H:SNRPD1:1|CGS001_MCF7_144H:SNRPD1:2|CGS001_PC3_96H:SNRPD1:2|CGS001_PC3_144H:SNRPD1:2|CGS001_VCAP_120H:SNRPD1:5
CGS001-25966	CGS001-25966	C2CD2		trt_sh.cgs	120 h|144 h|96 h	1 ÂµL|1.5 ÂµL|2 ÂµL|5 ÂµL	94.5963	92.0859	81.9479	1	1	96.021	93.1716	90.6506	88.5003	67.3723	55.9717	46.303	0	-666	7	0	8	9	67.4|96|90.7|56|93.2|46.3|88.5|0	1.06|1.4|1.23|0.81|1.28|0.88|1.3|0	A375|A549|HA1E|HCC515|HEPG2|HT29|MCF7|VCAP	2|5|3|7	2|5|3|7|1|4	CGS001_A375_96H:C2CD2:1|CGS001_A549_96H:C2CD2:1|CGS001_HA1E_96H:C2CD2:1.5|CGS001_HCC515_96H:C2CD2:2|CGS001_HEPG2_96H:C2CD2:1.5|CGS001_HT29_96H:C2CD2:1|CGS001_MCF7_96H:C2CD2:2|CGS001_MCF7_144H:C2CD2:2|CGS001_VCAP_120H:C2CD2:5
CGS001-10797	CGS001-10797	MTHFD2		trt_sh.cgs	120 h|144 h|96 h	1 ÂµL|1.5 ÂµL|2 ÂµL|5 ÂµL	94.9177	92.0757	83.7725	1	1	95.7447	94.0907	92.0752	86.392	80	54.3325	48.248	46.4928	36.7961	9	0	9	11	54.3|95.7|36.8|94.1|48.2|80|46.5|92.1|86.4	0.97|1.39|0.78|1.23|0.84|1.14|0.91|1.28|1.18	A375|A549|HA1E|HCC515|HEPG2|HT29|MCF7|PC3|VCAP	2|4|8|9	2|4|8|9|6|1	CGS001_A375_96H:MTHFD2:1|CGS001_A549_96H:MTHFD2:1|CGS001_HA1E_96H:MTHFD2:1.5|CGS001_HCC515_96H:MTHFD2:2|CGS001_HEPG2_96H:MTHFD2:1.5|CGS001_HT29_96H:MTHFD2:1|CGS001_MCF7_96H:MTHFD2:2|CGS001_MCF7_144H:MTHFD2:2|CGS001_PC3_96H:MTHFD2:2|CGS001_PC3_144H:MTHFD2:2|CGS001_VCAP_120H:MTHFD2:5
CGS001-4849	CGS001-4849	CNOT3		trt_sh.cgs	120 h|96 h	1 ÂµL|1.5 ÂµL|2 ÂµL|5 ÂµL	97.4684	92.0702	85.7149	1	1	99.5208	95.4159	91.7584	81.5855	79.333	66.6759	50.303	0	-666	7	0	8	8	91.8|66.7|79.3|0|99.5|50.3|95.4|81.6	1.31|0.97|1.08|0|1.57|0.9|1.43|1.12	A375|A549|HA1E|HCC515|HEPG2|HT29|MCF7|VCAP	5|7|1|8	5|7|1|8|3|2	CGS001_A375_96H:CNOT3:1|CGS001_A549_96H:CNOT3:1|CGS001_HA1E_96H:CNOT3:1.5|CGS001_HCC515_96H:CNOT3:2|CGS001_HEPG2_96H:CNOT3:1.5|CGS001_HT29_96H:CNOT3:1|CGS001_MCF7_96H:CNOT3:2|CGS001_VCAP_120H:CNOT3:5
BRD-K18163752	BRD-K18163752	BRD-K18163752		trt_cp	24 h|6 h	10 ÂµM	95.5893	92.0128	87.5976	-666	-666	98.6975	92.4812	90.334	86.5385	78.849	78.6852	64.9272	64.7601	27.8351	9	0	9	13	64.9|92.5|64.8|27.8|86.5|78.8|98.7|90.3|78.7	1.04|1.41|0.95|0.58|1.3|1.23|1.7|1.36|1.17	A375|A549|HA1E|HCC515|HEPG2|HT29|MCF7|PC3|VCAP	7|2|8|5	7|2|8|5|6|9	CPC013_A375_6H:BRD-K18163752-001-01-9:10|CPC013_A549_24H:BRD-K18163752-001-01-9:10|CPC013_A549_6H:BRD-K18163752-001-01-9:10|CPC013_HA1E_6H:BRD-K18163752-001-01-9:10|CPC013_HCC515_6H:BRD-K18163752-001-01-9:10|CPC013_HEPG2_6H:BRD-K18163752-001-01-9:10|CPC013_HT29_6H:BRD-K18163752-001-01-9:10|CPC013_MCF7_6H:BRD-K18163752-001-01-9:10|CPC013_PC3_24H:BRD-K18163752-001-01-9:10|CPC013_VCAP_24H:BRD-K18163…
BRD-A39093044	BRD-A39093044	K784-3187		trt_cp	24 h|6 h	10 ÂµM|3 ÂµM	96.0556	91.9942	88.939	-666	-666	97.8475	94.2638	90.4288	85.4369	83.0051	82.652	80.3571	74.7364	-666	8	0	8	23	85.4|80.4|97.8|82.7|94.3|83|90.4|74.7	1.3|1.14|1.63|1.21|1.49|1.28|1.36|1.13	A375|A549|HA1E|HCC515|HT29|MCF7|PC3|VCAP	3|5|7|1	3|5|7|1|6|4	CPC007_A375_6H:BRD-A39093044-001-09-6:10|CPC007_A549_24H:BRD-A39093044-001-09-6:10|CPC007_A549_6H:BRD-A39093044-001-09-6:10|CPC007_HA1E_6H:BRD-A39093044-001-09-6:10|CPC007_HCC515_6H:BRD-A39093044-001-09-6:10|CPC007_HT29_24H:BRD-A39093044-001-09-6:10|CPC007_HT29_6H:BRD-A39093044-001-09-6:10|CPC007_MCF7_24H:BRD-A39093044-001-09-6:10|CPC007_PC3_24H:BRD-A39093044-001-09-6:10|CPC007_PC3_6H:BRD-A390930…
BRD-A62809825	BRD-A62809825	thapsigargin		trt_cp	24 h|6 h	10 ÂµM	96.8961	91.9912	66.0747	-666	-666	98.3709	95.4212	92.3767	81.7958	79.9757	-51.492	-75.1155	-666	-666	5	2	7	11	80|98.4|-75.1|95.4|92.4|-51.5|81.8	1.22|1.63|-0.98|1.46|1.45|-0.67|1.17	A375|A549|HCC515|HEPG2|HT29|VCAP|HA1E	2|4|5|7	2|4|5|7|1|6	CPC006_A375_24H:BRD-A62809825-001-01-7:10|CPC006_A549_24H:BRD-A62809825-001-01-7:10|CPC006_A549_6H:BRD-A62809825-001-01-7:10|CPC006_HCC515_24H:BRD-A62809825-001-01-7:10|CPC006_HCC515_6H:BRD-A62809825-001-01-7:10|CPC006_HEPG2_6H:BRD-A62809825-001-01-7:10|CPC006_HT29_24H:BRD-A62809825-001-01-7:10|CPC006_HT29_6H:BRD-A62809825-001-01-7:10|CPC006_VCAP_6H:BRD-A62809825-001-01-7:10|CPC006_HA1E_24H:BRD-A…
CGS001-5654	CGS001-5654	HTRA1		trt_sh.cgs	120 h|144 h|96 h	1 ÂµL|1.5 ÂµL|2 ÂµL|5 ÂµL	97.6354	91.9651	83.5494	1	1	97.813	97.4579	92.5726	80.0169	74.3846	59.0512	-63.8016	-67.0303	-666	6	2	8	10	80|97.5|97.8|92.6|-67|-63.8|74.4|59.1	1.16|1.46|1.41|1.28|-0.99|-0.95|1.06|0.92	A375|A549|HA1E|HEPG2|HT29|MCF7|PC3|VCAP	3|2|4|1	3|2|4|1|7|8	CGS001_A375_96H:HTRA1:1|CGS001_A549_96H:HTRA1:1|CGS001_HA1E_96H:HTRA1:1.5|CGS001_HEPG2_96H:HTRA1:1.5|CGS001_HT29_96H:HTRA1:1|CGS001_MCF7_96H:HTRA1:2|CGS001_MCF7_144H:HTRA1:2|CGS001_PC3_96H:HTRA1:2|CGS001_PC3_144H:HTRA1:2|CGS001_VCAP_120H:HTRA1:5
BRD-A41451487	BRD-A41451487	PK-11195		trt_cp	24 h|6 h	10 ÂµM|100 ÂµM	96.9163	91.9559	63.0439	-666	-666	99.139	94.6936	91.1028	82.8884	10.4396	0	0	-79.2125	-79.9502	5	2	9	15	99.1|-80|-79.2|82.9|91.1|10.4|94.7|0|0	1.77|-1.02|-1.01|1.27|1.37|0.56|1.5|0|0	HA1E|HCC515|VCAP|A375|A549|HEPG2|HT29|MCF7|PC3	1|7|5|4	1|7|5|4|6|8	CPC002_HA1E_24H:BRD-A41451487-001-04-7:10|CPC002_HCC515_24H:BRD-A41451487-001-04-7:10|CPC002_VCAP_24H:BRD-A41451487-001-04-7:10|CPC006_A375_24H:BRD-A41451487-001-06-2:160|CPC006_A549_24H:BRD-A41451487-001-06-2:160|CPC006_HA1E_24H:BRD-A41451487-001-06-2:160|CPC006_HCC515_24H:BRD-A41451487-001-06-2:160|CPC006_HEPG2_6H:BRD-A41451487-001-06-2:160|CPC006_HT29_24H:BRD-A41451487-001-06-2:160|CPC006_MCF7…
CGS001-3845	CGS001-3845	KRAS		trt_sh.cgs	120 h|144 h|96 h	1 ÂµL|1.5 ÂµL|2 ÂµL|5 ÂµL	95.4256	91.9481	87.5124	1	1	95.574	95.2772	93.5758	83.3656	80.0874	77.1945	67.4139	0	0	7	0	9	11	83.4|67.4|0|0|93.6|95.6|95.3|80.1|77.2	1.15|0.99|0|0|1.39|1.44|1.37|1.1|1.14	A549|HA1E|HCC515|HEPG2|HT29|MCF7|PC3|VCAP|A375	6|7|5|1	6|7|5|1|8|9	CGS001_A549_96H:KRAS:1|CGS001_HA1E_96H:KRAS:1.5|CGS001_HCC515_96H:KRAS:2|CGS001_HEPG2_96H:KRAS:1.5|CGS001_HT29_96H:KRAS:1|CGS001_MCF7_96H:KRAS:2|CGS001_MCF7_144H:KRAS:2|CGS001_PC3_144H:KRAS:2|CGS001_VCAP_120H:KRAS:5|CGS001_A375_96H:KRAS:1|CGS001_PC3_96H:KRAS:2
CGS001-8738	CGS001-8738	CRADD		trt_sh.cgs	120 h|144 h|96 h	1 ÂµL|1.5 ÂµL|2 ÂµL|5 ÂµL	94.6369	91.8789	82.1548	1	1	94.7273	94.5465	92.01	86.2317	79.8143	45.5987	32.3737	0	-666	7	0	8	9	32.4|0|45.6|79.8|94.7|94.5|86.2|92	0.81|0|0.85|1.1|1.41|1.41|1.19|1.27	A375|A549|HA1E|HEPG2|HT29|MCF7|PC3|VCAP	5|6|8|7	5|6|8|7|4|3	CGS001_A375_96H:CRADD:1|CGS001_A549_96H:CRADD:1|CGS001_HA1E_96H:CRADD:1.5|CGS001_HEPG2_96H:CRADD:1.5|CGS001_HT29_96H:CRADD:1|CGS001_MCF7_96H:CRADD:2|CGS001_MCF7_144H:CRADD:2|CGS001_PC3_144H:CRADD:2|CGS001_VCAP_120H:CRADD:5
BRD-A20697603	BRD-A20697603	thiostrepton		trt_cp	24 h|6 h	1 ÂµM|10 ÂµM|3 ÂµM	95.8906	91.8525	85.7184	-666	-666	98.7436	93.0377	89.8356	85.7934	73.9635	72.9369	70.7185	0	-666	7	0	8	22	72.9|70.7|85.8|93|74|98.7|0|89.8	1.13|1|1.23|1.49|1.24|1.63|0|1.4	A375|A549|HA1E|MCF7|PC3|VCAP|HEPG2|HT29	6|4|8|3	6|4|8|3|5|1	CPC012_A375_6H:BRD-A20697603-001-05-6:10|CPC012_A549_6H:BRD-A20697603-001-05-6:10|CPC012_HA1E_6H:BRD-A20697603-001-05-6:10|CPC012_MCF7_6H:BRD-A20697603-001-05-6:10|CPC012_PC3_6H:BRD-A20697603-001-05-6:10|CPC012_VCAP_24H:BRD-A20697603-001-05-6:10|CPC014_A375_6H:BRD-A20697603-001-06-4:10|CPC014_A549_6H:BRD-A20697603-001-06-4:10|CPC014_HA1E_6H:BRD-A20697603-001-06-4:10|CPC014_HEPG2_6H:BRD-A20697603-…
CGS001-64750	CGS001-64750	SMURF2		trt_sh.cgs	120 h|144 h|96 h	1 ÂµL|1.5 ÂµL|2 ÂµL|5 ÂµL	95.9044	91.8169	77.074	1	1	97.9678	93.841	91.2683	84.1905	58.0098	37.1666	0	0	0	6	0	9	11	98|91.3|58|93.8|0|0|37.2|84.2|0	1.5|1.27|0.92|1.22|0|0|0.84|1.17|0	A375|A549|HA1E|HCC515|HEPG2|HT29|MCF7|PC3|VCAP	1|4|2|8	1|4|2|8|3|7	CGS001_A375_96H:SMURF2:1|CGS001_A549_96H:SMURF2:1|CGS001_HA1E_96H:SMURF2:1.5|CGS001_HCC515_96H:SMURF2:2|CGS001_HEPG2_96H:SMURF2:1.5|CGS001_HT29_96H:SMURF2:1|CGS001_MCF7_96H:SMURF2:2|CGS001_MCF7_144H:SMURF2:2|CGS001_PC3_96H:SMURF2:2|CGS001_PC3_144H:SMURF2:2|CGS001_VCAP_120H:SMURF2:5
CGS001-1662	CGS001-1662	DDX10		trt_sh.cgs	120 h|144 h|96 h	1 ÂµL|1.5 ÂµL|2 ÂµL|5 ÂµL	97.5299	91.8032	88.28	1	1	98.1763	96.8835	86.8801	85.2727	81.7728	80.6943	37.0162	-47.5891	-666	7	1	8	9	80.7|98.2|96.9|81.8|-47.6|85.3|86.9|37	1.17|1.5|1.38|1.04|-0.77|1.23|1.28|0.77	A375|A549|HA1E|HCC515|HEPG2|HT29|MCF7|VCAP	2|3|7|6	2|3|7|6|4|1	CGS001_A375_96H:DDX10:1|CGS001_A549_96H:DDX10:1|CGS001_HA1E_96H:DDX10:1.5|CGS001_HCC515_96H:DDX10:2|CGS001_HEPG2_96H:DDX10:1.5|CGS001_HT29_96H:DDX10:1|CGS001_MCF7_96H:DDX10:2|CGS001_MCF7_144H:DDX10:2|CGS001_VCAP_120H:DDX10:5
CGS001-81544	CGS001-81544	GDPD5		trt_sh.cgs	120 h|144 h|96 h	1 ÂµL|1.5 ÂµL|2 ÂµL|5 ÂµL	94.9674	91.7721	87.7356	1	1	97.6684	92.2664	89.5777	87.5758	82.1493	77.176	0	0	-666	6	0	8	9	92.3|77.2|0|89.6|87.6|97.7|82.1|0	1.32|1.08|0|1.23|1.26|1.5|1.14|0	A375|A549|HA1E|HEPG2|HT29|MCF7|PC3|VCAP	6|1|4|5	6|1|4|5|7|2	CGS001_A375_96H:GDPD5:1|CGS001_A549_96H:GDPD5:1|CGS001_HA1E_96H:GDPD5:1.5|CGS001_HEPG2_96H:GDPD5:1.5|CGS001_HT29_96H:GDPD5:1|CGS001_MCF7_144H:GDPD5:2|CGS001_PC3_96H:GDPD5:2|CGS001_PC3_144H:GDPD5:2|CGS001_VCAP_120H:GDPD5:5
CGS001-9697	CGS001-9697	TRAM2		trt_sh.cgs	120 h|144 h|96 h	1 ÂµL|1.5 ÂµL|2 ÂµL|5 ÂµL	97.411	91.7686	81.4912	1	1	99.2816	95.5405	90.0749	82.1774	78.2424	43.6304	36.5678	0	-666	7	0	8	9	95.5|99.3|43.6|0|36.6|78.2|82.2|90.1	1.39|1.56|0.83|0|0.73|1.13|1.22|1.23	A375|A549|HA1E|HCC515|HEPG2|HT29|MCF7|VCAP	2|1|8|7	2|1|8|7|6|3	CGS001_A375_96H:TRAM2:1|CGS001_A549_96H:TRAM2:1|CGS001_HA1E_96H:TRAM2:1.5|CGS001_HCC515_96H:TRAM2:2|CGS001_HEPG2_96H:TRAM2:1.5|CGS001_HT29_96H:TRAM2:1|CGS001_MCF7_96H:TRAM2:2|CGS001_MCF7_144H:TRAM2:2|CGS001_VCAP_120H:TRAM2:5
BRD-K71935468	BRD-K71935468	BRD-K71935468		trt_cp	24 h|6 h	10 ÂµM	97.4242	91.7576	86.5867	-666	-666	98.1047	96.7437	88.9612	83.2208	81.1893	71.3004	69.5572	-666	-666	7	0	7	10	81.2|69.6|83.2|96.7|98.1|89|71.3	1.24|1.01|1.21|1.61|1.61|1.31|1.11	A375|HA1E|HCC515|MCF7|PC3|VCAP|HT29	5|4|6|3	5|4|6|3|1|7	CPC012_A375_6H:BRD-K71935468-001-01-9:10|CPC012_HA1E_6H:BRD-K71935468-001-01-9:10|CPC012_HCC515_6H:BRD-K71935468-001-01-9:10|CPC012_MCF7_6H:BRD-K71935468-001-01-9:10|CPC012_PC3_24H:BRD-K71935468-001-01-9:10|CPC012_PC3_6H:BRD-K71935468-001-01-9:10|CPC012_VCAP_24H:BRD-K71935468-001-01-9:10|CPC012_VCAP_6H:BRD-K71935468-001-01-9:10|CPC012_HT29_6H:BRD-K71935468-001-01-9:10|CPC012_MCF7_24H:BRD-K7193546…
BRD-K36737713	BRD-K36737713	AG-957		trt_cp	24 h|6 h	10 ÂµM	96.2662	91.7374	85.2807	-666	-666	98.4364	94.0959	89.9933	84.4239	77.3196	67.415	59.1575	44.152	-666	8	0	8	15	67.4|94.1|77.3|59.2|84.4|98.4|90|44.2	1.06|1.44|1.14|1.03|1.31|1.63|1.33|0.71	A375|HA1E|HCC515|HEPG2|MCF7|PC3|VCAP|A549	6|2|7|5	6|2|7|5|3|1	CPC004_A375_6H:BRD-K36737713-001-01-6:10|CPC004_HA1E_24H:BRD-K36737713-001-01-6:10|CPC004_HA1E_6H:BRD-K36737713-001-01-6:10|CPC004_HCC515_24H:BRD-K36737713-001-01-6:10|CPC004_HCC515_6H:BRD-K36737713-001-01-6:10|CPC004_HEPG2_6H:BRD-K36737713-001-01-6:10|CPC004_MCF7_6H:BRD-K36737713-001-01-6:10|CPC004_PC3_24H:BRD-K36737713-001-01-6:10|CPC004_VCAP_24H:BRD-K36737713-001-01-6:10|CPC004_VCAP_6H:BRD-K36…
CGS001-4886	CGS001-4886	NPY1R		trt_sh.cgs	120 h|96 h	1 ÂµL|1.5 ÂµL|2 ÂµL|5 ÂµL	93.4464	91.7195	71.9901	0	0	94.9087	91.9842	90.7616	89.2235	65.0629	0	0	0	-96.3636	5	1	9	9	92|89.2|65.1|0|94.9|-96.4|0|0|90.8	1.31|1.23|0.97|0|1.33|-1.34|0|0|1.24	A375|A549|HA1E|HCC515|HEPG2|HT29|MCF7|PC3|VCAP	5|1|9|2	5|1|9|2|3|4	CGS001_A375_96H:NPY1R:1|CGS001_A549_96H:NPY1R:1|CGS001_HA1E_96H:NPY1R:1.5|CGS001_HCC515_96H:NPY1R:2|CGS001_HEPG2_96H:NPY1R:1.5|CGS001_HT29_96H:NPY1R:1|CGS001_MCF7_96H:NPY1R:2|CGS001_PC3_96H:NPY1R:2|CGS001_VCAP_120H:NPY1R:5
ccsbBroad304_07117	ccsbBroad304_07117	UGCG		trt_oe	96 h	1 ÂµL|2 ÂµL|4 ÂµL	95.8763	91.7167	86.2352	1	1	100	91.7526	89.1683	85.9459	84.1727	66.3717	34.5029	-666	-666	7	0	7	7	89.2|85.9|100|66.4|84.2|34.5|91.8	1.28|1.2|1.8|1.2|1.15|0.84|1.59	A375|A549|HCC515|MCF7|PC3|HA1E|HT29	3|7|1|2	3|7|1|2|5|4	OEB005_A375_96H:BRDN0000409460:-666|OEB005_A549_96H:BRDN0000409460:-666|OEB005_HCC515_96H:BRDN0000409460:-666|OEB005_MCF7_96H:BRDN0000409460:-666|OEB005_PC3_96H:BRDN0000409460:-666|OEB005_HA1E_96H:BRDN0000409460:-666|OEB005_HT29_96H:BRDN0000409460:-666
CGS001-5562	CGS001-5562	PRKAA1		trt_sh.cgs	120 h|96 h	1 ÂµL|1.5 ÂµL|2 ÂµL|5 ÂµL	95.9939	91.6954	82.5616	1	1	97.191	94.7969	89.097	85.697	84.4724	44.1152	0	-60.0479	-666	6	1	8	8	44.1|0|84.5|89.1|-60|85.7|94.8|97.2	0.89|0|1.14|1.14|-0.89|1.23|1.36|1.43	A375|A549|HA1E|HCC515|HEPG2|HT29|PC3|VCAP	8|7|4|6	8|7|4|6|3|1	CGS001_A375_96H:PRKAA1:1|CGS001_A549_96H:PRKAA1:1|CGS001_HA1E_96H:PRKAA1:1.5|CGS001_HCC515_96H:PRKAA1:2|CGS001_HEPG2_96H:PRKAA1:1.5|CGS001_HT29_96H:PRKAA1:1|CGS001_PC3_96H:PRKAA1:2|CGS001_VCAP_120H:PRKAA1:5
CGS001-10381	CGS001-10381	TUBB3		trt_sh.cgs	120 h|144 h|96 h	1 ÂµL|1.5 ÂµL|2 ÂµL|5 ÂµL	95.8337	91.6897	82.6041	1	1	98.2217	93.4457	92.0406	83.0508	78.5023	50.3636	0	-95.4373	-666	6	1	8	10	92|78.5|83.1|0|50.4|98.2|-95.4|93.4	1.31|1.1|1.12|0|0.9|1.52|-1.31|1.3	A375|A549|HA1E|HEPG2|HT29|MCF7|PC3|VCAP	6|8|1|3	6|8|1|3|2|5	CGS001_A375_96H:TUBB3:1|CGS001_A549_96H:TUBB3:1|CGS001_HA1E_96H:TUBB3:1.5|CGS001_HEPG2_96H:TUBB3:1.5|CGS001_HT29_96H:TUBB3:1|CGS001_MCF7_96H:TUBB3:2|CGS001_MCF7_144H:TUBB3:2|CGS001_PC3_96H:TUBB3:2|CGS001_PC3_144H:TUBB3:2|CGS001_VCAP_120H:TUBB3:5
BRD-K65814004	BRD-K65814004	diphenyleneiodonium		trt_cp	24 h|6 h	10 ÂµM	98.6548	91.6745	78.2004	-666	-666	98.7051	98.6044	89.1941	80.1943	53.9993	48.5052	-72.4478	-75.0307	-666	6	2	8	13	-75|54|80.2|-72.4|98.7|89.2|48.5|98.6	-1|0.83|1.2|-0.94|1.64|1.34|0.8|1.7	HA1E|HCC515|PC3|VCAP|A549|HEPG2|HT29|MCF7	5|8|6|3	5|8|6|3|2|7	CPC001_HA1E_24H:BRD-K65814004-003-01-1:10|CPC001_HA1E_6H:BRD-K65814004-003-01-1:10|CPC001_HCC515_24H:BRD-K65814004-003-01-1:10|CPC001_HCC515_6H:BRD-K65814004-003-01-1:10|CPC001_PC3_24H:BRD-K65814004-003-01-1:10|CPC001_PC3_6H:BRD-K65814004-003-01-1:10|CPC001_VCAP_24H:BRD-K65814004-003-01-1:10|CPC017_A549_24H:BRD-K65814004-003-01-1:10|CPC017_A549_6H:BRD-K65814004-003-01-1:10|CPC017_HEPG2_6H:BRD-K65…
CGS001-53632	CGS001-53632	PRKAG3		trt_sh.cgs	120 h|96 h	1 ÂµL|1.5 ÂµL|2 ÂµL|5 ÂµL	96.1367	91.6453	71.2299	0	0	98.1411	94.1323	87.5412	86.7665	60.7983	0	-80.6379	-82.8682	-666	5	2	8	8	-80.6|-82.9|98.1|86.8|87.5|60.8|0|94.1	-1.09|-1.12|1.45|1.1|1.2|1.02|0|1.31	A375|A549|HA1E|HCC515|HEPG2|MCF7|PC3|VCAP	3|8|5|4	3|8|5|4|6|7	CGS001_A375_96H:PRKAG3:1|CGS001_A549_96H:PRKAG3:1|CGS001_HA1E_96H:PRKAG3:1.5|CGS001_HCC515_96H:PRKAG3:2|CGS001_HEPG2_96H:PRKAG3:1.5|CGS001_MCF7_96H:PRKAG3:2|CGS001_PC3_96H:PRKAG3:2|CGS001_VCAP_120H:PRKAG3:5
BRD-K01614657	BRD-K01614657	BRD-K01614657		trt_cp	24 h|6 h	10 ÂµM	97.4494	91.6409	80.8459	-666	-666	99.7573	95.1414	94.3609	77.304	59.7487	58.7629	56.5514	-666	-666	7	0	7	10	94.4|95.1|58.8|56.6|77.3|59.7|99.8	1.47|1.47|0.89|0.94|1.16|0.95|1.74	A549|HA1E|HCC515|MCF7|PC3|VCAP|A375	7|2|1|5	7|2|1|5|6|3	CPC012_A549_24H:BRD-K01614657-001-01-6:10|CPC012_A549_6H:BRD-K01614657-001-01-6:10|CPC012_HA1E_6H:BRD-K01614657-001-01-6:10|CPC012_HCC515_6H:BRD-K01614657-001-01-6:10|CPC012_MCF7_24H:BRD-K01614657-001-01-6:10|CPC012_PC3_24H:BRD-K01614657-001-01-6:10|CPC012_PC3_6H:BRD-K01614657-001-01-6:10|CPC012_VCAP_24H:BRD-K01614657-001-01-6:10|CPC012_MCF7_6H:BRD-K01614657-001-01-6:10|CPC012_A375_6H:BRD-K016146…
CGS001-10632	CGS001-10632	ATP5L		trt_sh.cgs	120 h|96 h	1 ÂµL|1.5 ÂµL|2 ÂµL|5 ÂµL	97.1969	91.6345	77.0071	1	1	97.2368	97.1569	94.7502	77.3939	61.697	33.8075	32.7715	0	-666	7	0	8	8	94.8|97.2|97.2|0|77.4|33.8|61.7|32.8	1.37|1.45|1.39|0|1.12|0.81|0.96|0.73	A375|A549|HA1E|HEPG2|HT29|MCF7|PC3|VCAP	2|3|1|5	2|3|1|5|7|6	CGS001_A375_96H:ATP5L:1|CGS001_A549_96H:ATP5L:1|CGS001_HA1E_96H:ATP5L:1.5|CGS001_HEPG2_96H:ATP5L:1.5|CGS001_HT29_96H:ATP5L:1|CGS001_MCF7_96H:ATP5L:2|CGS001_PC3_96H:ATP5L:2|CGS001_VCAP_120H:ATP5L:5
CGS001-6790	CGS001-6790	AURKA		trt_sh.cgs	120 h|144 h|96 h	1 ÂµL|1.5 ÂµL|2 ÂµL|5 ÂµL	97.0846	91.6306	76.5101	1	1	98.0025	96.1668	91.4894	80.8637	62.303	30.2351	0	-54.1325	-666	6	1	8	10	80.9|91.5|30.2|0|62.3|96.2|-54.1|98	1.17|1.27|0.68|0|0.99|1.46|-0.91|1.47	A375|A549|HA1E|HEPG2|HT29|MCF7|PC3|VCAP	8|6|2|1	8|6|2|1|5|3	CGS001_A375_96H:AURKA:1|CGS001_A549_96H:AURKA:1|CGS001_HA1E_96H:AURKA:1.5|CGS001_HEPG2_96H:AURKA:1.5|CGS001_HT29_96H:AURKA:1|CGS001_MCF7_144H:AURKA:2|CGS001_PC3_96H:AURKA:2|CGS001_VCAP_120H:AURKA:5|CGS001_MCF7_96H:AURKA:2|CGS001_PC3_144H:AURKA:2
CGS001-5608	CGS001-5608	MAP2K6		trt_sh.cgs	120 h|96 h	1 ÂµL|1.5 ÂµL|2 ÂµL|5 ÂµL	96.2967	91.6243	86.4414	1	1	99.1995	93.3939	87.1818	86.722	77.4657	74.6856	48.8809	39.825	-666	8	0	8	8	39.8|48.9|74.7|87.2|93.4|86.7|99.2|77.5	0.86|0.82|1.04|1.19|1.38|1.28|1.56|1.07	A375|A549|HA1E|HEPG2|HT29|MCF7|PC3|VCAP	7|5|4|6	7|5|4|6|8|3	CGS001_A375_96H:MAP2K6:1|CGS001_A549_96H:MAP2K6:1|CGS001_HA1E_96H:MAP2K6:1.5|CGS001_HEPG2_96H:MAP2K6:1.5|CGS001_HT29_96H:MAP2K6:1|CGS001_MCF7_96H:MAP2K6:2|CGS001_PC3_96H:MAP2K6:2|CGS001_VCAP_120H:MAP2K6:5
BRD-A72180425	BRD-A72180425	K784-3188		trt_cp	24 h|6 h	10 ÂµM|3 ÂµM|500 nM	95.5172	91.6086	86.863	-666	-666	95.5935	95.441	93.5424	81.8577	81.0167	73.7267	68.6893	66.9591	-666	8	0	8	26	68.7|93.5|81|95.4|81.9|95.6|73.7|67	1.07|1.42|1.19|1.53|1.26|1.52|1.11|0.94	A375|HA1E|HCC515|HT29|MCF7|PC3|VCAP|A549	6|4|2|5	6|4|2|5|3|7	CPC010_A375_6H:BRD-A72180425-001-10-6:10|CPC010_HA1E_6H:BRD-A72180425-001-10-6:10|CPC010_HCC515_6H:BRD-A72180425-001-10-6:10|CPC010_HT29_6H:BRD-A72180425-001-10-6:10|CPC010_MCF7_6H:BRD-A72180425-001-10-6:10|CPC010_PC3_24H:BRD-A72180425-001-10-6:10|CPC010_PC3_6H:BRD-A72180425-001-10-6:10|CPC010_VCAP_24H:BRD-A72180425-001-10-6:10|CPC010_VCAP_6H:BRD-A72180425-001-10-6:10|CPC014_A375_6H:BRD-A72180425…
ccsbBroad304_01054	ccsbBroad304_01054	GADD45B		trt_oe	96 h	1 ÂµL|2 ÂµL|3 ÂµL|4 ÂµL	95.0358	91.571	82.3422	1	1	98.9691	91.1025	89.2086	87.0036	76.0234	51.746	25.6637	0	-666	7	0	8	8	91.1|51.7|87|99|25.7|0|76|89.2	1.31|0.96|1.16|1.79|0.78|0|1.1|1.22	A375|HCC515|HEPG2|HT29|MCF7|VCAP|HA1E|PC3	4|1|8|3	4|1|8|3|7|2	OEB006_A375_96H:BRDN0000412056:-666|OEB006_HCC515_96H:BRDN0000412056:-666|OEB006_HEPG2_96H:BRDN0000412056:-666|OEB006_HT29_96H:BRDN0000412056:-666|OEB006_MCF7_96H:BRDN0000412056:-666|OEB006_VCAP_96H:BRDN0000412056:-666|OEB006_HA1E_96H:BRDN0000412056:-666|OEB006_PC3_96H:BRDN0000412056:-666
CGS001-9212	CGS001-9212	AURKB		trt_sh.cgs	120 h|144 h|96 h	1 ÂµL|1.5 ÂµL|2 ÂµL|5 ÂµL	97.9765	91.5321	83.2396	1	1	98.5591	97.3939	94.8232	75.3523	70.985	62.3241	0	0	-666	6	0	8	9	71|75.4|97.4|94.8|98.6|0|62.3|0	1.09|1.06|1.53|1.41|1.51|0|0.95|0	A375|A549|HT29|MCF7|PC3|HA1E|HEPG2|VCAP	5|3|4|2	5|3|4|2|1|7	CGS001_A375_96H:AURKB:1|CGS001_A549_96H:AURKB:1|CGS001_HT29_96H:AURKB:1|CGS001_MCF7_144H:AURKB:2|CGS001_PC3_144H:AURKB:2|CGS001_HA1E_96H:AURKB:1.5|CGS001_HEPG2_96H:AURKB:1.5|CGS001_VCAP_120H:AURKB:5|CGS001_MCF7_96H:AURKB:2
CGS001-6909	CGS001-6909	TBX2		trt_sh.cgs	120 h|144 h|96 h	1 ÂµL|1.5 ÂµL|2 ÂµL|5 ÂµL	94.0666	91.5246	79.6077	1	1	95.8111	92.3221	89.6656	88.2996	72.8237	38.7242	16.9091	13.2938	-666	8	0	8	10	13.3|89.7|88.3|38.7|16.9|95.8|72.8|92.3	0.61|1.24|1.2|0.75|0.63|1.44|1.05|1.28	A375|A549|HA1E|HEPG2|HT29|MCF7|PC3|VCAP	6|8|2|3	6|8|2|3|7|4	CGS001_A375_96H:TBX2:1|CGS001_A549_96H:TBX2:1|CGS001_HA1E_96H:TBX2:1.5|CGS001_HEPG2_96H:TBX2:1.5|CGS001_HT29_96H:TBX2:1|CGS001_MCF7_96H:TBX2:2|CGS001_MCF7_144H:TBX2:2|CGS001_PC3_96H:TBX2:2|CGS001_PC3_144H:TBX2:2|CGS001_VCAP_120H:TBX2:5
CGS001-7314	CGS001-7314	UBB		trt_sh.cgs	120 h|96 h	1 ÂµL|1.5 ÂµL|2 ÂµL|5 ÂµL	96.5494	91.5219	82.6888	1	1	97.0382	96.0606	89.2183	83.7703	66.2433	63.8022	49.5752	0	-666	7	0	8	8	66.2|63.8|0|89.2|96.1|49.6|97|83.8	1.05|0.95|0|1.22|1.46|0.94|1.43|1.15	A375|A549|HA1E|HEPG2|HT29|MCF7|PC3|VCAP	7|5|4|8	7|5|4|8|1|2	CGS001_A375_96H:UBB:1|CGS001_A549_96H:UBB:1|CGS001_HA1E_96H:UBB:1.5|CGS001_HEPG2_96H:UBB:1.5|CGS001_HT29_96H:UBB:1|CGS001_MCF7_96H:UBB:2|CGS001_PC3_96H:UBB:2|CGS001_VCAP_120H:UBB:5
CGS001-4191	CGS001-4191	MDH2		trt_sh.cgs	120 h|96 h	1 ÂµL|1.5 ÂµL|2 ÂµL|5 ÂµL	95.3118	91.5183	86.7415	1	1	98.6061	92.0175	89.3697	86.0799	79.7911	74.5847	48.0084	0	-666	7	0	8	8	79.8|0|92|48|98.6|89.4|74.6|86.1	1.16|0|1.25|0.84|1.63|1.31|1.06|1.17	A375|A549|HA1E|HEPG2|HT29|MCF7|PC3|VCAP	5|3|6|8	5|3|6|8|1|7	CGS001_A375_96H:MDH2:1|CGS001_A549_96H:MDH2:1|CGS001_HA1E_96H:MDH2:1.5|CGS001_HEPG2_96H:MDH2:1.5|CGS001_HT29_96H:MDH2:1|CGS001_MCF7_96H:MDH2:2|CGS001_PC3_96H:MDH2:2|CGS001_VCAP_120H:MDH2:5
CGS001-5695	CGS001-5695	PSMB7		trt_sh.cgs	120 h|96 h	1 ÂµL|1.5 ÂµL|2 ÂµL|5 ÂµL	95.6049	91.5178	79.6075	1	1	95.9976	95.2121	92.4469	82.4145	58.1146	53.4591	41.7715	32.6333	-666	8	0	8	8	58.1|32.6|41.8|53.5|95.2|82.4|96|92.4	0.99|0.53|0.82|0.88|1.42|1.22|1.39|1.28	A375|A549|HA1E|HEPG2|HT29|MCF7|PC3|VCAP	7|5|8|6	7|5|8|6|1|4	CGS001_A375_96H:PSMB7:1|CGS001_A549_96H:PSMB7:1|CGS001_HA1E_96H:PSMB7:1.5|CGS001_HEPG2_96H:PSMB7:1.5|CGS001_HT29_96H:PSMB7:1|CGS001_MCF7_96H:PSMB7:2|CGS001_PC3_96H:PSMB7:2|CGS001_VCAP_120H:PSMB7:5
CGS001-27242	CGS001-27242	TNFRSF21		trt_sh.cgs	120 h|144 h|96 h	1 ÂµL|1.5 ÂµL|2 ÂµL|5 ÂµL	96.6826	91.505	82.3382	1	1	97.3184	96.0467	92.4126	80.2424	65.7737	62.2354	34.1807	0	0	7	0	9	11	62.2|34.2|65.8|0|96|80.2|92.4|97.3|0	1.02|0.64|0.98|0|1.35|1.14|1.37|1.45|0	A375|A549|HA1E|HCC515|HEPG2|HT29|MCF7|PC3|VCAP	8|5|7|6	8|5|7|6|3|1	CGS001_A375_96H:TNFRSF21:1|CGS001_A549_96H:TNFRSF21:1|CGS001_HA1E_96H:TNFRSF21:1.5|CGS001_HCC515_96H:TNFRSF21:2|CGS001_HEPG2_96H:TNFRSF21:1.5|CGS001_HT29_96H:TNFRSF21:1|CGS001_MCF7_96H:TNFRSF21:2|CGS001_MCF7_144H:TNFRSF21:2|CGS001_PC3_96H:TNFRSF21:2|CGS001_PC3_144H:TNFRSF21:2|CGS001_VCAP_120H:TNFRSF21:5
ccsbBroad304_00763	ccsbBroad304_00763	HNF4A		trt_oe	24 h|48 h|72 h|96 h	1 ÂµL|2 ÂµL|4 ÂµL	97.9262	91.4665	70.9754	0	0	98.7302	97.1223	93.9072	76.1062	53.8012	6.18557	-84.1155	-666	-666	6	1	7	12	97.1|93.9|53.8|98.7|-84.1|6.2|76.1	1.44|1.37|0.92|1.67|-1.08|0.73|1.32	PC3|A375|HA1E|HCC515|HEPG2|HT29|MCF7	4|1|2|7	4|1|2|7|3|6	OEC001_PC3_48H:CCSBBROAD304_00763:-666|OEC001_A375_48H:CCSBBROAD304_00763:-666|OEB006_A375_96H:BRDN0000461340:-666|OEB006_HA1E_96H:BRDN0000461340:-666|OEB006_HCC515_96H:BRDN0000461340:-666|OEB006_HEPG2_96H:BRDN0000461340:-666|OEB006_HT29_96H:BRDN0000461340:-666|OEB006_MCF7_96H:BRDN0000461340:-666|OEC001_A375_24H:CCSBBROAD304_00763:-666|OEC001_A375_72H:CCSBBROAD304_00763:-666|OEC001_A375_96H:CCSBB…
CGS001-5898	CGS001-5898	RALA		trt_sh.cgs	120 h|144 h|96 h	1 ÂµL|1.5 ÂµL|2 ÂµL|5 ÂµL	93.1839	91.4442	82.0701	1	1	94.4295	91.9384	91.715	87.694	67.2499	59.3939	38.0492	-51.5605	-55.9301	7	2	9	11	87.7|38|67.2|-51.6|94.4|59.4|91.9|91.7|-55.9	1.25|0.71|0.98|-0.88|1.32|0.96|1.36|1.28|-0.86	A375|A549|HA1E|HCC515|HEPG2|HT29|MCF7|PC3|VCAP	5|7|8|1	5|7|8|1|3|6	CGS001_A375_96H:RALA:1|CGS001_A549_96H:RALA:1|CGS001_HA1E_96H:RALA:1.5|CGS001_HCC515_96H:RALA:2|CGS001_HEPG2_96H:RALA:1.5|CGS001_HT29_96H:RALA:1|CGS001_MCF7_96H:RALA:2|CGS001_MCF7_144H:RALA:2|CGS001_PC3_96H:RALA:2|CGS001_PC3_144H:RALA:2|CGS001_VCAP_120H:RALA:5
CGS001-22818	CGS001-22818	COPZ1		trt_sh.cgs	120 h|144 h|96 h	1 ÂµL|1.5 ÂµL|2 ÂµL|5 ÂµL	97.4324	91.4142	76.9774	1	1	97.7987	97.0662	91.697	79.095	52.3003	43.9072	0	0	-666	6	0	8	9	52.3|43.9|0|0|91.7|79.1|97.8|97.1	0.95|0.78|0|0|1.33|1.18|1.47|1.43	A375|A549|HA1E|HEPG2|HT29|MCF7|PC3|VCAP	7|8|5|6	7|8|5|6|1|2	CGS001_A375_96H:COPZ1:1|CGS001_A549_96H:COPZ1:1|CGS001_HA1E_96H:COPZ1:1.5|CGS001_HEPG2_96H:COPZ1:1.5|CGS001_HT29_96H:COPZ1:1|CGS001_MCF7_96H:COPZ1:2|CGS001_PC3_96H:COPZ1:2|CGS001_PC3_144H:COPZ1:2|CGS001_VCAP_120H:COPZ1:5
CGS001-8727	CGS001-8727	CTNNAL1		trt_sh.cgs	144 h|96 h	1 ÂµL|1.5 ÂµL|2 ÂµL	97.9743	91.4073	86.2959	1	1	99.3921	96.5566	86.9922	82.6883	77.5152	74.6309	73.2069	60.8266	-666	8	0	8	9	96.6|99.4|74.6|82.7|60.8|77.5|73.2|87	1.42|1.6|1.04|1.04|0.94|1.12|1.12|1.2	A375|A549|HA1E|HCC515|HEPG2|HT29|MCF7|PC3	2|1|8|4	2|1|8|4|6|3	CGS001_A375_96H:CTNNAL1:1|CGS001_A549_96H:CTNNAL1:1|CGS001_HA1E_96H:CTNNAL1:1.5|CGS001_HCC515_96H:CTNNAL1:2|CGS001_HEPG2_96H:CTNNAL1:1.5|CGS001_HT29_96H:CTNNAL1:1|CGS001_MCF7_144H:CTNNAL1:2|CGS001_PC3_96H:CTNNAL1:2|CGS001_PC3_144H:CTNNAL1:2
CGS001-6818	CGS001-6818	SULT1A3		trt_sh.cgs	120 h|96 h	1 ÂµL|1.5 ÂµL|2 ÂµL|5 ÂµL	96.814	91.3817	85.4841	1	1	99.2096	94.4184	91.0303	80.8685	74.0325	73.3453	66.2921	51.7923	-43.4117	8	1	9	9	51.8|94.4|-43.4|74|73.3|91|99.2|80.9|66.3	0.95|1.34|-0.79|0.96|1.04|1.32|1.58|1.13|0.98	A375|A549|HA1E|HCC515|HEPG2|HT29|MCF7|PC3|VCAP	7|2|6|8	7|2|6|8|4|5	CGS001_A375_96H:SULT1A3:1|CGS001_A549_96H:SULT1A3:1|CGS001_HA1E_96H:SULT1A3:1.5|CGS001_HCC515_96H:SULT1A3:2|CGS001_HEPG2_96H:SULT1A3:1.5|CGS001_HT29_96H:SULT1A3:1|CGS001_MCF7_96H:SULT1A3:2|CGS001_PC3_96H:SULT1A3:2|CGS001_VCAP_120H:SULT1A3:5
BRD-K28934562	BRD-K28934562	BRD-K28934562		trt_cp	24 h	10 ÂµM|5 ÂµM	93.4317	91.3554	-666	-666	-666	97.1596	89.7038	89.3204	89.2377	89.1969	-666	-666	-666	-666	5	0	5	10	89.3|97.2|89.2|89.7|89.2	1.38|1.55|1.39|1.41|1.33	A375|A549|HT29|MCF7|PC3	2|4|1|3	-666	DOS056_A375_24H:BRD-K28934562-001-01-1:5|DOS056_A549_24H:BRD-K28934562-001-01-1:5|DOS056_HT29_24H:BRD-K28934562-001-01-1:5|DOS056_MCF7_24H:BRD-K28934562-001-01-1:5|DOS056_PC3_24H:BRD-K28934562-001-01-1:5|DOSBIO001_PC3_24H:BRD-K28934562:10.0731|DOSBIO001_MCF7_24H:BRD-K28934562:10.0731|DOSBIO001_HT29_24H:BRD-K28934562:10.0731|DOSBIO001_A549_24H:BRD-K28934562:10.0731|DOSBIO001_A375_24H:BRD-K28934562…
BRD-K03816923	BRD-K03816923	rottlerin		trt_cp	24 h|6 h	10 ÂµM	94.019	91.3055	86.4805	-666	-666	97.1561	90.8819	90.8434	86.3409	80.4005	73.2601	59.3481	33.1679	0	8	0	9	23	59.3|97.2|90.8|0|80.4|86.3|73.3|90.9|33.2	0.93|1.59|1.37|0|1.25|1.25|1.16|1.41|0.73	HA1E|HCC515|PC3|VCAP|A375|A549|HEPG2|HT29|MCF7	2|8|3|6	2|8|3|6|5|7	CPC001_HA1E_24H:BRD-K03816923-001-04-7:10|CPC001_HA1E_6H:BRD-K03816923-001-04-7:10|CPC001_HCC515_24H:BRD-K03816923-001-04-7:10|CPC001_PC3_24H:BRD-K03816923-001-04-7:10|CPC001_VCAP_24H:BRD-K03816923-001-04-7:10|CPC006_A375_6H:BRD-K03816923-001-04-7:9.68|CPC006_A549_6H:BRD-K03816923-001-04-7:9.68|CPC006_HA1E_6H:BRD-K03816923-001-04-7:9.68|CPC006_HCC515_24H:BRD-K03816923-001-04-7:9.68|CPC006_HEPG2_6…
BRD-A43155244	BRD-A43155244	BRD-A43155244		trt_cp	24 h|6 h	10 ÂµM	93.6474	91.2478	86.4847	-666	-666	93.8075	93.4874	93.3166	84.3797	81.9	72.0172	69.1748	54.5681	-666	8	0	8	12	93.3|72|54.6|93.5|81.9|93.8|69.2|84.4	1.43|1.03|0.84|1.51|1.22|1.41|1.08|1.32	A549|HA1E|HCC515|MCF7|PC3|VCAP|A375|HT29	6|4|1|8	6|4|1|8|5|2	CPC012_A549_24H:BRD-A43155244-001-01-2:10|CPC012_A549_6H:BRD-A43155244-001-01-2:10|CPC012_HA1E_6H:BRD-A43155244-001-01-2:10|CPC012_HCC515_6H:BRD-A43155244-001-01-2:10|CPC012_MCF7_6H:BRD-A43155244-001-01-2:10|CPC012_PC3_24H:BRD-A43155244-001-01-2:10|CPC012_PC3_6H:BRD-A43155244-001-01-2:10|CPC012_VCAP_6H:BRD-A43155244-001-01-2:10|CPC012_A375_6H:BRD-A43155244-001-01-2:10|CPC012_HT29_6H:BRD-A43155244…
CGS001-5523	CGS001-5523	PPP2R3A		trt_sh.cgs	120 h|144 h|96 h	1 ÂµL|1.5 ÂµL|2 ÂµL|5 ÂµL	94.4722	91.2411	72.3301	1	1	97.1263	91.8182	88.6277	87.3924	46.6292	22.3869	0	0	0	6	0	9	11	0|97.1|88.6|0|0|91.8|22.4|87.4|46.6	0|1.44|1.2|0|0|1.34|0.72|1.21|0.85	A375|A549|HA1E|HCC515|HEPG2|HT29|MCF7|PC3|VCAP	2|6|3|8	2|6|3|8|9|7	CGS001_A375_96H:PPP2R3A:1|CGS001_A549_96H:PPP2R3A:1|CGS001_HA1E_96H:PPP2R3A:1.5|CGS001_HCC515_96H:PPP2R3A:2|CGS001_HEPG2_96H:PPP2R3A:1.5|CGS001_HT29_96H:PPP2R3A:1|CGS001_MCF7_96H:PPP2R3A:2|CGS001_MCF7_144H:PPP2R3A:2|CGS001_PC3_96H:PPP2R3A:2|CGS001_PC3_144H:PPP2R3A:2|CGS001_VCAP_120H:PPP2R3A:5
CGS001-10694	CGS001-10694	CCT8		trt_sh.cgs	120 h|144 h|96 h	1 ÂµL|1.5 ÂµL|2 ÂµL|5 ÂµL	98.1407	91.2312	70.9271	1	1	99.6684	96.613	85.8939	82.7493	40.4242	20.2134	0	-85.3933	-666	6	1	8	8	96.6|99.7|85.9|0|82.7|40.4|20.2|-85.4	1.42|1.62|1.16|0|1.14|0.84|0.69|-1.09	A375|A549|HA1E|HCC515|HEPG2|HT29|MCF7|VCAP	2|1|3|5	2|1|3|5|6|7	CGS001_A375_96H:CCT8:1|CGS001_A549_96H:CCT8:1|CGS001_HA1E_96H:CCT8:1.5|CGS001_HCC515_96H:CCT8:2|CGS001_HEPG2_96H:CCT8:1.5|CGS001_HT29_96H:CCT8:1|CGS001_MCF7_144H:CCT8:2|CGS001_VCAP_120H:CCT8:5
CGS001-6418	CGS001-6418	SET		trt_sh.cgs	144 h|96 h	1 ÂµL|1.5 ÂµL|2 ÂµL	98.2194	91.2218	68.1692	1	1	99.0404	97.3984	96.5455	71.9028	44.1282	0	-76.3805	-666	-666	5	1	7	9	99|44.1|-76.4|0|96.5|71.9|97.4	1.54|0.78|-1.03|0|1.48|1.11|1.45	A375|A549|HA1E|HEPG2|HT29|MCF7|PC3	1|7|5|6	1|7|5|6|2|4	CGS001_A375_96H:SET:1|CGS001_A549_96H:SET:1|CGS001_HA1E_96H:SET:1.5|CGS001_HEPG2_96H:SET:1.5|CGS001_HT29_96H:SET:1|CGS001_MCF7_96H:SET:2|CGS001_MCF7_144H:SET:2|CGS001_PC3_96H:SET:2|CGS001_PC3_144H:SET:2
BRD-K81651477	BRD-K81651477	parthenolide		trt_cp	24 h|6 h	10 ÂµM|20 ÂµM	93.2231	91.0946	87.4017	-666	-666	93.8877	92.5584	92.1921	85.7403	83.8735	76.1584	56.3455	54.304	54.3024	9	0	9	17	85.7|54.3|92.6|56.3|54.3|76.2|83.9|93.9|92.2	1.31|0.81|1.39|0.86|0.98|1.18|1.3|1.42|1.38	A375|A549|HA1E|HCC515|HEPG2|HT29|MCF7|PC3|VCAP	8|3|9|1	8|3|9|1|7|6	CPC006_A375_24H:BRD-K81651477-001-03-5:20|CPC006_A375_6H:BRD-K81651477-001-03-5:20|CPC006_A549_24H:BRD-K81651477-001-03-5:20|CPC006_A549_6H:BRD-K81651477-001-03-5:20|CPC006_HA1E_6H:BRD-K81651477-001-03-5:20|CPC006_HCC515_24H:BRD-K81651477-001-03-5:20|CPC006_HCC515_6H:BRD-K81651477-001-03-5:20|CPC006_HEPG2_6H:BRD-K81651477-001-03-5:20|CPC006_HT29_24H:BRD-K81651477-001-03-5:20|CPC006_HT29_6H:BRD-K8…
CGS001-10730	CGS001-10730	YME1L1		trt_sh.cgs	120 h|144 h|96 h	1 ÂµL|1.5 ÂµL|2 ÂµL|5 ÂµL	92.2374	91.0329	86.9466	1	1	94.0405	90.4343	90.3841	89.2727	82.8394	74.7086	72.2072	46.4419	0	8	0	9	11	82.8|90.4|94|0|72.2|89.3|74.7|90.4|46.4	1.2|1.25|1.29|0|1.03|1.29|1.13|1.25|0.84	A375|A549|HA1E|HCC515|HEPG2|HT29|MCF7|PC3|VCAP	3|8|2|6	3|8|2|6|1|7	CGS001_A375_96H:YME1L1:1|CGS001_A549_96H:YME1L1:1|CGS001_HA1E_96H:YME1L1:1.5|CGS001_HCC515_96H:YME1L1:2|CGS001_HEPG2_96H:YME1L1:1.5|CGS001_HT29_96H:YME1L1:1|CGS001_MCF7_96H:YME1L1:2|CGS001_MCF7_144H:YME1L1:2|CGS001_PC3_96H:YME1L1:2|CGS001_PC3_144H:YME1L1:2|CGS001_VCAP_120H:YME1L1:5
CGS001-221	CGS001-221	ALDH3B1		trt_sh.cgs	120 h|96 h	1 ÂµL|1.5 ÂµL|2 ÂµL|5 ÂµL	96.4311	91.0242	82.814	1	1	96.4379	96.4242	95.3712	75.8635	66.5101	66.2773	24.6789	0	0	7	0	9	9	95.4|66.5|0|75.9|66.3|96.4|24.7|96.4|0	1.39|0.97|0|0.98|0.98|1.48|0.74|1.41|0	A375|A549|HA1E|HCC515|HEPG2|HT29|MCF7|PC3|VCAP	8|6|1|4	8|6|1|4|2|5	CGS001_A375_96H:ALDH3B1:1|CGS001_A549_96H:ALDH3B1:1|CGS001_HA1E_96H:ALDH3B1:1.5|CGS001_HCC515_96H:ALDH3B1:2|CGS001_HEPG2_96H:ALDH3B1:1.5|CGS001_HT29_96H:ALDH3B1:1|CGS001_MCF7_96H:ALDH3B1:2|CGS001_PC3_96H:ALDH3B1:2|CGS001_VCAP_120H:ALDH3B1:5
BRD-K72895815	BRD-K72895815	SSR-69071		trt_cp	24 h|6 h	10 ÂµM	93.3058	90.9801	85.0648	-666	-666	94.788	91.8237	91.5744	85.7342	82.1429	64.3258	59.4053	58.1465	0	8	0	9	13	91.6|91.8|94.8|64.3|0|82.1|58.1|85.7|59.4	1.36|1.41|1.46|1|0|1.24|0.91|1.34|0.97	HA1E|HCC515|PC3|VCAP|A549|HEPG2|HT29|MCF7|A375	3|2|1|8	3|2|1|8|6|4	CPC003_HA1E_24H:BRD-K72895815-001-01-4:10|CPC003_HA1E_6H:BRD-K72895815-001-01-4:10|CPC003_HCC515_24H:BRD-K72895815-001-01-4:10|CPC003_PC3_24H:BRD-K72895815-001-01-4:10|CPC003_PC3_6H:BRD-K72895815-001-01-4:10|CPC003_VCAP_24H:BRD-K72895815-001-01-4:10|CPC018_A549_6H:BRD-K72895815-001-01-4:10|CPC018_HEPG2_6H:BRD-K72895815-001-01-4:10|CPC018_HT29_6H:BRD-K72895815-001-01-4:10|CPC018_MCF7_24H:BRD-K7289…
BRD-A35588707	BRD-A35588707	teniposide		trt_cp	24 h|6 h	1 nM|1 ÂµM|10 nM|10 ÂµM|100 nM|3 ÂµM|500 nM	97.3036	90.8974	87.2501	-666	-666	98.574	96.0332	84.7327	84.2495	81.7026	78.2083	75.8588	59.0888	-41.7414	8	1	9	59	98.6|96|78.2|59.1|-41.7|81.7|75.9|84.2|84.7	1.64|1.52|1.15|1.02|-0.55|1.25|1.15|1.25|1.22	A375|HA1E|HCC515|HEPG2|HT29|MCF7|PC3|VCAP|A549	1|2|9|8	1|2|9|8|6|3	CPC004_A375_6H:BRD-A35588707-001-03-0:10|CPC004_HA1E_6H:BRD-A35588707-001-03-0:10|CPC004_HCC515_24H:BRD-A35588707-001-03-0:10|CPC004_HCC515_6H:BRD-A35588707-001-03-0:10|CPC004_HEPG2_6H:BRD-A35588707-001-03-0:10|CPC004_HT29_6H:BRD-A35588707-001-03-0:10|CPC004_MCF7_6H:BRD-A35588707-001-03-0:10|CPC004_PC3_24H:BRD-A35588707-001-03-0:10|CPC004_PC3_6H:BRD-A35588707-001-03-0:10|CPC004_VCAP_24H:BRD-A3558…
BRD-A36275421	BRD-A36275421	BRD-A36275421		trt_cp	24 h|6 h	0.04 ÂµM|0.12 ÂµM|0.37 ÂµM|1 ÂµM|1.11 ÂµM|10 ÂµM|3 ÂµM|3.33 ÂµM|500 nM	94.6689	90.8833	88.0111	-666	-666	97.4785	91.8592	89.5167	84.6786	83.8735	80.66	77.6699	74.0184	-41.3919	8	1	9	50	77.7|80.7|97.5|91.9|84.7|83.9|89.5|74|-41.4	1.19|1.15|1.6|1.42|1.32|1.3|1.34|1.12|-0.74	A375|A549|HA1E|HCC515|HT29|MCF7|PC3|VCAP|HEPG2	3|4|7|5	3|4|7|5|6|2	CPC006_A375_6H:BRD-A36275421-001-11-1:10|CPC006_A549_24H:BRD-A36275421-001-11-1:10|CPC006_A549_6H:BRD-A36275421-001-11-1:10|CPC006_HA1E_6H:BRD-A36275421-001-11-1:10|CPC006_HCC515_6H:BRD-A36275421-001-11-1:10|CPC006_HT29_24H:BRD-A36275421-001-11-1:10|CPC006_MCF7_6H:BRD-A36275421-001-11-1:10|CPC006_PC3_24H:BRD-A36275421-001-11-1:10|CPC006_PC3_6H:BRD-A36275421-001-11-1:10|CPC010_A375_6H:BRD-A3627542…
CGS001-9924	CGS001-9924	PAN2		trt_sh.cgs	120 h|144 h|96 h	1 ÂµL|1.5 ÂµL|2 ÂµL|5 ÂµL	96.0224	90.851	86.5959	1	1	96.466	95.5789	88.0892	83.27	81.1069	75.0642	71.1515	64.2428	49.8127	9	0	9	11	88.1|95.6|64.2|81.1|96.5|71.2|75.1|83.3|49.8	1.26|1.39|0.96|1.03|1.36|1.07|1.14|1.16|0.86	A375|A549|HA1E|HCC515|HEPG2|HT29|MCF7|PC3|VCAP	5|2|1|8	5|2|1|8|4|7	CGS001_A375_96H:PAN2:1|CGS001_A549_96H:PAN2:1|CGS001_HA1E_96H:PAN2:1.5|CGS001_HCC515_96H:PAN2:2|CGS001_HEPG2_96H:PAN2:1.5|CGS001_HT29_96H:PAN2:1|CGS001_MCF7_96H:PAN2:2|CGS001_MCF7_144H:PAN2:2|CGS001_PC3_96H:PAN2:2|CGS001_PC3_144H:PAN2:2|CGS001_VCAP_120H:PAN2:5
CGS001-9533	CGS001-9533	POLR1C		trt_sh.cgs	120 h|144 h|96 h	1 ÂµL|1.5 ÂµL|2 ÂµL|5 ÂµL	94.5848	90.8384	84.9591	1	1	97.8549	91.3148	88.8367	85.3472	79.3591	67.0421	29.6378	0	0	7	0	9	11	97.9|88.8|85.3|79.4|91.3|0|67|29.6|0	1.49|1.22|1.15|1.02|1.26|0|1.07|0.71|0	A375|A549|HA1E|HCC515|HEPG2|HT29|MCF7|PC3|VCAP	1|5|2|3	1|5|2|3|4|7	CGS001_A375_96H:POLR1C:1|CGS001_A549_96H:POLR1C:1|CGS001_HA1E_96H:POLR1C:1.5|CGS001_HCC515_96H:POLR1C:2|CGS001_HEPG2_96H:POLR1C:1.5|CGS001_HT29_96H:POLR1C:1|CGS001_MCF7_96H:POLR1C:2|CGS001_MCF7_144H:POLR1C:2|CGS001_PC3_96H:POLR1C:2|CGS001_PC3_144H:POLR1C:2|CGS001_VCAP_120H:POLR1C:5
BRD-K23319301	BRD-K23319301	BRD-K23319301		trt_cp	24 h	10 ÂµM|5 ÂµM	93.3225	90.8372	-666	-666	-666	97.0343	89.6108	89.2597	87.4439	75.9773	-666	-666	-666	-666	5	0	5	10	89.3|97|87.4|89.6|76	1.38|1.55|1.36|1.41|1.15	A375|A549|HT29|MCF7|PC3	2|4|1|3	-666	DOS056_A375_24H:BRD-K23319301-001-01-6:5|DOS056_A549_24H:BRD-K23319301-001-01-6:5|DOS056_HT29_24H:BRD-K23319301-001-01-6:5|DOS056_MCF7_24H:BRD-K23319301-001-01-6:5|DOS056_PC3_24H:BRD-K23319301-001-01-6:5|DOSBIO001_PC3_24H:BRD-K23319301:10.08|DOSBIO001_MCF7_24H:BRD-K23319301:10.08|DOSBIO001_HT29_24H:BRD-K23319301:10.08|DOSBIO001_A549_24H:BRD-K23319301:10.08|DOSBIO001_A375_24H:BRD-K23319301:10.08
CGS001-10465	CGS001-10465	PPIH		trt_sh.cgs	120 h|96 h	1 ÂµL|1.5 ÂµL|2 ÂµL|5 ÂµL	98.3309	90.8122	75.5527	1	1	98.5191	98.1427	85.9342	80.6529	49.0979	40.9697	0	0	-666	6	0	8	8	0|49.1|85.9|80.7|41|98.1|98.5|0	0|0.87|1.09|1.12|0.84|1.52|1.51|0	A549|HA1E|HCC515|HEPG2|HT29|MCF7|PC3|VCAP	7|6|3|4	7|6|3|4|2|5	CGS001_A549_96H:PPIH:1|CGS001_HA1E_96H:PPIH:1.5|CGS001_HCC515_96H:PPIH:2|CGS001_HEPG2_96H:PPIH:1.5|CGS001_HT29_96H:PPIH:1|CGS001_MCF7_96H:PPIH:2|CGS001_PC3_96H:PPIH:2|CGS001_VCAP_120H:PPIH:5
BRD-A51777634	BRD-A51777634	VU-0418933-1		trt_cp	24 h|6 h	10 ÂµM	91.8093	90.7735	88.833	-666	-666	91.9924	91.6262	90.6861	88.7892	87.657	82.2473	73.8389	73.4317	-666	8	0	8	12	91.6|82.2|73.4|90.7|92|73.8|88.8|87.7	1.43|1.17|1.05|1.37|1.39|1.11|1.39|1.37	A375|A549|HA1E|HCC515|PC3|VCAP|HT29|MCF7	5|1|4|7	5|1|4|7|8|2	CPC012_A375_6H:BRD-A51777634-001-01-0:10|CPC012_A549_24H:BRD-A51777634-001-01-0:10|CPC012_A549_6H:BRD-A51777634-001-01-0:10|CPC012_HA1E_6H:BRD-A51777634-001-01-0:10|CPC012_HCC515_6H:BRD-A51777634-001-01-0:10|CPC012_PC3_24H:BRD-A51777634-001-01-0:10|CPC012_PC3_6H:BRD-A51777634-001-01-0:10|CPC012_VCAP_24H:BRD-A51777634-001-01-0:10|CPC012_VCAP_6H:BRD-A51777634-001-01-0:10|CPC012_HT29_6H:BRD-A5177763…
CGS001-64783	CGS001-64783	RBM15		trt_sh.cgs	144 h|96 h	1 ÂµL|1.5 ÂµL|2 ÂµL	96.0191	90.7432	74.2173	1	1	96.641	95.3972	87.6011	83.3333	82.3314	0	-666	-666	-666	5	0	6	8	82.3|0|87.6|83.3|96.6|95.4	1.19|0|1.2|1.2|1.47|1.38	A375|HA1E|HEPG2|HT29|MCF7|PC3	5|6|3|4	5|6|3|4|1|2	CGS001_A375_96H:RBM15:1|CGS001_HA1E_96H:RBM15:1.5|CGS001_HEPG2_96H:RBM15:1.5|CGS001_HT29_96H:RBM15:1|CGS001_MCF7_96H:RBM15:2|CGS001_MCF7_144H:RBM15:2|CGS001_PC3_96H:RBM15:2|CGS001_PC3_144H:RBM15:2
BRD-K73610817	BRD-K73610817	BRD-K73610817		trt_cp	24 h|6 h	10 ÂµM	94.5322	90.7188	83.3055	-666	-666	94.5388	94.5255	87.218	86.5929	74.9108	62.0469	-666	-666	-666	6	0	6	12	94.5|87.2|86.6|74.9|62|94.5	1.51|1.27|1.25|1.13|1.02|1.43	A375|A549|HA1E|MCF7|PC3|VCAP	1|6|2|3	1|6|2|3|4|5	CPC007_A375_24H:BRD-K73610817-001-06-3:10|CPC007_A375_6H:BRD-K73610817-001-06-3:10|CPC007_A549_24H:BRD-K73610817-001-06-3:10|CPC007_A549_6H:BRD-K73610817-001-06-3:10|CPC007_HA1E_24H:BRD-K73610817-001-06-3:10|CPC007_HA1E_6H:BRD-K73610817-001-06-3:10|CPC007_MCF7_24H:BRD-K73610817-001-06-3:10|CPC007_PC3_24H:BRD-K73610817-001-06-3:10|CPC007_PC3_6H:BRD-K73610817-001-06-3:10|CPC007_VCAP_24H:BRD-K736108…
CGS001-23405	CGS001-23405	DICER1		trt_sh.cgs	144 h|96 h	1 ÂµL|1.5 ÂµL|2 ÂµL	92.7596	90.7012	73.0723	1	1	95.5173	90.002	89.8173	87.4682	75.6286	0	-82.012	-666	-666	5	1	7	9	87.5|75.6|-82|89.8|0|90|95.5	1.25|1.07|-1.09|1.23|0|1.32|1.38	A375|A549|HA1E|HEPG2|HT29|MCF7|PC3	7|6|4|1	7|6|4|1|2|5	CGS001_A375_96H:DICER1:1|CGS001_A549_96H:DICER1:1|CGS001_HA1E_96H:DICER1:1.5|CGS001_HEPG2_96H:DICER1:1.5|CGS001_HT29_96H:DICER1:1|CGS001_MCF7_96H:DICER1:2|CGS001_MCF7_144H:DICER1:2|CGS001_PC3_96H:DICER1:2|CGS001_PC3_144H:DICER1:2
BRD-K24156250	BRD-K24156250	BRD-K24156250		trt_cp	24 h|6 h	10 ÂµM	94.5689	90.6898	87.7674	-666	-666	99.0997	90.0381	88.2282	85.3931	83.1839	80.6612	78.7546	74.5614	-666	8	0	8	11	88.2|74.6|80.7|78.8|85.4|90|99.1|83.2	1.35|1.06|1.18|1.21|1.33|1.33|1.69|1.31	A375|A549|HCC515|HEPG2|MCF7|VCAP|PC3|HT29	7|6|1|5	7|6|1|5|8|3	CPC008_A375_24H:BRD-K24156250-001-06-1:10|CPC008_A375_6H:BRD-K24156250-001-06-1:10|CPC008_A549_6H:BRD-K24156250-001-06-1:10|CPC008_HCC515_6H:BRD-K24156250-001-06-1:10|CPC008_HEPG2_6H:BRD-K24156250-001-06-1:10|CPC008_MCF7_6H:BRD-K24156250-001-06-1:10|CPC008_VCAP_24H:BRD-K24156250-001-06-1:10|CPC008_PC3_24H:BRD-K24156250-001-06-1:10|CPC008_VCAP_6H:BRD-K24156250-001-06-1:10|CPC008_HT29_6H:BRD-K24156…
BRD-K86472598	BRD-K86472598	MD-II-051		trt_cp	24 h|6 h	10 ÂµM	93.6607	90.6636	88.8215	-666	-666	95.6922	91.6293	88.0597	87.2734	87.1763	83.0982	28.1058	0	-666	7	0	8	12	0|87.2|28.1|87.3|91.6|83.1|88.1|95.7	0|1.27|0.6|1.3|1.43|1.28|1.32|1.46	A375|A549|HA1E|HCC515|HT29|MCF7|PC3|VCAP	8|5|7|4	8|5|7|4|2|6	CPC012_A375_6H:BRD-K86472598-001-02-7:10|CPC012_A549_24H:BRD-K86472598-001-02-7:10|CPC012_A549_6H:BRD-K86472598-001-02-7:10|CPC012_HA1E_6H:BRD-K86472598-001-02-7:10|CPC012_HCC515_6H:BRD-K86472598-001-02-7:10|CPC012_HT29_6H:BRD-K86472598-001-02-7:10|CPC012_MCF7_24H:BRD-K86472598-001-02-7:10|CPC012_PC3_24H:BRD-K86472598-001-02-7:10|CPC012_PC3_6H:BRD-K86472598-001-02-7:10|CPC012_VCAP_24H:BRD-K864725…
CGS001-11116	CGS001-11116	FGFR1OP		trt_sh.cgs	144 h|96 h	1 ÂµL|1.5 ÂµL|2 ÂµL	92.4145	90.6199	71.8584	1	1	92.6756	92.1533	91.0472	86.6034	68.6706	0	0	-42.2089	-666	5	1	8	9	68.7|91|-42.2|0|92.2|0|86.6|92.7	1.07|1.27|-0.78|0|1.27|0|1.28|1.29	A375|A549|HA1E|HCC515|HEPG2|HT29|MCF7|PC3	8|5|2|7	8|5|2|7|1|4	CGS001_A375_96H:FGFR1OP:1|CGS001_A549_96H:FGFR1OP:1|CGS001_HA1E_96H:FGFR1OP:1.5|CGS001_HCC515_96H:FGFR1OP:2|CGS001_HEPG2_96H:FGFR1OP:1.5|CGS001_HT29_96H:FGFR1OP:1|CGS001_MCF7_96H:FGFR1OP:2|CGS001_MCF7_144H:FGFR1OP:2|CGS001_PC3_96H:FGFR1OP:2
CGS001-55837	CGS001-55837	EAPP		trt_sh.cgs	120 h|144 h|96 h	1 ÂµL|1.5 ÂµL|2 ÂµL|5 ÂµL	98.6737	90.5954	85.1053	1	1	98.933	98.4144	85.134	79.9001	78.4928	69.7576	0	0	-666	6	0	8	9	78.5|85.1|98.4|0|0|69.8|98.9|79.9	1.15|1.17|1.46|0|0|1.06|1.54|1.1	A375|A549|HA1E|HCC515|HEPG2|HT29|MCF7|VCAP	7|3|2|8	7|3|2|8|1|6	CGS001_A375_96H:EAPP:1|CGS001_A549_96H:EAPP:1|CGS001_HA1E_96H:EAPP:1.5|CGS001_HCC515_96H:EAPP:2|CGS001_HEPG2_96H:EAPP:1.5|CGS001_HT29_96H:EAPP:1|CGS001_MCF7_96H:EAPP:2|CGS001_MCF7_144H:EAPP:2|CGS001_VCAP_120H:EAPP:5
ccsbBroad304_06542	ccsbBroad304_06542	LTBR		trt_oe	96 h	1 ÂµL|2 ÂµL|3 ÂµL|4 ÂµL	97.2239	90.5652	87.4634	1	1	98.5714	95.8763	84.9557	82.8571	81.8182	80.7018	80.5405	69.7842	53.7906	9	0	9	9	81.8|80.5|80.7|82.9|53.8|85|69.8|98.6|95.9	1.17|1.1|1.13|1.28|0.86|1.38|1.05|1.52|1.66	A375|A549|HA1E|HCC515|HEPG2|MCF7|PC3|VCAP|HT29	8|9|6|4	8|9|6|4|1|3	OEB004_A375_96H:BRDN0000407915:-666|OEB004_A549_96H:BRDN0000407915:-666|OEB004_HA1E_96H:BRDN0000407915:-666|OEB004_HCC515_96H:BRDN0000407915:-666|OEB004_HEPG2_96H:BRDN0000407915:-666|OEB004_MCF7_96H:BRDN0000407915:-666|OEB004_PC3_96H:BRDN0000407915:-666|OEB004_VCAP_96H:BRDN0000407915:-666|OEB004_HT29_96H:BRDN0000407915:-666
BRD-K73008154	BRD-K73008154	BRD-K73008154		trt_cp	24 h	10 ÂµM|5 ÂµM	97.34	90.5634	-666	-666	-666	98.7905	95.8894	89.6707	77.9031	73.9684	-666	-666	-666	-666	5	0	5	10	74|77.9|95.9|98.8|89.7	1.14|1.1|1.53|1.71|1.34	A375|A549|HT29|MCF7|PC3	4|3|5|2	-666	DOS046_A375_24H:BRD-K73008154-001-01-2:5|DOS046_A549_24H:BRD-K73008154-001-01-2:5|DOS046_HT29_24H:BRD-K73008154-001-01-2:5|DOS046_MCF7_24H:BRD-K73008154-001-01-2:5|DOS046_PC3_24H:BRD-K73008154-001-01-2:5|DOSBIO001_PC3_24H:BRD-K73008154:9.91582|DOSBIO001_MCF7_24H:BRD-K73008154:9.91582|DOSBIO001_HT29_24H:BRD-K73008154:9.91582|DOSBIO001_A549_24H:BRD-K73008154:9.91582|DOSBIO001_A375_24H:BRD-K73008154…
CGS001-2908	CGS001-2908	NR3C1		trt_sh.cgs	120 h|144 h|96 h	1 ÂµL|1.5 ÂµL|2 ÂµL|5 ÂµL	93.3103	90.558	84.2796	1	1	94.6938	91.9268	89.4999	86.1117	72.9698	70.4757	52.9697	48.814	43.9952	9	0	9	11	94.7|89.5|70.5|91.9|44|53|73|86.1|48.8	1.37|1.23|1.01|1.18|0.81|0.91|1.12|1.19|0.86	A375|A549|HA1E|HCC515|HEPG2|HT29|MCF7|PC3|VCAP	1|4|2|8	1|4|2|8|7|3	CGS001_A375_96H:NR3C1:1|CGS001_A549_96H:NR3C1:1|CGS001_HA1E_96H:NR3C1:1.5|CGS001_HCC515_96H:NR3C1:2|CGS001_HEPG2_96H:NR3C1:1.5|CGS001_HT29_96H:NR3C1:1|CGS001_MCF7_96H:NR3C1:2|CGS001_MCF7_144H:NR3C1:2|CGS001_PC3_96H:NR3C1:2|CGS001_PC3_144H:NR3C1:2|CGS001_VCAP_120H:NR3C1:5
BRD-K73261812	BRD-K73261812	BRD-K73261812		trt_cp	24 h|6 h	10 ÂµM	96.135	90.5248	83.4483	-666	-666	97.5768	94.6932	93.9729	75.8563	72.1481	66.4425	57.0513	38.2865	-83.8425	8	1	9	16	72.1|75.9|94|38.3|57.1|66.4|-83.8|94.7|97.6	1.12|1.07|1.43|0.7|1.01|1.02|-1.07|1.46|1.55	A375|A549|HA1E|HCC515|HEPG2|HT29|MCF7|PC3|VCAP	9|8|3|2	9|8|3|2|1|6	CPC006_A375_6H:BRD-K73261812-001-01-1:10|CPC006_A549_24H:BRD-K73261812-001-01-1:10|CPC006_A549_6H:BRD-K73261812-001-01-1:10|CPC006_HA1E_6H:BRD-K73261812-001-01-1:10|CPC006_HCC515_24H:BRD-K73261812-001-01-1:10|CPC006_HEPG2_6H:BRD-K73261812-001-01-1:10|CPC006_HT29_6H:BRD-K73261812-001-01-1:10|CPC006_MCF7_24H:BRD-K73261812-001-01-1:10|CPC006_MCF7_6H:BRD-K73261812-001-01-1:10|CPC006_PC3_24H:BRD-K7326…
CGS001-4200	CGS001-4200	ME2		trt_sh.cgs	120 h|144 h|96 h	1 ÂµL|1.5 ÂµL|2 ÂµL|5 ÂµL	96.4566	90.4939	84.8934	1	1	98.9594	93.9538	87.1827	81.8798	78.7787	68.6061	67.0412	54.8934	40.6409	9	0	9	11	81.9|78.8|54.9|87.2|40.6|68.6|94|99|67	1.19|1.1|0.9|1.11|0.78|1.05|1.4|1.54|0.98	A375|A549|HA1E|HCC515|HEPG2|HT29|MCF7|PC3|VCAP	8|7|4|1	8|7|4|1|2|6	CGS001_A375_96H:ME2:1|CGS001_A549_96H:ME2:1|CGS001_HA1E_96H:ME2:1.5|CGS001_HCC515_96H:ME2:2|CGS001_HEPG2_96H:ME2:1.5|CGS001_HT29_96H:ME2:1|CGS001_MCF7_96H:ME2:2|CGS001_MCF7_144H:ME2:2|CGS001_PC3_96H:ME2:2|CGS001_PC3_144H:ME2:2|CGS001_VCAP_120H:ME2:5
CGS001-4482	CGS001-4482	MSRA		trt_sh.cgs	120 h|144 h|96 h	1 ÂµL|1.5 ÂµL|2 ÂµL|5 ÂµL	92.7816	90.4465	82.855	1	1	96.85	88.7132	88.1903	88.0327	69.1011	66.2424	0	0	-41.8227	6	1	9	10	88|96.8|88.2|-41.8|0|66.2|0|88.7|69.1	1.25|1.43|1.2|-0.8|0|1.03|0|1.23|1	A375|A549|HA1E|HCC515|HEPG2|HT29|MCF7|PC3|VCAP	2|8|3|1	2|8|3|1|9|6	CGS001_A375_96H:MSRA:1|CGS001_A549_96H:MSRA:1|CGS001_HA1E_96H:MSRA:1.5|CGS001_HCC515_96H:MSRA:2|CGS001_HEPG2_96H:MSRA:1.5|CGS001_HT29_96H:MSRA:1|CGS001_MCF7_144H:MSRA:2|CGS001_PC3_96H:MSRA:2|CGS001_PC3_144H:MSRA:2|CGS001_VCAP_120H:MSRA:5
BRD-A77216878	BRD-A77216878	manumycin-a		trt_cp	24 h|6 h	10 ÂµM|3 ÂµM|500 nM	94.7795	90.3811	85.0282	-666	-666	99.9526	89.6064	86.7586	85.207	81.0878	67.5567	58.7985	29.1209	-86.6218	8	1	9	16	58.8|86.8|89.6|81.1|29.1|-86.6|85.2|100|67.6	0.97|1.26|1.3|1.19|0.75|-1.14|1.33|1.88|1.04	A375|A549|HA1E|HCC515|HEPG2|HT29|MCF7|PC3|VCAP	8|3|2|7	8|3|2|7|4|9	CPC006_A375_24H:BRD-A77216878-001-01-4:10|CPC006_A375_6H:BRD-A77216878-001-01-4:10|CPC006_A549_6H:BRD-A77216878-001-01-4:10|CPC006_HA1E_6H:BRD-A77216878-001-01-4:10|CPC006_HCC515_24H:BRD-A77216878-001-01-4:10|CPC006_HCC515_6H:BRD-A77216878-001-01-4:10|CPC006_HEPG2_6H:BRD-A77216878-001-01-4:10|CPC006_HT29_24H:BRD-A77216878-001-01-4:10|CPC006_MCF7_24H:BRD-A77216878-001-01-4:10|CPC006_PC3_24H:BRD-A7…
CGS001-5709	CGS001-5709	PSMD3		trt_sh.cgs	120 h|96 h	1 ÂµL|1.5 ÂµL|2 ÂµL|5 ÂµL	96.1646	90.3682	81.0647	1	1	98.814	93.5152	87.4725	81.6712	63.1294	61.7862	24.245	0	0	7	0	9	9	24.2|0|0|63.1|81.7|93.5|61.8|87.5|98.8	0.75|0|0|0.87|1.13|1.38|1.02|1.21|1.5	A375|A549|HA1E|HCC515|HEPG2|HT29|MCF7|PC3|VCAP	9|6|8|5	9|6|8|5|4|7	CGS001_A375_96H:PSMD3:1|CGS001_A549_96H:PSMD3:1|CGS001_HA1E_96H:PSMD3:1.5|CGS001_HCC515_96H:PSMD3:2|CGS001_HEPG2_96H:PSMD3:1.5|CGS001_HT29_96H:PSMD3:1|CGS001_MCF7_96H:PSMD3:2|CGS001_PC3_96H:PSMD3:2|CGS001_VCAP_120H:PSMD3:5
BRD-K47150025	BRD-K47150025	KI-8751		trt_cp	24 h|6 h	10 ÂµM|3 ÂµM	98.3708	90.3375	77.8734	-666	-666	98.9557	97.786	86.6956	77.9126	57.7675	48.1227	34.0441	-666	-666	7	0	7	13	77.9|99|97.8|57.8|86.7|48.1|34	1.2|1.67|1.62|0.88|1.36|0.93|0.81	A375|A549|HA1E|HCC515|MCF7|HEPG2|PC3	2|3|5|1	2|3|5|1|4|6	CPC005_A375_24H:BRD-K47150025-001-01-2:10|CPC005_A375_6H:BRD-K47150025-001-01-2:10|CPC005_A549_24H:BRD-K47150025-001-01-2:10|CPC005_A549_6H:BRD-K47150025-001-01-2:10|CPC005_HA1E_24H:BRD-K47150025-001-01-2:10|CPC005_HA1E_6H:BRD-K47150025-001-01-2:10|CPC005_HCC515_6H:BRD-K47150025-001-01-2:10|CPC005_MCF7_24H:BRD-K47150025-001-01-2:10|CVD001_HEPG2_24H:BRD-K47150025-001-01-2:10|CVD001_HEPG2_24H:BRD-K…
CGS001-83694	CGS001-83694	RPS6KL1		trt_sh.cgs	120 h|144 h|168 h|96 h	1 ÂµL|1.5 ÂµL|2 ÂµL|5 ÂµL	97.5754	90.314	77.356	1	1	97.7475	97.4033	96.5044	69.6009	61.4256	41.4545	0	0	-666	6	0	8	10	97.4|0|69.6|61.4|41.5|97.7|0|96.5	1.46|0|1|0.94|0.85|1.51|0|1.41	A375|A549|HA1E|HEPG2|HT29|MCF7|PC3|VCAP	6|1|8|3	6|1|8|3|4|5	CGS001_A375_96H:RPS6KL1:1|CGS001_A549_96H:RPS6KL1:1|CGS001_HA1E_96H:RPS6KL1:1.5|CGS001_HEPG2_96H:RPS6KL1:1.5|CGS001_HT29_96H:RPS6KL1:1|CGS001_MCF7_96H:RPS6KL1:2|CGS001_MCF7_144H:RPS6KL1:2|CGS001_PC3_144H:RPS6KL1:2|CGS001_VCAP_168H:RPS6KL1:5|CGS001_VCAP_120H:RPS6KL1:5
BRD-K66254772	BRD-K66254772	RS-I-002-6		trt_cp	24 h|6 h	10 ÂµM	92.7674	90.3082	88.3731	-666	-666	95.3092	90.2256	88.7114	86.9868	85.8744	83.1311	71.5252	64.8063	-666	8	0	8	12	83.1|90.2|71.5|64.8|85.9|88.7|95.3|87	1.27|1.35|1.03|0.97|1.34|1.4|1.49|1.29	A375|A549|HA1E|HCC515|HT29|MCF7|PC3|VCAP	7|2|6|8	7|2|6|8|5|1	CPC013_A375_6H:BRD-K66254772-001-01-3:10|CPC013_A549_24H:BRD-K66254772-001-01-3:10|CPC013_A549_6H:BRD-K66254772-001-01-3:10|CPC013_HA1E_6H:BRD-K66254772-001-01-3:10|CPC013_HCC515_6H:BRD-K66254772-001-01-3:10|CPC013_HT29_6H:BRD-K66254772-001-01-3:10|CPC013_MCF7_6H:BRD-K66254772-001-01-3:10|CPC013_PC3_24H:BRD-K66254772-001-01-3:10|CPC013_PC3_6H:BRD-K66254772-001-01-3:10|CPC013_VCAP_24H:BRD-K6625477…
CGS001-5927	CGS001-5927	KDM5A		trt_sh.cgs	120 h|144 h|96 h	1 ÂµL|1.5 ÂµL|2 ÂµL|5 ÂµL	96.9239	90.2463	84.3678	1	1	99.171	94.6768	88.1212	79.016	73.8108	71.4107	0	0	-46.5708	6	1	9	11	0|99.2|73.8|0|-46.6|88.1|79|94.7|71.4	0|1.56|1.04|0|-0.75|1.27|1.17|1.36|1.02	A375|A549|HA1E|HCC515|HEPG2|HT29|MCF7|PC3|VCAP	2|8|6|7	2|8|6|7|3|9	CGS001_A375_96H:KDM5A:1|CGS001_A549_96H:KDM5A:1|CGS001_HA1E_96H:KDM5A:1.5|CGS001_HCC515_96H:KDM5A:2|CGS001_HEPG2_96H:KDM5A:1.5|CGS001_HT29_96H:KDM5A:1|CGS001_MCF7_96H:KDM5A:2|CGS001_MCF7_144H:KDM5A:2|CGS001_PC3_96H:KDM5A:2|CGS001_PC3_144H:KDM5A:2|CGS001_VCAP_120H:KDM5A:5
CGS001-1643	CGS001-1643	DDB2		trt_sh.cgs	120 h|144 h|96 h	1 ÂµL|1.5 ÂµL|2 ÂµL|5 ÂµL	94.9738	90.2161	78.7866	1	1	97.0037	92.9438	86.1288	84.7879	58.8153	53.0398	47.3622	35.5932	0	8	0	9	11	92.9|86.1|35.6|97|53|84.8|47.4|58.8|0	1.33|1.18|0.77|1.33|0.87|1.22|0.92|0.94|0	A375|A549|HA1E|HCC515|HEPG2|HT29|MCF7|PC3|VCAP	4|1|2|6	4|1|2|6|8|5	CGS001_A375_96H:DDB2:1|CGS001_A549_96H:DDB2:1|CGS001_HA1E_96H:DDB2:1.5|CGS001_HCC515_96H:DDB2:2|CGS001_HEPG2_96H:DDB2:1.5|CGS001_HT29_96H:DDB2:1|CGS001_MCF7_96H:DDB2:2|CGS001_MCF7_144H:DDB2:2|CGS001_PC3_96H:DDB2:2|CGS001_PC3_144H:DDB2:2|CGS001_VCAP_120H:DDB2:5
CGS001-6857	CGS001-6857	SYT1		trt_sh.cgs	120 h|96 h	1 ÂµL|1.5 ÂµL|2 ÂµL|5 ÂµL	96.0591	90.2114	78.1036	1	1	98.5992	93.5191	84.9656	83.7616	61.0487	46.7273	0	0	-666	6	0	8	9	0|83.8|0|85|46.7|93.5|98.6|61	0|1.13|0|1.17|0.88|1.38|1.52|0.94	A549|HA1E|HCC515|HEPG2|HT29|MCF7|PC3|VCAP	7|6|4|2	7|6|4|2|8|5	CGS001_A549_96H:SYT1:1|CGS001_HA1E_96H:SYT1:1.5|CGS001_HCC515_96H:SYT1:2|CGS001_HEPG2_96H:SYT1:1.5|CGS001_HT29_96H:SYT1:1|CGS001_MCF7_96H:SYT1:2|CGS001_PC3_96H:SYT1:2|CGS001_PC3_120H:SYT1:2|CGS001_VCAP_120H:SYT1:5
ccsbBroad304_00954	ccsbBroad304_00954	LYN		trt_oe	24 h|48 h|72 h|96 h	1 ÂµL|2 ÂµL|4 ÂµL	95.5645	90.1886	84.2499	1	1	96.9052	94.2238	92.4324	77.193	75.2212	69.5238	-69.0648	-666	-666	6	1	7	11	-69.1|92.4|77.2|69.5|75.2|96.9|94.2	-0.93|1.3|1.11|1.13|1.31|1.45|1.38	PC3|A549|HA1E|HCC515|MCF7|A375|HEPG2	6|7|2|3	6|7|2|3|5|4	OEC001_PC3_48H:CCSBBROAD304_00954:-666|OEB004_A549_96H:BRDN0000408249:-666|OEB004_HA1E_96H:BRDN0000408249:-666|OEB004_HCC515_96H:BRDN0000408249:-666|OEB004_MCF7_96H:BRDN0000408249:-666|OEC001_A375_48H:CCSBBROAD304_00954:-666|OEC001_A375_24H:CCSBBROAD304_00954:-666|OEC001_PC3_24H:CCSBBROAD304_00954:-666|OEC001_PC3_72H:CCSBBROAD304_00954:-666|OEC001_PC3_96H:CCSBBROAD304_00954:-666|OEB004_HEPG2_96H:…
CGS001-90861	CGS001-90861	HN1L		trt_sh.cgs	120 h|144 h|96 h	1 ÂµL|1.5 ÂµL|2 ÂµL|5 ÂµL	97.3604	90.1875	78.7332	1	1	97.9552	96.7655	89.7262	76.303	60.2164	51.4325	0	0	0	6	0	9	9	89.7|98|0|60.2|96.8|76.3|51.4|0|0	1.28|1.49|0|0.84|1.37|1.11|0.95|0|0	A375|A549|HA1E|HCC515|HEPG2|HT29|MCF7|PC3|VCAP	2|5|1|6	2|5|1|6|4|7	CGS001_A375_96H:HN1L:1|CGS001_A549_96H:HN1L:1|CGS001_HA1E_96H:HN1L:1.5|CGS001_HCC515_96H:HN1L:2|CGS001_HEPG2_96H:HN1L:1.5|CGS001_HT29_96H:HN1L:1|CGS001_MCF7_144H:HN1L:2|CGS001_PC3_144H:HN1L:2|CGS001_VCAP_120H:HN1L:5
BRD-A06352418	BRD-A06352418	terfenadine		trt_cp	24 h|6 h	10 ÂµM	92.7332	90.1845	76.8623	-666	-666	92.748	92.7184	88.9163	86.3553	84.8708	15.565	0	0	-83.2916	6	1	9	16	92.7|84.9|92.7|86.4|0|0|15.6|88.9|-83.3	1.46|1.22|1.44|1.3|0|0|0.66|1.31|-1.08	A375|HA1E|HCC515|HEPG2|HT29|MCF7|PC3|VCAP|A549	3|1|8|4	3|1|8|4|2|7	CPC004_A375_6H:BRD-A06352418-001-15-0:10|CPC004_HA1E_6H:BRD-A06352418-001-15-0:10|CPC004_HCC515_24H:BRD-A06352418-001-15-0:10|CPC004_HCC515_6H:BRD-A06352418-001-15-0:10|CPC004_HEPG2_6H:BRD-A06352418-001-15-0:10|CPC004_HT29_6H:BRD-A06352418-001-15-0:10|CPC004_MCF7_6H:BRD-A06352418-001-15-0:10|CPC004_PC3_6H:BRD-A06352418-001-15-0:10|CPC004_VCAP_24H:BRD-A06352418-001-15-0:10|CPC015_A375_6H:BRD-A0635…
CGS001-7321	CGS001-7321	UBE2D1		trt_sh.cgs	144 h|96 h	1 ÂµL|1.5 ÂµL|2 ÂµL	94.023	90.1723	82.9149	1	1	94.6947	93.3513	89.1617	83.4815	81.709	55.0909	0	-666	-666	6	0	7	9	89.2|94.7|0|93.4|55.1|83.5|81.7	1.27|1.35|0|1.28|0.93|1.23|1.14	A375|A549|HA1E|HEPG2|HT29|MCF7|PC3	2|4|1|6	2|4|1|6|7|5	CGS001_A375_96H:UBE2D1:1|CGS001_A549_96H:UBE2D1:1|CGS001_HA1E_96H:UBE2D1:1.5|CGS001_HEPG2_96H:UBE2D1:1.5|CGS001_HT29_96H:UBE2D1:1|CGS001_MCF7_96H:UBE2D1:2|CGS001_MCF7_144H:UBE2D1:2|CGS001_PC3_96H:UBE2D1:2|CGS001_PC3_144H:UBE2D1:2
CGS001-513	CGS001-513	ATP5D		trt_sh.cgs	144 h|96 h	1 ÂµL|1.5 ÂµL|2 ÂµL	92.7436	90.119	85.5321	1	1	95.4131	90.074	87.5342	87.4545	85.8526	66.8642	46.8104	0	-666	7	0	8	10	66.9|95.4|87.5|0|46.8|87.5|85.9|90.1	1.05|1.39|1.19|0|0.83|1.25|1.27|1.25	A375|A549|HA1E|HCC515|HEPG2|HT29|MCF7|PC3	2|8|3|6	2|8|3|6|7|1	CGS001_A375_96H:ATP5D:1|CGS001_A549_96H:ATP5D:1|CGS001_HA1E_96H:ATP5D:1.5|CGS001_HCC515_96H:ATP5D:2|CGS001_HEPG2_96H:ATP5D:1.5|CGS001_HT29_96H:ATP5D:1|CGS001_MCF7_96H:ATP5D:2|CGS001_MCF7_144H:ATP5D:2|CGS001_PC3_96H:ATP5D:2|CGS001_PC3_144H:ATP5D:2
BRD-A47816767	BRD-A47816767	BRD-A47816767		trt_cp	24 h|6 h	10 ÂµM	93.0947	90.1009	85.5139	-666	-666	95.3884	90.801	87.1464	87.0678	77.7778	74.9022	74.2152	0	-666	7	0	8	14	95.4|0|87.1|74.9|74.2|87.1|77.8|90.8	1.53|0|1.25|1.11|1.15|1.36|1.17|1.35	A375|A549|HA1E|HCC515|HT29|MCF7|PC3|VCAP	1|8|3|6	1|8|3|6|7|4	CPC007_A375_24H:BRD-A47816767-001-11-1:10|CPC007_A375_6H:BRD-A47816767-001-11-1:10|CPC007_A549_24H:BRD-A47816767-001-11-1:10|CPC007_A549_6H:BRD-A47816767-001-11-1:10|CPC007_HA1E_24H:BRD-A47816767-001-11-1:10|CPC007_HA1E_6H:BRD-A47816767-001-11-1:10|CPC007_HCC515_6H:BRD-A47816767-001-11-1:10|CPC007_HT29_24H:BRD-A47816767-001-11-1:10|CPC007_MCF7_24H:BRD-A47816767-001-11-1:10|CPC007_MCF7_6H:BRD-A478…
CGS001-5209	CGS001-5209	PFKFB3		trt_sh.cgs	120 h|96 h	1 ÂµL|1.5 ÂµL|2 ÂµL|5 ÂµL	91.7344	90.0853	80.803	1	1	92.6342	90.8345	90.6051	86.2672	82.4498	42.0273	29.2121	0	0	7	0	9	9	0|90.6|0|86.3|82.4|29.2|42|90.8|92.6	0|1.26|0|1.09|1.14|0.76|0.88|1.26|1.28	A375|A549|HA1E|HCC515|HEPG2|HT29|MCF7|PC3|VCAP	9|8|2|4	9|8|2|4|5|7	CGS001_A375_96H:PFKFB3:1|CGS001_A549_96H:PFKFB3:1|CGS001_HA1E_96H:PFKFB3:1.5|CGS001_HCC515_96H:PFKFB3:2|CGS001_HEPG2_96H:PFKFB3:1.5|CGS001_HT29_96H:PFKFB3:1|CGS001_MCF7_96H:PFKFB3:2|CGS001_PC3_96H:PFKFB3:2|CGS001_VCAP_120H:PFKFB3:5
CGS001-7276	CGS001-7276	TTR		trt_sh.cgs	120 h|96 h	1 ÂµL|1.5 ÂµL|2 ÂµL|5 ÂµL	95.0602	90.0775	84.4328	1	0	96.9452	93.1752	88.3543	81.8352	74.6248	71.6624	59.1515	55.0705	-666	8	0	8	8	71.7|55.1|88.4|93.2|96.9|59.2|74.6|81.8	1.09|0.88|1.2|1.21|1.37|0.96|1.06|1.12	A375|A549|HA1E|HCC515|HEPG2|HT29|PC3|VCAP	5|4|3|8	5|4|3|8|7|1	CGS001_A375_96H:TTR:1|CGS001_A549_96H:TTR:1|CGS001_HA1E_96H:TTR:1.5|CGS001_HCC515_96H:TTR:2|CGS001_HEPG2_96H:TTR:1.5|CGS001_HT29_96H:TTR:1|CGS001_PC3_96H:TTR:2|CGS001_VCAP_120H:TTR:5
CGS001-701	CGS001-701	BUB1B		trt_sh.cgs	120 h|144 h|168 h|96 h	1 ÂµL|1.5 ÂµL|2 ÂµL|5 ÂµL	96.54	90.0704	85.523	1	1	99.6255	93.4545	84.4708	82.7307	82.162	70.6944	37.0422	0	-65.1269	7	1	9	12	82.2|84.5|70.7|-65.1|0|93.5|82.7|37|99.6	1.19|1.16|1.01|-0.97|0|1.38|1.22|0.78|1.63	A375|A549|HA1E|HCC515|HEPG2|HT29|MCF7|PC3|VCAP	9|6|2|7	9|6|2|7|1|3	CGS001_A375_96H:BUB1B:1|CGS001_A549_96H:BUB1B:1|CGS001_HA1E_96H:BUB1B:1.5|CGS001_HCC515_96H:BUB1B:2|CGS001_HEPG2_96H:BUB1B:1.5|CGS001_HT29_96H:BUB1B:1|CGS001_MCF7_96H:BUB1B:2|CGS001_MCF7_144H:BUB1B:2|CGS001_PC3_96H:BUB1B:2|CGS001_PC3_144H:BUB1B:2|CGS001_VCAP_120H:BUB1B:5|CGS001_VCAP_168H:BUB1B:5
CGS001-22938	CGS001-22938	SNW1		trt_sh.cgs	120 h|96 h	1 ÂµL|1.5 ÂµL|2 ÂµL|5 ÂµL	95.8722	90.0445	71.368	1	1	96.3872	95.3572	95.3333	73.1001	68.03	0	0	0	-51.4981	5	1	9	9	96.4|0|73.1|0|0|95.3|68|95.4|-51.5	1.41|0|1.03|0|0|1.43|1.07|1.38|-0.82	A375|A549|HA1E|HCC515|HEPG2|HT29|MCF7|PC3|VCAP	1|8|6|3	1|8|6|3|7|2	CGS001_A375_96H:SNW1:1|CGS001_A549_96H:SNW1:1|CGS001_HA1E_96H:SNW1:1.5|CGS001_HCC515_96H:SNW1:2|CGS001_HEPG2_96H:SNW1:1.5|CGS001_HT29_96H:SNW1:1|CGS001_MCF7_96H:SNW1:2|CGS001_PC3_96H:SNW1:2|CGS001_VCAP_120H:SNW1:5
BRD-K14027855	BRD-K14027855	BRD-K14027855		trt_cp	24 h|6 h	10 ÂµM	93.1763	90.0281	86.1316	-666	-666	93.1793	93.1734	88.137	85.6227	81.7988	74.8786	66.6615	62.0943	-666	8	0	8	12	74.9|88.1|93.2|81.8|85.6|66.7|62.1|93.2	1.15|1.3|1.41|1.19|1.28|1.04|1.02|1.4	A375|A549|HA1E|HCC515|HEPG2|MCF7|PC3|VCAP	8|3|2|5	8|3|2|5|4|1	CPC009_A375_6H:BRD-K14027855-019-01-8:10|CPC009_A549_24H:BRD-K14027855-019-01-8:10|CPC009_A549_6H:BRD-K14027855-019-01-8:10|CPC009_HA1E_6H:BRD-K14027855-019-01-8:10|CPC009_HCC515_6H:BRD-K14027855-019-01-8:10|CPC009_HEPG2_6H:BRD-K14027855-019-01-8:10|CPC009_MCF7_24H:BRD-K14027855-019-01-8:10|CPC009_MCF7_6H:BRD-K14027855-019-01-8:10|CPC009_PC3_24H:BRD-K14027855-019-01-8:10|CPC009_PC3_6H:BRD-K140278…
BRD-K52321331	BRD-K52321331	BRD-K52321331		trt_cp	24 h|6 h	10 ÂµM	93.4186	89.9748	85.3719	-666	-666	95.818	91.0192	88.1842	84.8777	82.0513	70.2808	67.1116	61.2414	-666	8	0	8	10	67.1|91|95.8|70.3|82.1|88.2|61.2|84.9	1.06|1.37|1.51|1.03|1.24|1.39|1.01|1.25	A375|A549|HA1E|HCC515|HEPG2|MCF7|PC3|VCAP	3|2|6|8	3|2|6|8|5|4	CPC009_A375_6H:BRD-K52321331-019-01-2:10|CPC009_A549_6H:BRD-K52321331-019-01-2:10|CPC009_HA1E_6H:BRD-K52321331-019-01-2:10|CPC009_HCC515_6H:BRD-K52321331-019-01-2:10|CPC009_HEPG2_6H:BRD-K52321331-019-01-2:10|CPC009_MCF7_6H:BRD-K52321331-019-01-2:10|CPC009_PC3_24H:BRD-K52321331-019-01-2:10|CPC009_PC3_6H:BRD-K52321331-019-01-2:10|CPC009_VCAP_24H:BRD-K52321331-019-01-2:10|CPC009_VCAP_6H:BRD-K5232133…
ccsbBroad304_09396	ccsbBroad304_09396	TIRAP		trt_oe	96 h	1 ÂµL|2 ÂµL|4 ÂµL	100	89.9662	83.2888	1	1	100	100	85.3968	74.4681	73.3813	66.4865	63.7427	-666	-666	7	0	7	7	63.7|85.4|100|100|73.4|74.5|66.5	0.96|1.29|1.88|1.8|1.07|1.13|0.98	HA1E|HCC515|HT29|MCF7|PC3|A375|A549	3|4|2|6	3|4|2|6|5|7	OEB005_HA1E_96H:BRDN0000409387:-666|OEB005_HCC515_96H:BRDN0000409387:-666|OEB005_HT29_96H:BRDN0000409387:-666|OEB005_MCF7_96H:BRDN0000409387:-666|OEB005_PC3_96H:BRDN0000409387:-666|OEB005_A375_96H:BRDN0000409387:-666|OEB005_A549_96H:BRDN0000409387:-666
ccsbBroad304_01388	ccsbBroad304_01388	RELB		trt_oe	96 h	1 ÂµL|2 ÂµL|4 ÂµL	94.4219	89.9637	85.1241	1	1	98.2301	90.6137	90.0585	80.9524	76.7892	74.1007	40.2062	-666	-666	7	0	7	7	76.8|90.1|81|90.6|74.1|40.2|98.2	1.14|1.24|1.26|1.25|1.07|0.85|1.75	A375|HA1E|HCC515|HEPG2|PC3|HT29|MCF7	7|4|2|3	7|4|2|3|1|5	OEB006_A375_96H:BRDN0000461613:-666|OEB006_HA1E_96H:BRDN0000461613:-666|OEB006_HCC515_96H:BRDN0000461613:-666|OEB006_HEPG2_96H:BRDN0000461613:-666|OEB006_PC3_96H:BRDN0000461613:-666|OEB006_HT29_96H:BRDN0000461613:-666|OEB006_MCF7_96H:BRDN0000461613:-666
CGS001-55781	CGS001-55781	RIOK2		trt_sh.cgs	120 h|144 h|96 h	1 ÂµL|1.5 ÂµL|2 ÂµL|5 ÂµL	92.8838	89.9625	87.8509	1	1	93.2121	92.5555	87.3998	86.6825	86.0033	81.2519	75.1561	-666	-666	7	0	7	9	87.4|86|81.3|93.2|86.7|92.6|75.2	1.21|1.16|1.12|1.38|1.28|1.29|1.05	A549|HA1E|HEPG2|HT29|MCF7|PC3|VCAP	4|6|1|5	4|6|1|5|2|3	CGS001_A549_96H:RIOK2:1|CGS001_HA1E_96H:RIOK2:1.5|CGS001_HEPG2_96H:RIOK2:1.5|CGS001_HT29_96H:RIOK2:1|CGS001_MCF7_96H:RIOK2:2|CGS001_MCF7_144H:RIOK2:2|CGS001_PC3_96H:RIOK2:2|CGS001_PC3_144H:RIOK2:2|CGS001_VCAP_120H:RIOK2:5
BRD-K83643280	BRD-K83643280	BG-FA-0953		trt_cp	24 h|6 h	10 ÂµM	96.4022	89.9464	77.5555	-666	-666	97.1571	95.6473	91.7197	75.2616	61.0086	44.5388	39.8507	0	-666	7	0	8	11	44.5|61|39.9|0|75.3|91.7|97.2|95.6	0.82|0.91|0.71|0|1.17|1.46|1.56|1.46	A375|HA1E|HCC515|HEPG2|HT29|MCF7|PC3|VCAP	7|8|6|5	7|8|6|5|2|1	CPC013_A375_6H:BRD-K83643280-001-01-1:10|CPC013_HA1E_6H:BRD-K83643280-001-01-1:10|CPC013_HCC515_6H:BRD-K83643280-001-01-1:10|CPC013_HEPG2_6H:BRD-K83643280-001-01-1:10|CPC013_HT29_6H:BRD-K83643280-001-01-1:10|CPC013_MCF7_24H:BRD-K83643280-001-01-1:10|CPC013_MCF7_6H:BRD-K83643280-001-01-1:10|CPC013_PC3_24H:BRD-K83643280-001-01-1:10|CPC013_PC3_6H:BRD-K83643280-001-01-1:10|CPC013_VCAP_24H:BRD-K836432…
BRD-A22713669	BRD-A22713669	BVT-948		trt_cp	24 h|6 h	10 ÂµM	94.5998	89.9397	79.6195	-666	-666	95.5962	93.6034	89.6845	80.8745	63.325	54.6332	-666	-666	-666	6	0	6	10	89.7|63.3|80.9|93.6|54.6|95.6	1.38|0.9|1.19|1.41|0.9|1.58	A375|A549|HCC515|PC3|VCAP|MCF7	6|4|1|3	6|4|1|3|2|5	CPC005_A375_24H:BRD-A22713669-001-01-9:10|CPC005_A375_6H:BRD-A22713669-001-01-9:10|CPC005_A549_24H:BRD-A22713669-001-01-9:10|CPC005_A549_6H:BRD-A22713669-001-01-9:10|CPC005_HCC515_6H:BRD-A22713669-001-01-9:10|CPC005_PC3_24H:BRD-A22713669-001-01-9:10|CPC005_PC3_6H:BRD-A22713669-001-01-9:10|CPC005_VCAP_6H:BRD-A22713669-001-01-9:10|CPC005_MCF7_24H:BRD-A22713669-001-01-9:10|CPC005_MCF7_6H:BRD-A227136…
BRD-A54927599	BRD-A54927599	KF-38789		trt_cp	24 h|6 h	10 ÂµM	92.4454	89.9395	85.8324	-666	-666	93.1319	91.7589	87.8924	86.9747	85.3115	69.9248	54.6392	33.0097	-98.4294	8	1	9	15	91.8|54.6|85.3|-98.4|33|69.9|93.1|87.9|87	1.37|0.84|1.26|-1.47|0.73|0.99|1.41|1.37|1.36	HA1E|HCC515|PC3|VCAP|A375|A549|HEPG2|HT29|MCF7	7|1|8|9	7|1|8|9|3|6	CPC001_HA1E_24H:BRD-A54927599-001-07-8:10|CPC001_HA1E_6H:BRD-A54927599-001-07-8:10|CPC001_HCC515_24H:BRD-A54927599-001-07-8:10|CPC001_HCC515_6H:BRD-A54927599-001-07-8:10|CPC001_PC3_24H:BRD-A54927599-001-07-8:10|CPC001_PC3_6H:BRD-A54927599-001-07-8:10|CPC001_VCAP_24H:BRD-A54927599-001-07-8:10|CPC001_VCAP_6H:BRD-A54927599-001-07-8:10|CPC017_A375_6H:BRD-A54927599-001-07-8:10|CPC017_A549_24H:BRD-A549…
CGS001-7541	CGS001-7541	ZFP161		trt_sh.cgs	120 h|144 h|96 h	1 ÂµL|1.5 ÂµL|2 ÂµL|5 ÂµL	96.3338	89.9391	82.3144	1	1	98.1432	94.5244	84.7856	82.303	79.4007	54.7294	52.9152	34.6408	-666	8	0	8	9	94.5|52.9|54.7|98.1|82.3|84.8|34.6|79.4	1.37|0.86|0.9|1.42|1.18|1.25|0.76|1.09	A375|A549|HA1E|HEPG2|HT29|MCF7|PC3|VCAP	4|1|6|5	4|1|6|5|8|3	CGS001_A375_96H:ZFP161:1|CGS001_A549_96H:ZFP161:1|CGS001_HA1E_96H:ZFP161:1.5|CGS001_HEPG2_96H:ZFP161:1.5|CGS001_HT29_96H:ZFP161:1|CGS001_MCF7_144H:ZFP161:2|CGS001_PC3_96H:ZFP161:2|CGS001_PC3_144H:ZFP161:2|CGS001_VCAP_120H:ZFP161:5
CGS001-5605	CGS001-5605	MAP2K2		trt_sh.cgs	120 h|144 h|96 h	1 ÂµL|1.5 ÂµL|2 ÂµL|5 ÂµL	97.7146	89.9338	75.8891	1	1	99.3226	96.1066	87.4333	76.8726	65.9022	29.697	0	-80.1914	-91.1985	6	2	9	11	99.3|65.9|76.9|-80.2|96.1|29.7|87.4|0|-91.2	1.57|0.97|1.06|-1.07|1.35|0.77|1.29|0|-1.16	A375|A549|HA1E|HCC515|HEPG2|HT29|MCF7|PC3|VCAP	1|5|7|3	1|5|7|3|2|6	CGS001_A375_96H:MAP2K2:1|CGS001_A549_96H:MAP2K2:1|CGS001_HA1E_96H:MAP2K2:1.5|CGS001_HCC515_96H:MAP2K2:2|CGS001_HEPG2_96H:MAP2K2:1.5|CGS001_HT29_96H:MAP2K2:1|CGS001_MCF7_96H:MAP2K2:2|CGS001_MCF7_144H:MAP2K2:2|CGS001_PC3_96H:MAP2K2:2|CGS001_PC3_144H:MAP2K2:2|CGS001_VCAP_120H:MAP2K2:5
ccsbBroad304_05980	ccsbBroad304_05980	CDKN1B		trt_oe	96 h	1 ÂµL|2 ÂµL|4 ÂµL	91.9716	89.9326	84.3222	1	1	94.7368	89.2064	89.1892	86.5979	77.176	69.0266	67.6259	58.1227	-666	8	0	8	8	77.2|89.2|94.7|89.2|58.1|86.6|69|67.6	1.14|1.25|1.35|1.34|0.9|1.43|1.24|1.04	A375|A549|HA1E|HCC515|HEPG2|HT29|MCF7|PC3	3|4|2|6	3|4|2|6|1|7	OEB001_A375_96H:BRDN0000399340:-666|OEB001_A549_96H:BRDN0000399340:-666|OEB001_HA1E_96H:BRDN0000399340:-666|OEB001_HCC515_96H:BRDN0000399340:-666|OEB001_HEPG2_96H:BRDN0000399340:-666|OEB001_HT29_96H:BRDN0000399340:-666|OEB001_MCF7_96H:BRDN0000399340:-666|OEB001_PC3_96H:BRDN0000399340:-666
CGS001-3398	CGS001-3398	ID2		trt_sh.cgs	120 h|144 h|96 h	1 ÂµL|1.5 ÂµL|2 ÂµL|5 ÂµL	98.4909	89.9323	78.6924	1	1	98.5631	98.4186	84.9697	77.7778	59.1355	53.2899	37.7364	0	-75.4511	7	1	9	11	37.7|98.6|-75.5|98.4|0|85|53.3|59.1|77.8	0.85|1.51|-1.03|1.4|0|1.23|0.96|0.94|1.07	A375|A549|HA1E|HCC515|HEPG2|HT29|MCF7|PC3|VCAP	2|4|6|9	2|4|6|9|8|7	CGS001_A375_96H:ID2:1|CGS001_A549_96H:ID2:1|CGS001_HA1E_96H:ID2:1.5|CGS001_HCC515_96H:ID2:2|CGS001_HEPG2_96H:ID2:1.5|CGS001_HT29_96H:ID2:1|CGS001_MCF7_96H:ID2:2|CGS001_MCF7_144H:ID2:2|CGS001_PC3_96H:ID2:2|CGS001_PC3_144H:ID2:2|CGS001_VCAP_120H:ID2:5
BRD-K78122587	BRD-K78122587	NNC-55-0396		trt_cp	24 h|6 h	10 ÂµM	94.9387	89.8789	83.1838	-666	-666	95.5652	94.3121	89.011	80.6273	78.4879	61.0993	57.585	-666	-666	7	0	7	12	80.6|94.3|61.1|78.5|89|95.6|57.6	1.16|1.5|1.01|1.11|1.34|1.57|0.96	HA1E|HCC515|PC3|A549|HEPG2|MCF7|A375	6|2|5|1	6|2|5|1|4|3	CPC003_HA1E_24H:BRD-K78122587-300-01-9:10|CPC003_HA1E_6H:BRD-K78122587-300-01-9:10|CPC003_HCC515_24H:BRD-K78122587-300-01-9:10|CPC003_HCC515_6H:BRD-K78122587-300-01-9:10|CPC003_PC3_24H:BRD-K78122587-300-01-9:10|CPC003_PC3_6H:BRD-K78122587-300-01-9:10|CPC016_A549_24H:BRD-K78122587-300-01-9:10|CPC016_A549_6H:BRD-K78122587-300-01-9:10|CPC016_HEPG2_6H:BRD-K78122587-300-01-9:10|CPC016_MCF7_24H:BRD-K78…
CGS001-5198	CGS001-5198	PFAS		trt_sh.cgs	120 h|96 h	1 ÂµL|1.5 ÂµL|2 ÂµL|5 ÂµL	98.518	89.8685	69.2197	1	1	99.5197	97.5162	92.1348	70.303	55.8442	0	0	0	0	5	0	9	9	97.5|55.8|0|0|0|70.3|0|99.5|92.1	1.46|0.88|0|0|0|1.06|0|1.6|1.27	A375|A549|HA1E|HCC515|HEPG2|HT29|MCF7|PC3|VCAP	8|1|9|6	8|1|9|6|2|3	CGS001_A375_96H:PFAS:1|CGS001_A549_96H:PFAS:1|CGS001_HA1E_96H:PFAS:1.5|CGS001_HCC515_96H:PFAS:2|CGS001_HEPG2_96H:PFAS:1.5|CGS001_HT29_96H:PFAS:1|CGS001_MCF7_96H:PFAS:2|CGS001_PC3_96H:PFAS:2|CGS001_VCAP_120H:PFAS:5
BRD-A38030642	BRD-A38030642	cyclosporin-a		trt_cp	24 h|6 h	10 ÂµM	95.97	89.8593	-666	-666	-666	99.3317	92.6084	84.4627	83.0344	39.5631	-666	-666	-666	-666	5	0	5	12	99.3|83|84.5|92.6|39.6	1.71|1.31|1.37|1.4|0.78	A549|HT29|MCF7|PC3|A375	1|4|3|2	-666	CPC006_A549_24H:BRD-A38030642-001-02-0:10|CPC006_HT29_24H:BRD-A38030642-001-02-0:10|CPC006_MCF7_24H:BRD-A38030642-001-02-0:10|CPC006_PC3_24H:BRD-A38030642-001-02-0:10|CPC017_A375_6H:BRD-A38030642-001-01-2:10|CPC017_A549_24H:BRD-A38030642-001-01-2:10|CPC017_HT29_6H:BRD-A38030642-001-01-2:10|CPC017_MCF7_24H:BRD-A38030642-001-01-2:10|CPC017_MCF7_6H:BRD-A38030642-001-01-2:10|CPC001_PC3_24H:BRD-A38030…
CGS001-51727	CGS001-51727	CMPK1		trt_sh.cgs	120 h|144 h|96 h	1 ÂµL|1.5 ÂµL|2 ÂµL|5 ÂµL	92.5791	89.8307	83.7239	1	1	95.2081	89.9501	88.6156	85.549	84.9098	58.111	41.2121	0	0	7	0	9	10	85.5|88.6|84.9|0|95.2|41.2|58.1|0|90	1.22|1.22|1.14|0|1.34|0.85|1|0|1.23	A375|A549|HA1E|HCC515|HEPG2|HT29|MCF7|PC3|VCAP	5|9|2|1	5|9|2|1|3|7	CGS001_A375_96H:CMPK1:1|CGS001_A549_96H:CMPK1:1|CGS001_HA1E_96H:CMPK1:1.5|CGS001_HCC515_96H:CMPK1:2|CGS001_HEPG2_96H:CMPK1:1.5|CGS001_HT29_96H:CMPK1:1|CGS001_MCF7_144H:CMPK1:2|CGS001_PC3_96H:CMPK1:2|CGS001_PC3_144H:CMPK1:2|CGS001_VCAP_120H:CMPK1:5
BRD-K19295594	BRD-K19295594	gossypol		trt_cp	24 h|6 h	10 ÂµM|500 nM	99.0054	89.8183	84.4872	-666	-666	99.5146	98.4962	80.7692	80.4931	77.1218	70.5283	62.8866	0	-75.5217	7	1	9	15	99.5|98.5|77.1|62.9|80.8|0|80.5|70.5|-75.5	1.71|1.63|1.1|0.94|1.23|0|1.23|1.09|-0.97	A375|A549|HA1E|HCC515|HEPG2|HT29|MCF7|PC3|VCAP	1|2|5|7	1|2|5|7|3|8	CPC006_A375_6H:BRD-K19295594-001-08-5:11.1|CPC006_A549_24H:BRD-K19295594-001-08-5:11.1|CPC006_A549_6H:BRD-K19295594-001-08-5:11.1|CPC006_HA1E_6H:BRD-K19295594-001-08-5:11.1|CPC006_HCC515_24H:BRD-K19295594-001-08-5:11.1|CPC006_HEPG2_6H:BRD-K19295594-001-08-5:11.1|CPC006_HT29_24H:BRD-K19295594-001-08-5:11.1|CPC006_MCF7_24H:BRD-K19295594-001-08-5:11.1|CPC006_PC3_24H:BRD-K19295594-001-08-5:11.1|CPC00…
CGS001-26054	CGS001-26054	SENP6		trt_sh.cgs	120 h|144 h|96 h	1 ÂµL|1.5 ÂµL|2 ÂµL|5 ÂµL	95.3923	89.7832	80.7617	1	1	98.0243	92.7604	92.6667	75.6813	72.5035	52.9338	25.3507	0	0	7	0	9	11	98|92.8|0|0|75.7|92.7|25.4|72.5|52.9	1.5|1.3|0|0|1.06|1.37|0.75|1.05|0.88	A375|A549|HA1E|HCC515|HEPG2|HT29|MCF7|PC3|VCAP	1|2|6|5	1|2|6|5|8|9	CGS001_A375_96H:SENP6:1|CGS001_A549_96H:SENP6:1|CGS001_HA1E_96H:SENP6:1.5|CGS001_HCC515_96H:SENP6:2|CGS001_HEPG2_96H:SENP6:1.5|CGS001_HT29_96H:SENP6:1|CGS001_MCF7_96H:SENP6:2|CGS001_MCF7_144H:SENP6:2|CGS001_PC3_96H:SENP6:2|CGS001_PC3_144H:SENP6:2|CGS001_VCAP_120H:SENP6:5
CGS001-8655	CGS001-8655	DYNLL1		trt_sh.cgs	120 h|96 h	1 ÂµL|1.5 ÂµL|2 ÂµL|5 ÂµL	93.0905	89.7782	85.9033	1	1	93.531	92.6499	89.4737	83.4582	78.5493	77.7576	74.3134	0	-666	7	0	8	8	78.5|92.6|0|93.5|77.8|74.3|89.5|83.5	1.16|1.3|0|1.29|1.13|1.13|1.24|1.14	A375|A549|HA1E|HEPG2|HT29|MCF7|PC3|VCAP	4|2|7|8	4|2|7|8|1|5	CGS001_A375_96H:DYNLL1:1|CGS001_A549_96H:DYNLL1:1|CGS001_HA1E_96H:DYNLL1:1.5|CGS001_HEPG2_96H:DYNLL1:1.5|CGS001_HT29_96H:DYNLL1:1|CGS001_MCF7_96H:DYNLL1:2|CGS001_PC3_96H:DYNLL1:2|CGS001_VCAP_120H:DYNLL1:5
BRD-K67506692	BRD-K67506692	tyrphostin-AG-126		trt_cp	24 h|6 h	10 ÂµM	93.8346	89.7635	84.9166	-666	-666	94.1392	93.53	90.9753	80.4094	80.0123	70.4335	68.5073	-666	-666	7	0	7	9	68.5|80.4|80|93.5|94.1|91|70.4	1.07|1.14|1.15|1.47|1.43|1.44|1.09	A375|A549|HA1E|HCC515|HEPG2|MCF7|PC3	5|4|6|2	5|4|6|2|3|7	CPC014_A375_6H:BRD-K67506692-001-07-9:10|CPC014_A549_24H:BRD-K67506692-001-07-9:10|CPC014_A549_6H:BRD-K67506692-001-07-9:10|CPC014_HA1E_6H:BRD-K67506692-001-07-9:10|CPC014_HCC515_6H:BRD-K67506692-001-07-9:10|CPC014_HEPG2_6H:BRD-K67506692-001-07-9:10|CPC014_MCF7_24H:BRD-K67506692-001-07-9:10|CPC014_MCF7_6H:BRD-K67506692-001-07-9:10|CPC014_PC3_24H:BRD-K67506692-001-07-9:10
CGS001-7543	CGS001-7543	ZFX		trt_sh.cgs	120 h|144 h|96 h	1 ÂµL|1.5 ÂµL|2 ÂµL|5 ÂµL	90.4353	89.7568	88.0777	1	1	91.0246	89.846	89.3302	88.8265	85.5513	83.8874	79.8788	75.1865	47.8404	9	0	9	11	91|75.2|47.8|89.8|83.9|79.9|89.3|85.6|88.8	1.3|1.06|0.87|1.15|1.16|1.14|1.31|1.18|1.21	A375|A549|HA1E|HCC515|HEPG2|HT29|MCF7|PC3|VCAP	1|4|7|9	1|4|7|9|8|5	CGS001_A375_96H:ZFX:1|CGS001_A549_96H:ZFX:1|CGS001_HA1E_96H:ZFX:1.5|CGS001_HCC515_96H:ZFX:2|CGS001_HEPG2_96H:ZFX:1.5|CGS001_HT29_96H:ZFX:1|CGS001_MCF7_96H:ZFX:2|CGS001_MCF7_144H:ZFX:2|CGS001_PC3_96H:ZFX:2|CGS001_PC3_144H:ZFX:2|CGS001_VCAP_120H:ZFX:5
ccsbBroad304_01688	ccsbBroad304_01688	TNFRSF1A		trt_oe	96 h	1 ÂµL|2 ÂµL|4 ÂµL	95.9336	89.7467	-666	1	-666	98.8304	93.0368	92.7835	74.3363	0	-666	-666	-666	-666	4	0	5	5	98.8|0|92.8|74.3|93	1.57|0|1.59|1.31|1.34	HA1E|HCC515|HT29|MCF7|A375	1|5|3|4	-666	OEB003_HA1E_96H:BRDN0000403545:-666|OEB003_HCC515_96H:BRDN0000403545:-666|OEB003_HT29_96H:BRDN0000403545:-666|OEB003_MCF7_96H:BRDN0000403545:-666|OEB003_A375_96H:BRDN0000403545:-666
CGS001-7486	CGS001-7486	WRN		trt_sh.cgs	120 h|144 h|96 h	1 ÂµL|1.5 ÂµL|2 ÂµL|5 ÂµL	92.6775	89.7466	84.1346	1	1	95.5974	89.7576	87.2357	86.3957	73.1586	72.6627	72.4786	53.8077	33.4531	9	0	9	11	86.4|72.5|72.7|53.8|33.5|89.8|87.2|95.6|73.2	1.23|1.02|1.03|0.78|0.66|1.3|1.29|1.38|1.03	A375|A549|HA1E|HCC515|HEPG2|HT29|MCF7|PC3|VCAP	8|6|7|1	8|6|7|1|9|3	CGS001_A375_96H:WRN:1|CGS001_A549_96H:WRN:1|CGS001_HA1E_96H:WRN:1.5|CGS001_HCC515_96H:WRN:2|CGS001_HEPG2_96H:WRN:1.5|CGS001_HT29_96H:WRN:1|CGS001_MCF7_96H:WRN:2|CGS001_MCF7_144H:WRN:2|CGS001_PC3_96H:WRN:2|CGS001_PC3_144H:WRN:2|CGS001_VCAP_120H:WRN:5
BRD-A60414806	BRD-A60414806	vincristine		trt_cp	24 h|6 h	10 ÂµM	91.8264	89.7394	84.6775	-666	-666	92.0777	91.5751	90.1599	85.145	80.4786	68.6286	0	0	0	6	0	9	12	90.2|0|80.5|0|68.6|0|91.6|92.1|85.1	1.32|0|1.2|0|1.07|0|1.38|1.44|1.33	HA1E|HCC515|PC3|VCAP|A375|A549|HEPG2|HT29|MCF7	8|7|1|9	8|7|1|9|3|5	CPC003_HA1E_24H:BRD-A60414806-065-01-6:10|CPC003_HCC515_24H:BRD-A60414806-065-01-6:10|CPC003_HCC515_6H:BRD-A60414806-065-01-6:10|CPC003_PC3_6H:BRD-A60414806-065-01-6:10|CPC003_VCAP_24H:BRD-A60414806-065-01-6:10|CPC015_A375_6H:BRD-A60414806-065-01-6:10|CPC015_A549_24H:BRD-A60414806-065-01-6:10|CPC015_A549_6H:BRD-A60414806-065-01-6:10|CPC015_HEPG2_6H:BRD-A60414806-065-01-6:10|CPC015_HT29_6H:BRD-A60…
BRD-K15600710	BRD-K15600710	obatoclax		trt_cp	24 h|6 h	10 ÂµM	92.6292	89.7388	85.9853	-666	-666	94.9139	90.3444	88.2432	85.4537	80.0334	76.9231	58.123	34.7694	0	8	0	9	13	34.8|80|90.3|58.1|76.9|0|94.9|85.5|88.2	0.75|1.14|1.32|0.88|1.19|0|1.55|1.26|1.3	A375|A549|HA1E|HCC515|HEPG2|HT29|MCF7|PC3|VCAP	7|3|9|8	7|3|9|8|2|5	CPC013_A375_6H:BRD-K15600710-066-01-7:10|CPC013_A549_24H:BRD-K15600710-066-01-7:10|CPC013_A549_6H:BRD-K15600710-066-01-7:10|CPC013_HA1E_6H:BRD-K15600710-066-01-7:10|CPC013_HCC515_6H:BRD-K15600710-066-01-7:10|CPC013_HEPG2_6H:BRD-K15600710-066-01-7:10|CPC013_HT29_6H:BRD-K15600710-066-01-7:10|CPC013_MCF7_6H:BRD-K15600710-066-01-7:10|CPC013_PC3_24H:BRD-K15600710-066-01-7:10|CPC013_PC3_6H:BRD-K1560071…
BRD-K47983010	BRD-K47983010	BX-795		trt_cp	24 h|6 h	10 ÂµM	94.9348	89.7266	79.6601	-666	-666	97.8326	92.037	91.3843	77.6525	60.8624	58.1917	45.1698	0	-98.4625	7	1	9	17	58.2|77.7|-98.5|92|0|97.8|45.2|60.9|91.4	0.96|1.1|-1.61|1.42|0|1.61|0.83|1.01|1.36	A375|A549|HA1E|HCC515|HEPG2|HT29|MCF7|PC3|VCAP	6|4|9|2	6|4|9|2|8|1	CPC006_A375_6H:BRD-K47983010-001-02-1:10|CPC006_A549_24H:BRD-K47983010-001-02-1:10|CPC006_A549_6H:BRD-K47983010-001-02-1:10|CPC006_HA1E_24H:BRD-K47983010-001-02-1:10|CPC006_HCC515_24H:BRD-K47983010-001-02-1:10|CPC006_HCC515_6H:BRD-K47983010-001-02-1:10|CPC006_HEPG2_6H:BRD-K47983010-001-02-1:10|CPC006_HT29_24H:BRD-K47983010-001-02-1:10|CPC006_HT29_6H:BRD-K47983010-001-02-1:10|CPC006_MCF7_24H:BRD-K…
CGS001-375133	CGS001-375133	PI4KAP2		trt_sh.cgs	120 h|96 h	1 ÂµL|1.5 ÂµL|2 ÂµL|5 ÂµL	96.2942	89.7147	71.0762	1	1	96.6667	95.9218	95.2371	71.0334	67.5981	0	0	0	0	5	0	9	9	67.6|0|0|95.9|0|96.7|71|95.2|0	1.06|0|0|1.29|0|1.49|1.1|1.37|0	A375|A549|HA1E|HCC515|HEPG2|HT29|MCF7|PC3|VCAP	6|4|8|7	6|4|8|7|1|2	CGS001_A375_96H:PI4KAP2:1|CGS001_A549_96H:PI4KAP2:1|CGS001_HA1E_96H:PI4KAP2:1.5|CGS001_HCC515_96H:PI4KAP2:2|CGS001_HEPG2_96H:PI4KAP2:1.5|CGS001_HT29_96H:PI4KAP2:1|CGS001_MCF7_96H:PI4KAP2:2|CGS001_PC3_96H:PI4KAP2:2|CGS001_VCAP_120H:PI4KAP2:5
BRD-A19633847	BRD-A19633847	perhexiline		trt_cp	24 h|6 h	1 ÂµM|10 nM|10 ÂµM|100 nM|3 ÂµM	99.4491	89.7085	77.5836	-666	-666	99.6263	99.2718	81.5498	78.3861	72.0343	34.6333	0	0	-90.5318	6	1	9	20	99.3|81.5|78.4|0|99.6|34.6|-90.5|72|0	1.69|1.17|1.15|0|1.77|0.53|-1.15|1.09|0	A375|HA1E|HCC515|HEPG2|HT29|MCF7|VCAP|A549|PC3	5|1|2|3	5|1|2|3|8|6	CPC006_A375_24H:BRD-A19633847-050-20-6:10|CPC006_A375_6H:BRD-A19633847-050-20-6:10|CPC006_HA1E_24H:BRD-A19633847-050-20-6:10|CPC006_HA1E_6H:BRD-A19633847-050-20-6:10|CPC006_HCC515_24H:BRD-A19633847-050-20-6:10|CPC006_HEPG2_6H:BRD-A19633847-050-20-6:10|CPC006_HT29_24H:BRD-A19633847-050-20-6:10|CPC006_HT29_6H:BRD-A19633847-050-20-6:10|CPC006_MCF7_24H:BRD-A19633847-050-20-6:10|CPC006_VCAP_24H:BRD-A1…
CGS001-79885	CGS001-79885	HDAC11		trt_sh.cgs	120 h|96 h	1 ÂµL|1.5 ÂµL|2 ÂµL|5 ÂµL	96.3057	89.6778	67.3241	1	1	98.0788	94.5325	88.2022	77.8976	45.2335	0	-56.1818	-666	-666	5	1	7	8	45.2|94.5|77.9|-56.2|0|98.1|88.2	0.79|1.3|1.08|-0.92|0|1.48|1.2	A549|HA1E|HEPG2|HT29|MCF7|PC3|VCAP	6|2|7|3	6|2|7|3|1|5	CGS001_A549_96H:HDAC11:1|CGS001_HA1E_96H:HDAC11:1.5|CGS001_HEPG2_96H:HDAC11:1.5|CGS001_HT29_96H:HDAC11:1|CGS001_MCF7_96H:HDAC11:2|CGS001_PC3_96H:HDAC11:2|CGS001_PC3_120H:HDAC11:2|CGS001_VCAP_120H:HDAC11:5
CGS001-6117	CGS001-6117	RPA1		trt_sh.cgs	120 h|144 h|96 h	1 ÂµL|1.5 ÂµL|2 ÂµL|5 ÂµL	95.9243	89.662	59.7746	1	1	98.7354	93.1132	86.1917	80.6076	0	0	0	0	0	4	0	9	11	93.1|0|0|80.6|0|0|98.7|86.2|0	1.34|0|0|1.03|0|0|1.54|1.19|0	A375|A549|HA1E|HCC515|HEPG2|HT29|MCF7|PC3|VCAP	7|1|8|4	7|1|8|4|2|3	CGS001_A375_96H:RPA1:1|CGS001_A549_96H:RPA1:1|CGS001_HA1E_96H:RPA1:1.5|CGS001_HCC515_96H:RPA1:2|CGS001_HEPG2_96H:RPA1:1.5|CGS001_HT29_96H:RPA1:1|CGS001_MCF7_96H:RPA1:2|CGS001_MCF7_144H:RPA1:2|CGS001_PC3_96H:RPA1:2|CGS001_PC3_144H:RPA1:2|CGS001_VCAP_120H:RPA1:5
ccsbBroad304_00430	ccsbBroad304_00430	GADD45A		trt_oe	96 h	1 ÂµL|2 ÂµL|4 ÂµL	93.0984	89.638	85.2365	1	1	94.8454	91.3513	86.2816	86.0735	76.6082	76.259	40.708	30.1587	-666	8	0	8	8	86.1|91.4|76.6|30.2|86.3|94.8|40.7|76.3	1.25|1.28|1.11|0.82|1.15|1.66|0.93|1.08	A375|A549|HA1E|HCC515|HEPG2|HT29|MCF7|PC3	6|2|5|1	6|2|5|1|3|8	OEB005_A375_96H:BRDN0000409098:-666|OEB005_A549_96H:BRDN0000409098:-666|OEB005_HA1E_96H:BRDN0000409098:-666|OEB005_HCC515_96H:BRDN0000409098:-666|OEB005_HEPG2_96H:BRDN0000409098:-666|OEB005_HT29_96H:BRDN0000409098:-666|OEB005_MCF7_96H:BRDN0000409098:-666|OEB005_PC3_96H:BRDN0000409098:-666
BRD-K41925105	BRD-K41925105	BRD-K41925105		trt_cp	24 h|6 h	10 ÂµM	93.2897	89.6301	85.971	-666	-666	95.2029	91.3764	86.5898	85.3513	81.6716	75.6338	43.3345	-666	-666	7	0	7	10	86.6|95.2|43.3|85.4|81.7|91.4|75.6	1.33|1.47|0.74|1.33|1.25|1.38|1.14	A375|HA1E|HCC515|HT29|MCF7|PC3|VCAP	2|6|1|4	2|6|1|4|5|7	CPC013_A375_6H:BRD-K41925105-001-01-6:10|CPC013_HA1E_6H:BRD-K41925105-001-01-6:10|CPC013_HCC515_6H:BRD-K41925105-001-01-6:10|CPC013_HT29_6H:BRD-K41925105-001-01-6:10|CPC013_MCF7_24H:BRD-K41925105-001-01-6:10|CPC013_PC3_24H:BRD-K41925105-001-01-6:10|CPC013_VCAP_24H:BRD-K41925105-001-01-6:10|CPC013_VCAP_6H:BRD-K41925105-001-01-6:10|CPC013_MCF7_6H:BRD-K41925105-001-01-6:10|CPC013_PC3_6H:BRD-K4192510…
CGS001-1837	CGS001-1837	DTNA		trt_sh.cgs	120 h|144 h|96 h	1 ÂµL|1.5 ÂµL|2 ÂµL|5 ÂµL	94.4804	89.606	77.9318	0	1	98.8395	90.1214	86.4954	82.9678	76.5199	32.6467	0	-80.8573	-83.9103	6	2	9	11	90.1|98.8|86.5|-80.9|76.5|0|83|-83.9|32.6	1.28|1.53|1.17|-1.07|1.07|0|1.22|-1.13|0.72	A375|A549|HA1E|HCC515|HEPG2|HT29|MCF7|PC3|VCAP	2|1|3|7	2|1|3|7|5|9	CGS001_A375_96H:DTNA:1|CGS001_A549_96H:DTNA:1|CGS001_HA1E_96H:DTNA:1.5|CGS001_HCC515_96H:DTNA:2|CGS001_HEPG2_96H:DTNA:1.5|CGS001_HT29_96H:DTNA:1|CGS001_MCF7_96H:DTNA:2|CGS001_MCF7_144H:DTNA:2|CGS001_PC3_96H:DTNA:2|CGS001_PC3_144H:DTNA:2|CGS001_VCAP_120H:DTNA:5
BRD-K44732214	BRD-K44732214	BRD-K44732214		trt_cp	24 h	10 ÂµM|5 ÂµM	93.8984	89.5961	-666	-666	-666	97.8697	89.9272	87.2542	83.3333	80.5241	-666	-666	-666	-666	5	0	5	9	97.9|83.3|80.5|87.3|89.9	1.59|1.31|1.23|1.31|1.39	A549|HT29|MCF7|PC3|A375	1|5|4|2	-666	DOS057_A549_24H:BRD-K44732214-001-01-1:5|DOS057_HT29_24H:BRD-K44732214-001-01-1:5|DOS057_MCF7_24H:BRD-K44732214-001-01-1:5|DOS057_PC3_24H:BRD-K44732214-001-01-1:5|DOSBIO002_MCF7_24H:BRD-K44732214:10.0665|DOSBIO002_PC3_24H:BRD-K44732214:10.0665|DOSBIO002_HT29_24H:BRD-K44732214:10.0665|DOSBIO002_A549_24H:BRD-K44732214:10.0665|DOSBIO002_A375_24H:BRD-K44732214:10.0665
BRD-A18763547	BRD-A18763547	BAX-channel-blocker		trt_cp	24 h|6 h	1 nM|1 ÂµM|10 nM|10 ÂµM|100 nM|3 ÂµM|500 nM	94.958	89.4669	72.8195	-666	-666	97.6084	92.3077	88.7743	79.1771	64.2681	14.7814	0	0	-73.9872	6	1	9	29	88.8|79.2|0|92.3|97.6|14.8|-74|0|64.3	1.37|1.12|0|1.39|1.6|0.45|-0.94|0|0.94	A375|A549|HCC515|HEPG2|HT29|MCF7|PC3|VCAP|HA1E	5|4|1|2	5|4|1|2|9|6	CPC006_A375_6H:BRD-A18763547-300-04-8:10|CPC006_A549_24H:BRD-A18763547-300-04-8:10|CPC006_A549_6H:BRD-A18763547-300-04-8:10|CPC006_HCC515_6H:BRD-A18763547-300-04-8:10|CPC006_HEPG2_6H:BRD-A18763547-300-04-8:10|CPC006_HT29_24H:BRD-A18763547-300-04-8:10|CPC006_HT29_6H:BRD-A18763547-300-04-8:10|CPC006_MCF7_6H:BRD-A18763547-300-04-8:10|CPC006_PC3_6H:BRD-A18763547-300-04-8:10|CPC006_VCAP_6H:BRD-A187635…
CGS001-6207	CGS001-6207	RPS13		trt_sh.cgs	120 h|96 h	1 ÂµL|1.5 ÂµL|2 ÂµL|5 ÂµL	96.8866	89.4581	81.3927	1	1	98.0807	95.6926	91.635	72.4242	68.2887	62.2347	0	-36.2255	-666	6	1	8	8	98.1|-36.2|68.3|0|72.4|95.7|91.6|62.2	1.5|-0.69|0.99|0|1.08|1.44|1.27|0.95	A375|A549|HA1E|HEPG2|HT29|MCF7|PC3|VCAP	1|6|7|5	1|6|7|5|3|8	CGS001_A375_96H:RPS13:1|CGS001_A549_96H:RPS13:1|CGS001_HA1E_96H:RPS13:1.5|CGS001_HEPG2_96H:RPS13:1.5|CGS001_HT29_96H:RPS13:1|CGS001_MCF7_96H:RPS13:2|CGS001_PC3_96H:RPS13:2|CGS001_VCAP_120H:RPS13:5
BRD-A25337146	BRD-A25337146	AT-SUMO-1		trt_cp	24 h|6 h	10 ÂµM	93.039	89.4467	84.662	-666	-666	93.4809	92.5971	91.704	80.0047	76.8336	73.3516	60.6114	0	0	7	0	9	10	92.6|0|93.5|60.6|73.4|91.7|76.8|80|0	1.46|0|1.42|0.91|1.16|1.43|1.16|1.2|0	A375|A549|HA1E|HCC515|HEPG2|HT29|MCF7|PC3|VCAP	3|1|6|8	3|1|6|8|7|5	CPC014_A375_6H:BRD-A25337146-003-07-0:10|CPC014_A549_24H:BRD-A25337146-003-07-0:10|CPC014_HA1E_6H:BRD-A25337146-003-07-0:10|CPC014_HCC515_6H:BRD-A25337146-003-07-0:10|CPC014_HEPG2_6H:BRD-A25337146-003-07-0:10|CPC014_HT29_6H:BRD-A25337146-003-07-0:10|CPC014_MCF7_24H:BRD-A25337146-003-07-0:10|CPC014_PC3_6H:BRD-A25337146-003-07-0:10|CPC014_MCF7_6H:BRD-A25337146-003-07-0:10|CPC014_VCAP_24H:BRD-A25337…
BRD-A22783572	BRD-A22783572	vinblastine		trt_cp	24 h|6 h	10 ÂµM	91.1523	89.4334	83.6369	-666	-666	93.4978	88.8069	87.8431	87.5859	75.4579	68.6299	66.3704	49.9393	0	8	0	9	13	88.8|66.4|87.6|0|49.9|68.6|75.5|93.5|87.8	1.29|0.99|1.31|0|0.87|0.97|1.18|1.47|1.38	HA1E|HCC515|PC3|VCAP|A375|A549|HEPG2|HT29|MCF7	8|1|9|3	8|1|9|3|7|6	CPC001_HA1E_24H:BRD-A22783572-065-01-3:10|CPC001_HA1E_6H:BRD-A22783572-065-01-3:10|CPC001_HCC515_24H:BRD-A22783572-065-01-3:10|CPC001_HCC515_6H:BRD-A22783572-065-01-3:10|CPC001_PC3_24H:BRD-A22783572-065-01-3:10|CPC001_VCAP_24H:BRD-A22783572-065-01-3:10|CPC016_A375_6H:BRD-A22783572-065-01-3:10|CPC016_A549_24H:BRD-A22783572-065-01-3:10|CPC016_A549_6H:BRD-A22783572-065-01-3:10|CPC016_HEPG2_6H:BRD-A2…
BRD-A33746814	BRD-A33746814	avicin-g		trt_cp	24 h|6 h	1 ÂµM|10 ÂµM|100 nM|3 ÂµM|500 nM	93.4768	89.3385	80.6901	-666	-666	93.8877	93.0658	85.3022	85.0982	65.5761	61.2108	36.2864	-59.8294	-666	7	1	8	34	93.9|61.2|93.1|85.1|65.6|36.3|-59.8|85.3	1.43|0.95|1.41|1.25|1.03|0.76|-0.87|1.3	PC3|HT29|HA1E|A549|MCF7|A375|HCC515|HEPG2	1|3|8|4	1|3|8|4|5|2	PCLB001_PC3_6H:BRD-A33746814-001-01-0:0.16|PCLB001_PC3_6H:BRD-A33746814-001-01-0:3.33|PCLB001_PC3_24H:BRD-A33746814-001-01-0:10|PCLB001_HT29_24H:BRD-A33746814-001-01-0:1.11|PCLB001_HA1E_24H:BRD-A33746814-001-01-0:10|PCLB001_HA1E_24H:BRD-A33746814-001-01-0:0.37|PCLB001_HA1E_24H:BRD-A33746814-001-01-0:1.11|PCLB001_HA1E_24H:BRD-A33746814-001-01-0:3.33|PCLB001_A549_6H:BRD-A33746814-001-01-0:10|PCLB00…
CGS001-10352	CGS001-10352	WARS2		trt_sh.cgs	120 h|96 h	1 ÂµL|1.5 ÂµL|2 ÂµL|5 ÂµL	93.8699	89.3259	82.0126	1	1	93.9035	93.8363	88.8485	80.7153	69.1075	65.6643	0	0	0	6	0	9	9	93.9|69.1|65.7|0|0|88.8|80.7|93.8|0	1.36|1|0.98|0|0|1.29|1.2|1.33|0	A375|A549|HA1E|HCC515|HEPG2|HT29|MCF7|PC3|VCAP	1|8|6|7	1|8|6|7|2|3	CGS001_A375_96H:WARS2:1|CGS001_A549_96H:WARS2:1|CGS001_HA1E_96H:WARS2:1.5|CGS001_HCC515_96H:WARS2:2|CGS001_HEPG2_96H:WARS2:1.5|CGS001_HT29_96H:WARS2:1|CGS001_MCF7_96H:WARS2:2|CGS001_PC3_96H:WARS2:2|CGS001_VCAP_120H:WARS2:5
CGS001-10544	CGS001-10544	PROCR		trt_sh.cgs	120 h|96 h	1 ÂµL|1.5 ÂµL|2 ÂµL|5 ÂµL	92.811	89.3201	82.814	1	1	93.2584	92.3636	90.3226	81.3358	75.5053	64.0982	39.5627	38.4913	0	8	0	9	9	64.1|38.5|90.3|93.3|39.6|92.4|0|75.5|81.3	1.04|0.71|1.23|1.21|0.76|1.36|0|1.08|1.11	A375|A549|HA1E|HCC515|HEPG2|HT29|MCF7|PC3|VCAP	4|6|3|9	4|6|3|9|8|1	CGS001_A375_96H:PROCR:1|CGS001_A549_96H:PROCR:1|CGS001_HA1E_96H:PROCR:1.5|CGS001_HCC515_96H:PROCR:2|CGS001_HEPG2_96H:PROCR:1.5|CGS001_HT29_96H:PROCR:1|CGS001_MCF7_96H:PROCR:2|CGS001_PC3_96H:PROCR:2|CGS001_VCAP_120H:PROCR:5
CGS001-1786	CGS001-1786	DNMT1		trt_sh.cgs	144 h|96 h	1 ÂµL|1.5 ÂµL|2 ÂµL	96.3334	89.2862	80.4515	1	1	98.871	93.7957	82.5495	81.9287	67.5951	57.9692	34.6061	-42.4276	-666	7	1	8	10	98.9|81.9|-42.4|58|67.6|34.6|93.8|82.5	1.54|1.13|-0.78|0.82|0.99|0.8|1.39|1.15	A375|A549|HA1E|HCC515|HEPG2|HT29|MCF7|PC3	1|7|8|2	1|7|8|2|5|4	CGS001_A375_96H:DNMT1:1|CGS001_A549_96H:DNMT1:1|CGS001_HA1E_96H:DNMT1:1.5|CGS001_HCC515_96H:DNMT1:2|CGS001_HEPG2_96H:DNMT1:1.5|CGS001_HT29_96H:DNMT1:1|CGS001_MCF7_96H:DNMT1:2|CGS001_MCF7_144H:DNMT1:2|CGS001_PC3_96H:DNMT1:2|CGS001_PC3_144H:DNMT1:2
CGS001-8493	CGS001-8493	PPM1D		trt_sh.cgs	120 h|144 h|96 h	1 ÂµL|1.5 ÂµL|2 ÂµL|5 ÂµL	92.2191	89.2456	81.9629	1	1	93.3297	91.1085	87.8419	84.7022	74.7448	60.0499	44.6317	0	0	7	0	9	11	84.7|87.8|93.3|60|0|0|91.1|74.7|44.6	1.22|1.21|1.27|0.84|0|0|1.34|1.07|0.83	A375|A549|HA1E|HCC515|HEPG2|HT29|MCF7|PC3|VCAP	3|7|2|1	3|7|2|1|8|4	CGS001_A375_96H:PPM1D:1|CGS001_A549_96H:PPM1D:1|CGS001_HA1E_96H:PPM1D:1.5|CGS001_HCC515_96H:PPM1D:2|CGS001_HEPG2_96H:PPM1D:1.5|CGS001_HT29_96H:PPM1D:1|CGS001_MCF7_96H:PPM1D:2|CGS001_MCF7_144H:PPM1D:2|CGS001_PC3_96H:PPM1D:2|CGS001_PC3_144H:PPM1D:2|CGS001_VCAP_120H:PPM1D:5
BRD-A26199074	BRD-A26199074	calmidazolium		trt_cp	24 h|6 h	10 ÂµM	95.1593	89.2387	71.9169	-666	-666	97.426	92.8927	88.8889	77.7473	74.5467	0	-666	-666	-666	5	0	6	9	88.9|74.5|77.7|97.4|92.9|0	1.31|1.1|1.21|1.65|1.4|0	A549|HCC515|HEPG2|MCF7|PC3|HT29	4|5|1|3	4|5|1|3|2|6	CPC014_A549_24H:BRD-A26199074-003-02-0:10|CPC014_HCC515_6H:BRD-A26199074-003-02-0:10|CPC014_HEPG2_6H:BRD-A26199074-003-02-0:10|CPC014_MCF7_24H:BRD-A26199074-003-02-0:10|CPC014_MCF7_6H:BRD-A26199074-003-02-0:10|CPC014_PC3_24H:BRD-A26199074-003-02-0:10|CPC014_PC3_6H:BRD-A26199074-003-02-0:10|CPC014_A549_6H:BRD-A26199074-003-02-0:10|CPC014_HT29_6H:BRD-A26199074-003-02-0:10
BRD-K95352812	BRD-K95352812	BRD-K95352812		trt_cp	24 h|6 h	10 ÂµM	98.6499	89.1043	81.1741	-666	-666	99.5752	97.7245	86.846	72.2716	71.2811	59.3461	38.254	0	-666	7	0	8	11	99.6|0|97.7|72.3|86.8|59.3|71.3|38.3	1.72|0|1.62|1.06|1.36|1|1.08|0.77	A375|A549|HA1E|HCC515|HT29|PC3|VCAP|MCF7	1|3|5|4	1|3|5|4|7|6	CPC007_A375_24H:BRD-K95352812-019-02-2:10|CPC007_A375_6H:BRD-K95352812-019-02-2:10|CPC007_A549_6H:BRD-K95352812-019-02-2:10|CPC007_HA1E_6H:BRD-K95352812-019-02-2:10|CPC007_HCC515_6H:BRD-K95352812-019-02-2:10|CPC007_HT29_6H:BRD-K95352812-019-02-2:10|CPC007_PC3_6H:BRD-K95352812-019-02-2:10|CPC007_VCAP_24H:BRD-K95352812-019-02-2:10|CPC007_VCAP_6H:BRD-K95352812-019-02-2:10|CPC007_MCF7_24H:BRD-K953528…
BRD-K56411643	BRD-K56411643	BRD-K56411643		trt_cp	24 h|6 h	0.04 ÂµM|0.12 ÂµM|0.37 ÂµM|1.11 ÂµM|10 ÂµM|3.33 ÂµM	94.457	89.0944	85.1952	-666	-666	97.2325	91.6815	83.9686	83.4951	82.6341	72.1596	56.6289	52.452	49.7253	9	0	9	41	83.5|72.2|91.7|49.7|56.6|52.5|82.6|84|97.2	1.27|1.02|1.41|0.93|0.94|0.95|1.23|1.32|1.58	A375|A549|HCC515|HEPG2|MCF7|PC3|VCAP|HT29|HA1E	9|3|8|1	9|3|8|1|7|2	CPC006_A375_6H:BRD-K56411643-001-02-6:10|CPC006_A549_24H:BRD-K56411643-001-02-6:10|CPC006_A549_6H:BRD-K56411643-001-02-6:10|CPC006_HCC515_6H:BRD-K56411643-001-02-6:10|CPC006_HEPG2_6H:BRD-K56411643-001-02-6:10|CPC006_MCF7_24H:BRD-K56411643-001-02-6:10|CPC006_PC3_24H:BRD-K56411643-001-02-6:10|CPC006_PC3_6H:BRD-K56411643-001-02-6:10|CPC006_VCAP_24H:BRD-K56411643-001-02-6:10|CPC006_VCAP_6H:BRD-K56411…
BRD-K47869605	BRD-K47869605	podophyllotoxin		trt_cp	24 h|6 h	10 ÂµM|3 ÂµM	89.6174	89.0729	83.3401	-666	-666	90.2214	89.0135	89.0073	88.0495	78.0431	65.7059	-77.1774	-666	-666	6	1	7	16	90.2|-77.2|65.7|89|78|88|89	1.32|-0.99|0.93|1.39|1.21|1.32|1.33	HA1E|HCC515|A549|HT29|MCF7|HEPG2|PC3	1|4|7|6	1|4|7|6|5|3	CPC003_HA1E_24H:BRD-K47869605-001-18-9:10|CPC003_HCC515_24H:BRD-K47869605-001-18-9:10|CPC015_A549_24H:BRD-K47869605-001-18-9:10|CPC015_A549_6H:BRD-K47869605-001-18-9:10|CPC015_HT29_6H:BRD-K47869605-001-18-9:10|CPC020_HCC515_6H:BRD-K47869605-001-27-0:10|CPC020_HT29_6H:BRD-K47869605-001-27-0:10|CPC020_MCF7_24H:BRD-K47869605-001-27-0:10|CPC020_MCF7_6H:BRD-K47869605-001-27-0:10|CVD001_HEPG2_24H:BRD-K…
BRD-A37735495	BRD-A37735495	BRD-A37735495		trt_cp	24 h|6 h	10 ÂµM	92.7472	89.058	86.136	-666	-666	93.6508	91.8437	85.4611	85.2765	82.5397	78.0443	70.9207	58.2524	-666	8	0	8	11	82.5|78|70.9|85.3|91.8|93.7|85.5|58.3	1.17|1.12|1.04|1.33|1.46|1.42|1.26|0.96	A549|HA1E|HCC515|HT29|MCF7|PC3|VCAP|A375	6|5|7|4	6|5|7|4|1|2	CPC010_A549_24H:BRD-A37735495-001-10-6:10|CPC010_A549_6H:BRD-A37735495-001-10-6:10|CPC010_HA1E_6H:BRD-A37735495-001-10-6:10|CPC010_HCC515_6H:BRD-A37735495-001-10-6:10|CPC010_HT29_6H:BRD-A37735495-001-10-6:10|CPC010_MCF7_6H:BRD-A37735495-001-10-6:10|CPC010_PC3_24H:BRD-A37735495-001-10-6:10|CPC010_PC3_6H:BRD-A37735495-001-10-6:10|CPC010_VCAP_6H:BRD-A37735495-001-10-6:10|CPC010_A375_6H:BRD-A37735495…
CGS001-2831	CGS001-2831	NPBWR1		trt_sh.cgs	120 h|96 h	1 ÂµL|1.5 ÂµL|2 ÂµL|5 ÂµL	90.3253	89.0414	79.0246	0	0	91.1375	89.5131	88.5131	87.0021	65.0082	52.9737	44.0699	26.2424	0	8	0	9	9	91.1|0|65|89.5|87|26.2|53|88.5|44.1	1.3|0|0.97|1.14|1.19|0.74|0.96|1.22|0.83	A375|A549|HA1E|HCC515|HEPG2|HT29|MCF7|PC3|VCAP	1|4|8|5	1|4|8|5|3|7	CGS001_A375_96H:NPBWR1:1|CGS001_A549_96H:NPBWR1:1|CGS001_HA1E_96H:NPBWR1:1.5|CGS001_HCC515_96H:NPBWR1:2|CGS001_HEPG2_96H:NPBWR1:1.5|CGS001_HT29_96H:NPBWR1:1|CGS001_MCF7_96H:NPBWR1:2|CGS001_PC3_96H:NPBWR1:2|CGS001_VCAP_120H:NPBWR1:5
BRD-A93942655	BRD-A93942655	BRD-A93942655		trt_cp	24 h|6 h	10 ÂµM	93.9693	88.9823	85.2336	-666	-666	95.5461	92.3925	88.5609	79.4296	79.0732	76.3993	63.8394	0	-666	7	0	8	13	79.4|76.4|88.6|92.4|79.1|63.8|95.5|0	1.22|1.08|1.29|1.43|1.23|1|1.5|0	A375|A549|HA1E|HCC515|HT29|MCF7|PC3|VCAP	7|4|3|1	7|4|3|1|5|2	CPC007_A375_24H:BRD-A93942655-001-02-2:10|CPC007_A375_6H:BRD-A93942655-001-02-2:10|CPC007_A549_24H:BRD-A93942655-001-02-2:10|CPC007_A549_6H:BRD-A93942655-001-02-2:10|CPC007_HA1E_6H:BRD-A93942655-001-02-2:10|CPC007_HCC515_6H:BRD-A93942655-001-02-2:10|CPC007_HT29_24H:BRD-A93942655-001-02-2:10|CPC007_HT29_6H:BRD-A93942655-001-02-2:10|CPC007_MCF7_24H:BRD-A93942655-001-02-2:10|CPC007_MCF7_6H:BRD-A9394…
CGS001-4092	CGS001-4092	SMAD7		trt_sh.cgs	120 h|144 h|96 h	1 ÂµL|1.5 ÂµL|2 ÂµL|5 ÂµL	91.8974	88.9677	85.0698	1	1	92.8839	90.9109	86.058	86.0182	79.2727	75.2752	0	0	-666	6	0	8	10	75.3|86|86.1|0|79.3|90.9|0|92.9	1.12|1.18|1.16|0|1.14|1.34|0|1.29	A375|A549|HA1E|HEPG2|HT29|MCF7|PC3|VCAP	8|6|3|2	8|6|3|2|5|1	CGS001_A375_96H:SMAD7:1|CGS001_A549_96H:SMAD7:1|CGS001_HA1E_96H:SMAD7:1.5|CGS001_HEPG2_96H:SMAD7:1.5|CGS001_HT29_96H:SMAD7:1|CGS001_MCF7_96H:SMAD7:2|CGS001_MCF7_144H:SMAD7:2|CGS001_PC3_96H:SMAD7:2|CGS001_PC3_144H:SMAD7:2|CGS001_VCAP_120H:SMAD7:5
CGS001-9700	CGS001-9700	ESPL1		trt_sh.cgs	120 h|96 h	1 ÂµL|1.5 ÂµL|2 ÂµL|5 ÂµL	92.0787	88.9299	84.6122	1	1	93.8788	90.2786	86.3518	85.2103	82.4594	69.4943	57.2327	54.1279	-666	8	0	8	8	85.2|69.5|54.1|57.2|93.9|90.3|86.4|82.5	1.22|1|0.9|0.91|1.39|1.32|1.2|1.13	A375|A549|HA1E|HEPG2|HT29|MCF7|PC3|VCAP	5|6|7|1	5|6|7|1|8|2	CGS001_A375_96H:ESPL1:1|CGS001_A549_96H:ESPL1:1|CGS001_HA1E_96H:ESPL1:1.5|CGS001_HEPG2_96H:ESPL1:1.5|CGS001_HT29_96H:ESPL1:1|CGS001_MCF7_96H:ESPL1:2|CGS001_PC3_96H:ESPL1:2|CGS001_VCAP_120H:ESPL1:5
CGS001-10972	CGS001-10972	TMED10		trt_sh.cgs	120 h|144 h|96 h	1 ÂµL|1.5 ÂµL|2 ÂµL|5 ÂµL	90.9308	88.9064	85.375	1	1	91.2665	90.5951	88.4331	85.3308	83.2121	73.4124	64.189	45.0519	0	8	0	9	11	73.4|64.2|45.1|90.6|0|83.2|91.3|88.4|85.3	1.11|0.95|0.85|1.16|0|1.2|1.35|1.22|1.17	A375|A549|HA1E|HCC515|HEPG2|HT29|MCF7|PC3|VCAP	7|4|8|9	7|4|8|9|6|1	CGS001_A375_96H:TMED10:1|CGS001_A549_96H:TMED10:1|CGS001_HA1E_96H:TMED10:1.5|CGS001_HCC515_96H:TMED10:2|CGS001_HEPG2_96H:TMED10:1.5|CGS001_HT29_96H:TMED10:1|CGS001_MCF7_96H:TMED10:2|CGS001_MCF7_144H:TMED10:2|CGS001_PC3_96H:TMED10:2|CGS001_PC3_144H:TMED10:2|CGS001_VCAP_120H:TMED10:5
CGS001-60	CGS001-60	ACTB		trt_sh.cgs	120 h|96 h	1 ÂµL|1.5 ÂµL|2 ÂµL|5 ÂµL	97.5797	88.8989	80.793	1	1	97.7186	97.4407	86.4031	74.0333	73.7601	55.402	51.8182	35.3198	-666	8	0	8	9	74|55.4|35.3|86.4|51.8|73.8|97.7|97.4	1.11|0.88|0.77|1.18|0.91|1.13|1.46|1.44	A375|A549|HA1E|HEPG2|HT29|MCF7|PC3|VCAP	7|8|4|1	7|8|4|1|6|2	CGS001_A375_96H:ACTB:1|CGS001_A549_96H:ACTB:1|CGS001_HA1E_96H:ACTB:1.5|CGS001_HEPG2_96H:ACTB:1.5|CGS001_HT29_96H:ACTB:1|CGS001_MCF7_96H:ACTB:2|CGS001_PC3_96H:ACTB:2|CGS001_PC3_120H:ACTB:2|CGS001_VCAP_120H:ACTB:5
BRD-A79465854	BRD-A79465854	auranofin		trt_cp	24 h|6 h	1 nM|1 ÂµM|10 nM|10 ÂµM|100 nM|3 ÂµM|500 nM	96.2618	88.8792	79.0599	-666	-666	96.3378	96.1858	87.4156	75.5776	63.4921	55.3506	38.0715	18.0825	16.3004	9	0	9	27	18.1|63.5|55.4|16.3|96.3|75.6|38.1|96.2|87.4	0.59|0.9|0.86|0.65|1.55|1.14|0.84|1.48|1.3	A375|A549|HA1E|HEPG2|HT29|MCF7|PC3|VCAP|HCC515	5|8|9|6	5|8|9|6|2|3	CPC006_A375_6H:BRD-A79465854-001-01-3:10|CPC006_A549_6H:BRD-A79465854-001-01-3:10|CPC006_HA1E_6H:BRD-A79465854-001-01-3:10|CPC006_HEPG2_6H:BRD-A79465854-001-01-3:10|CPC006_HT29_24H:BRD-A79465854-001-01-3:10|CPC006_HT29_6H:BRD-A79465854-001-01-3:10|CPC006_MCF7_24H:BRD-A79465854-001-01-3:10|CPC006_MCF7_6H:BRD-A79465854-001-01-3:10|CPC006_PC3_24H:BRD-A79465854-001-01-3:10|CPC006_PC3_6H:BRD-A79465854…
CGS001-10327	CGS001-10327	AKR1A1		trt_sh.cgs	120 h|144 h|96 h	1 ÂµL|1.5 ÂµL|2 ÂµL|5 ÂµL	91.5711	88.8629	82.8568	1	1	92.3183	90.824	87.0381	85.2712	71.0224	70.6667	65.2272	65.1393	0	8	0	9	11	65.2|92.3|71|0|65.1|70.7|87|85.3|90.8	1.04|1.29|1.01|0|0.97|1.07|1.28|1.18|1.24	A375|A549|HA1E|HCC515|HEPG2|HT29|MCF7|PC3|VCAP	2|9|7|8	2|9|7|8|3|6	CGS001_A375_96H:AKR1A1:1|CGS001_A549_96H:AKR1A1:1|CGS001_HA1E_96H:AKR1A1:1.5|CGS001_HCC515_96H:AKR1A1:2|CGS001_HEPG2_96H:AKR1A1:1.5|CGS001_HT29_96H:AKR1A1:1|CGS001_MCF7_96H:AKR1A1:2|CGS001_MCF7_144H:AKR1A1:2|CGS001_PC3_96H:AKR1A1:2|CGS001_PC3_144H:AKR1A1:2|CGS001_VCAP_120H:AKR1A1:5
BRD-K20109053	BRD-K20109053	BRD-K20109053		trt_cp	24 h	10 ÂµM|5 ÂµM	92.7609	88.8545	-666	-666	-666	98.2038	87.318	87.1608	82.7354	75.6456	-666	-666	-666	-666	5	0	5	8	87.3|82.7|87.2|75.6|98.2	1.34|1.3|1.37|1.14|1.62	A375|HT29|MCF7|PC3|A549	5|1|3|2	-666	DOS056_A375_24H:BRD-K20109053-001-01-4:5|DOS056_HT29_24H:BRD-K20109053-001-01-4:5|DOS056_MCF7_24H:BRD-K20109053-001-01-4:5|DOSBIO002_MCF7_24H:BRD-K20109053:10.0611|DOSBIO002_PC3_24H:BRD-K20109053:10.0611|DOSBIO002_HT29_24H:BRD-K20109053:10.0611|DOSBIO002_A549_24H:BRD-K20109053:10.0611|DOSBIO002_A375_24H:BRD-K20109053:10.0611
BRD-K25079130	BRD-K25079130	avrainvillamide-analog-4		trt_cp	24 h	0.04 ÂµM|0.12 ÂµM|1.11 ÂµM|10 ÂµM|3.33 ÂµM	96.9393	88.8536	85.571	-666	-666	97.8762	96.0025	81.8887	79.647	79.1992	78.8127	74.8168	21.1883	-666	8	0	8	18	97.9|79.6|96|78.8|74.8|21.2|81.9|79.2	1.6|1.15|1.52|1.15|1.17|0.33|1.26|1.19	A375|A549|HA1E|HCC515|HEPG2|HT29|MCF7|PC3	1|3|7|2	1|3|7|2|8|4	PCLB003_A375_24H:BRD-K25079130-001-01-1:10|PCLB003_A375_24H:BRD-K25079130-001-01-1:0.12|PCLB003_A549_24H:BRD-K25079130-001-01-1:10|PCLB003_A549_24H:BRD-K25079130-001-01-1:0.12|PCLB003_A549_24H:BRD-K25079130-001-01-1:0.04|PCLB003_HA1E_24H:BRD-K25079130-001-01-1:10|PCLB003_HA1E_24H:BRD-K25079130-001-01-1:0.12|PCLB003_HCC515_24H:BRD-K25079130-001-01-1:10|PCLB003_HEPG2_24H:BRD-K25079130-001-01-1:10|P…
CGS001-23029	CGS001-23029	RBM34		trt_sh.cgs	120 h|144 h|96 h	1 ÂµL|1.5 ÂµL|2 ÂµL|5 ÂµL	94.8255	88.8122	79.0167	1	1	96.2274	93.4236	87.4118	78.1861	60.2996	58.5518	47.649	-34.4242	-666	7	1	8	9	87.4|93.4|96.2|58.6|47.6|-34.4|78.2|60.3	1.25|1.32|1.36|0.82|0.83|-0.76|1.17|0.94	A375|A549|HA1E|HCC515|HEPG2|HT29|MCF7|VCAP	3|2|1|7	3|2|1|7|8|4	CGS001_A375_96H:RBM34:1|CGS001_A549_96H:RBM34:1|CGS001_HA1E_96H:RBM34:1.5|CGS001_HCC515_96H:RBM34:2|CGS001_HEPG2_96H:RBM34:1.5|CGS001_HT29_96H:RBM34:1|CGS001_MCF7_96H:RBM34:2|CGS001_MCF7_144H:RBM34:2|CGS001_VCAP_120H:RBM34:5
CGS001-6387	CGS001-6387	CXCL12		trt_sh.cgs	120 h|96 h	1 ÂµL|1.5 ÂµL|2 ÂµL|5 ÂµL	94.9057	88.7467	73.7158	0	0	95.0062	94.8052	92.5487	72.6265	60.0961	27.2121	0	0	0	6	0	9	9	92.5|94.8|0|95|72.6|27.2|0|60.1|0	1.33|1.36|0|1.27|1.03|0.75|0|0.95|0	A375|A549|HA1E|HCC515|HEPG2|HT29|MCF7|PC3|VCAP	4|2|1|5	4|2|1|5|8|6	CGS001_A375_96H:CXCL12:1|CGS001_A549_96H:CXCL12:1|CGS001_HA1E_96H:CXCL12:1.5|CGS001_HCC515_96H:CXCL12:2|CGS001_HEPG2_96H:CXCL12:1.5|CGS001_HT29_96H:CXCL12:1|CGS001_MCF7_96H:CXCL12:2|CGS001_PC3_96H:CXCL12:2|CGS001_VCAP_120H:CXCL12:5
BRD-A56592690	BRD-A56592690	PX-12		trt_cp	24 h|6 h	30 ÂµM	92.0195	88.7256	86.8841	-666	-666	94.7947	89.2443	85.7803	85.083	83.2524	83.1502	77.5785	71.9716	-666	8	0	8	15	83.3|72|85.8|83.2|85.1|89.2|94.8|77.6	1.27|1.02|1.26|1.26|1.33|1.34|1.43|1.21	A375|A549|HCC515|HEPG2|MCF7|PC3|VCAP|HT29	7|6|3|5	7|6|3|5|1|4	CPC006_A375_6H:BRD-A56592690-001-01-9:30|CPC006_A549_24H:BRD-A56592690-001-01-9:30|CPC006_A549_6H:BRD-A56592690-001-01-9:30|CPC006_HCC515_6H:BRD-A56592690-001-01-9:30|CPC006_HEPG2_6H:BRD-A56592690-001-01-9:30|CPC006_MCF7_24H:BRD-A56592690-001-01-9:30|CPC006_MCF7_6H:BRD-A56592690-001-01-9:30|CPC006_PC3_24H:BRD-A56592690-001-01-9:30|CPC006_PC3_6H:BRD-A56592690-001-01-9:30|CPC006_VCAP_6H:BRD-A565926…
CGS001-1454	CGS001-1454	CSNK1E		trt_sh.cgs	120 h|144 h|96 h	1 ÂµL|1.5 ÂµL|2 ÂµL|5 ÂµL	96.3159	88.6873	80.8033	1	1	98.0864	94.5455	81.0861	81.0314	70.1421	59.9281	37.059	0	0	7	0	9	11	37.1|0|98.1|59.9|94.5|81|70.1|81.1|0	0.84|0|1.44|0.93|1.41|1.2|1.02|1.11|0	A375|A549|HA1E|HEPG2|HT29|MCF7|PC3|VCAP|HCC515	3|5|8|6	3|5|8|6|7|4	CGS001_A375_96H:CSNK1E:1|CGS001_A549_96H:CSNK1E:1|CGS001_HA1E_96H:CSNK1E:1.5|CGS001_HEPG2_96H:CSNK1E:1.5|CGS001_HT29_96H:CSNK1E:1|CGS001_MCF7_96H:CSNK1E:2|CGS001_MCF7_144H:CSNK1E:2|CGS001_PC3_96H:CSNK1E:2|CGS001_PC3_144H:CSNK1E:2|CGS001_VCAP_120H:CSNK1E:5|CGS001_HCC515_96H:CSNK1E:2
CGS001-66008	CGS001-66008	TRAK2		trt_sh.cgs	120 h|144 h|96 h	1 ÂµL|1.5 ÂµL|2 ÂµL|5 ÂµL	95.283	88.6443	75.8864	1	1	97.1815	93.3844	91.4762	72.5351	55.3683	45.3729	27.2363	-666	-666	7	0	7	7	91.5|97.2|93.4|45.4|72.5|27.2|55.4	1.3|1.45|1.27|0.82|1.11|0.65|0.9	A375|A549|HA1E|HEPG2|MCF7|PC3|VCAP	2|3|1|5	2|3|1|5|7|4	CGS001_A375_96H:TRAK2:1|CGS001_A549_96H:TRAK2:1|CGS001_HA1E_96H:TRAK2:1.5|CGS001_HEPG2_96H:TRAK2:1.5|CGS001_MCF7_144H:TRAK2:2|CGS001_PC3_144H:TRAK2:2|CGS001_VCAP_120H:TRAK2:5
BRD-K27169919	BRD-K27169919	BRD-K27169919		trt_cp	24 h|6 h	10 ÂµM	96.2655	88.6243	-666	-666	-666	99.5421	92.9889	87.8641	74.1019	69.865	-666	-666	-666	-666	5	0	5	6	87.9|74.1|93|99.5|69.9	1.35|1.05|1.4|1.67|1.09	A375|A549|HA1E|HEPG2|PC3	4|3|1|2	-666	CPC010_A375_6H:BRD-K27169919-001-07-2:10|CPC010_A549_6H:BRD-K27169919-001-07-2:10|CPC010_HA1E_6H:BRD-K27169919-001-07-2:10|CPC010_HEPG2_6H:BRD-K27169919-001-07-2:10|CPC010_PC3_24H:BRD-K27169919-001-07-2:10|CPC010_PC3_6H:BRD-K27169919-001-07-2:10
BRD-K07762753	BRD-K07762753	aminopurvalanol-a		trt_cp	24 h|6 h	10 ÂµM|3 ÂµM|50 ÂµM|500 nM	91.8216	88.6207	85.9493	-666	-666	92.551	91.0922	87.7611	83.0786	81.6891	79.524	72.4515	0	-98.6951	7	1	9	24	0|83.1|92.6|72.5|87.8|-98.7|79.5|91.1|81.7	0|1.21|1.38|1.12|1.29|-1.56|1.24|1.37|1.28	HA1E|HCC515|VCAP|A375|A549|HEPG2|MCF7|PC3|HT29	3|8|5|2	3|8|5|2|9|7	CPC002_HA1E_24H:BRD-K07762753-001-02-8:10|CPC002_HA1E_6H:BRD-K07762753-001-02-8:10|CPC002_HCC515_24H:BRD-K07762753-001-02-8:10|CPC002_HCC515_6H:BRD-K07762753-001-02-8:10|CPC002_VCAP_24H:BRD-K07762753-001-02-8:10|CPC002_VCAP_6H:BRD-K07762753-001-02-8:10|CPC016_A375_6H:BRD-K07762753-001-02-8:10|CPC016_A549_24H:BRD-K07762753-001-02-8:10|CPC016_A549_6H:BRD-K07762753-001-02-8:10|CPC016_HEPG2_6H:BRD-K0…
BRD-K02822062	BRD-K02822062	CT-200783		trt_cp	24 h|6 h	10 ÂµM	92.329	88.614	86.5716	-666	-666	96.7405	87.9176	85.1942	84.6039	82.819	82.1543	79.5378	62.406	44.2308	9	0	9	17	85.2|62.4|96.7|82.2|44.2|84.6|82.8|87.9|79.5	1.3|0.89|1.56|1.2|0.89|1.32|1.27|1.31|1.19	A375|A549|HA1E|HCC515|HEPG2|HT29|MCF7|PC3|VCAP	3|8|1|6	3|8|1|6|7|4	CPC006_A375_6H:BRD-K02822062-001-01-3:10|CPC006_A549_24H:BRD-K02822062-001-01-3:10|CPC006_A549_6H:BRD-K02822062-001-01-3:10|CPC006_HA1E_24H:BRD-K02822062-001-01-3:10|CPC006_HA1E_6H:BRD-K02822062-001-01-3:10|CPC006_HCC515_24H:BRD-K02822062-001-01-3:10|CPC006_HEPG2_6H:BRD-K02822062-001-01-3:10|CPC006_HT29_6H:BRD-K02822062-001-01-3:10|CPC006_MCF7_24H:BRD-K02822062-001-01-3:10|CPC006_PC3_24H:BRD-K028…
CGS001-7298	CGS001-7298	TYMS		trt_sh.cgs	120 h|144 h|96 h	1 ÂµL|1.5 ÂµL|2 ÂµL|5 ÂµL	91.9536	88.5916	86.3314	1	1	95.9356	87.9716	86.0437	84.4156	82.7091	80.9129	-61.2984	-88.9091	-94.7168	6	3	9	11	95.9|84.4|88|-61.3|86|-88.9|80.9|-94.7|82.7	1.4|1.16|1.19|-0.94|1.18|-1.2|1.2|-1.29|1.13	A375|A549|HA1E|HCC515|HEPG2|HT29|MCF7|PC3|VCAP	1|3|5|2	1|3|5|2|9|7	CGS001_A375_96H:TYMS:1|CGS001_A549_96H:TYMS:1|CGS001_HA1E_96H:TYMS:1.5|CGS001_HCC515_96H:TYMS:2|CGS001_HEPG2_96H:TYMS:1.5|CGS001_HT29_96H:TYMS:1|CGS001_MCF7_96H:TYMS:2|CGS001_MCF7_144H:TYMS:2|CGS001_PC3_96H:TYMS:2|CGS001_PC3_144H:TYMS:2|CGS001_VCAP_120H:TYMS:5
BRD-K89093471	BRD-K89093471	VU-0418934-2		trt_cp	24 h|6 h	10 ÂµM	90.5466	88.5816	86.6545	-666	-666	93.568	87.5252	86.8132	86.4202	85.1694	80.4311	77.2048	65.0376	-666	8	0	8	12	93.6|65|86.4|86.8|80.4|85.2|87.5|77.2	1.48|0.92|1.27|1.3|1.23|1.26|1.3|1.2	A375|A549|HCC515|HEPG2|MCF7|PC3|VCAP|HT29	1|7|4|3	1|7|4|3|6|5	CPC008_A375_24H:BRD-K89093471-001-03-8:10|CPC008_A549_6H:BRD-K89093471-001-03-8:10|CPC008_HCC515_6H:BRD-K89093471-001-03-8:10|CPC008_HEPG2_6H:BRD-K89093471-001-03-8:10|CPC008_MCF7_24H:BRD-K89093471-001-03-8:10|CPC008_MCF7_6H:BRD-K89093471-001-03-8:10|CPC008_PC3_24H:BRD-K89093471-001-03-8:10|CPC008_PC3_6H:BRD-K89093471-001-03-8:10|CPC008_VCAP_24H:BRD-K89093471-001-03-8:10|CPC008_VCAP_6H:BRD-K89093…
BRD-K55722623	BRD-K55722623	BRD-K55722623		trt_cp	24 h|6 h	10 ÂµM	93.9273	88.544	79.1587	-666	-666	94.7724	93.0822	87.0988	79.2227	60.8247	59.9515	48.0769	0	0	7	0	9	12	94.8|60.8|48.1|79.2|87.1|93.1|0|60|0	1.46|0.91|0.91|1.24|1.36|1.4|0|0.98|0	HA1E|HCC515|HEPG2|HT29|MCF7|PC3|VCAP|A375|A549	1|6|5|4	1|6|5|4|2|8	CPC009_HA1E_6H:BRD-K55722623-001-01-3:10|CPC009_HCC515_6H:BRD-K55722623-001-01-3:10|CPC009_HEPG2_6H:BRD-K55722623-001-01-3:10|CPC009_HT29_6H:BRD-K55722623-001-01-3:10|CPC009_MCF7_24H:BRD-K55722623-001-01-3:10|CPC009_MCF7_6H:BRD-K55722623-001-01-3:10|CPC009_PC3_6H:BRD-K55722623-001-01-3:10|CPC009_VCAP_24H:BRD-K55722623-001-01-3:10|CPC009_VCAP_6H:BRD-K55722623-001-01-3:10|CPC009_PC3_24H:BRD-K557226…
BRD-A58924247	BRD-A58924247	BRD-A58924247		trt_cp	24 h|6 h	10 ÂµM	93.5643	88.477	84.5467	-666	-666	93.5725	93.556	86.1624	80.6171	76.7508	76.621	70.6917	58.5631	-666	8	0	8	11	70.7|58.6|86.2|76.8|93.6|80.6|93.6|76.6	1.1|0.85|1.24|1.13|1.47|1.23|1.41|1.15	A375|A549|HA1E|HCC515|HT29|MCF7|PC3|VCAP	5|7|3|6	5|7|3|6|4|8	CPC007_A375_6H:BRD-A58924247-001-08-5:10|CPC007_A549_6H:BRD-A58924247-001-08-5:10|CPC007_HA1E_6H:BRD-A58924247-001-08-5:10|CPC007_HCC515_6H:BRD-A58924247-001-08-5:10|CPC007_HT29_24H:BRD-A58924247-001-08-5:10|CPC007_HT29_6H:BRD-A58924247-001-08-5:10|CPC007_MCF7_24H:BRD-A58924247-001-08-5:10|CPC007_MCF7_6H:BRD-A58924247-001-08-5:10|CPC007_PC3_6H:BRD-A58924247-001-08-5:10|CPC007_VCAP_6H:BRD-A5892424…
BRD-A76528577	BRD-A76528577	vincristine		trt_cp	24 h|6 h	1 ÂµM|10 ÂµM|3 ÂµM|500 nM	92.4462	88.4247	84.0534	-666	-666	93.8715	91.0209	87.3964	81.4103	77.8519	72.7693	72.4763	69.6324	0	8	0	9	19	91|72.8|87.4|0|77.9|69.6|81.4|72.5|93.9	1.35|1.07|1.31|0|1.2|0.98|1.24|1.1|1.48	HA1E|HCC515|PC3|VCAP|A375|A549|HEPG2|MCF7|HT29	9|1|3|7	9|1|3|7|5|2	CPC002_HA1E_24H:BRD-A76528577-065-01-2:10|CPC002_HA1E_6H:BRD-A76528577-065-01-2:10|CPC002_HCC515_24H:BRD-A76528577-065-01-2:10|CPC002_HCC515_6H:BRD-A76528577-065-01-2:10|CPC002_PC3_24H:BRD-A76528577-065-01-2:10|CPC002_VCAP_24H:BRD-A76528577-065-01-2:10|CPC016_A375_6H:BRD-A76528577-065-01-2:10|CPC016_A549_24H:BRD-A76528577-065-01-2:10|CPC016_A549_6H:BRD-A76528577-065-01-2:10|CPC016_HEPG2_6H:BRD-A7…
CGS001-292	CGS001-292	SLC25A5		trt_sh.cgs	120 h|96 h	1 ÂµL|1.5 ÂµL|2 ÂµL|5 ÂµL	90.8311	88.4112	74.1053	1	1	93.5894	88.0728	86.7141	85.2684	54.8311	36.1558	0	0	-666	6	0	8	8	36.2|93.6|86.7|85.3|0|54.8|88.1|0	0.84|1.32|1.17|1.08|0|0.98|1.22|0	A375|A549|HA1E|HCC515|HT29|MCF7|PC3|VCAP	2|7|3|4	2|7|3|4|6|1	CGS001_A375_96H:SLC25A5:1|CGS001_A549_96H:SLC25A5:1|CGS001_HA1E_96H:SLC25A5:1.5|CGS001_HCC515_96H:SLC25A5:2|CGS001_HT29_96H:SLC25A5:1|CGS001_MCF7_96H:SLC25A5:2|CGS001_PC3_96H:SLC25A5:2|CGS001_VCAP_120H:SLC25A5:5
BRD-K89224880	BRD-K89224880	BRD-K89224880		trt_cp	24 h|6 h	10 ÂµM	92.855	88.3799	82.2306	-666	-666	95.1196	90.5904	85.4248	82.3849	75.4111	64.4528	61.4539	48.1189	0	8	0	9	13	48.1|64.5|90.6|85.4|0|75.4|82.4|95.1|61.5	0.86|0.92|1.33|1.25|0|1.17|1.27|1.47|0.97	A375|A549|HA1E|HCC515|HEPG2|HT29|MCF7|PC3|VCAP	8|3|4|7	8|3|4|7|6|2	CPC009_A375_6H:BRD-K89224880-001-07-5:10|CPC009_A549_24H:BRD-K89224880-001-07-5:10|CPC009_A549_6H:BRD-K89224880-001-07-5:10|CPC009_HA1E_6H:BRD-K89224880-001-07-5:10|CPC009_HCC515_6H:BRD-K89224880-001-07-5:10|CPC009_HEPG2_6H:BRD-K89224880-001-07-5:10|CPC009_HT29_6H:BRD-K89224880-001-07-5:10|CPC009_MCF7_24H:BRD-K89224880-001-07-5:10|CPC009_MCF7_6H:BRD-K89224880-001-07-5:10|CPC009_PC3_6H:BRD-K892248…
CGS001-6188	CGS001-6188	RPS3		trt_sh.cgs	120 h|96 h	1 ÂµL|1.5 ÂµL|2 ÂµL|5 ÂµL	94.4986	88.3466	81.0961	1	1	98.7581	90.2391	88.764	75.6254	72.6444	60.5455	41.4981	37.7653	0	8	0	9	9	98.8|72.6|41.5|88.8|0|60.5|90.2|75.6|37.8	1.54|1.03|0.82|1.13|0|0.97|1.32|1.08|0.78	A375|A549|HA1E|HCC515|HEPG2|HT29|MCF7|PC3|VCAP	1|7|4|8	1|7|4|8|2|6	CGS001_A375_96H:RPS3:1|CGS001_A549_96H:RPS3:1|CGS001_HA1E_96H:RPS3:1.5|CGS001_HCC515_96H:RPS3:2|CGS001_HEPG2_96H:RPS3:1.5|CGS001_HT29_96H:RPS3:1|CGS001_MCF7_96H:RPS3:2|CGS001_PC3_96H:RPS3:2|CGS001_VCAP_120H:RPS3:5
CGS001-955	CGS001-955	ENTPD6		trt_sh.cgs	120 h|144 h|96 h	1 ÂµL|1.5 ÂµL|2 ÂµL|5 ÂµL	92.275	88.3316	74.4796	1	1	95.8227	88.7273	84.5818	84.1945	54.9481	38.6032	22.4659	-45.7323	-54.4736	7	2	9	11	95.8|84.2|54.9|-54.5|-45.7|88.7|22.5|38.6|84.6	1.39|1.16|0.9|-0.9|-0.75|1.28|0.72|0.8|1.16	A375|A549|HA1E|HCC515|HEPG2|HT29|MCF7|PC3|VCAP	1|6|9|2	1|6|9|2|3|8	CGS001_A375_96H:ENTPD6:1|CGS001_A549_96H:ENTPD6:1|CGS001_HA1E_96H:ENTPD6:1.5|CGS001_HCC515_96H:ENTPD6:2|CGS001_HEPG2_96H:ENTPD6:1.5|CGS001_HT29_96H:ENTPD6:1|CGS001_MCF7_96H:ENTPD6:2|CGS001_MCF7_144H:ENTPD6:2|CGS001_PC3_96H:ENTPD6:2|CGS001_PC3_144H:ENTPD6:2|CGS001_VCAP_120H:ENTPD6:5
BRD-A48570745	BRD-A48570745	ivermectin		trt_cp	24 h|6 h	10 ÂµM	92.4052	88.2978	82.9451	-666	-666	98.5114	86.2991	84.2233	84.1575	80.3838	64.0953	63.6527	57.6876	29.2227	9	0	9	11	57.7|64.1|80.4|63.7|84.2|86.3|84.2|29.2|98.5	0.87|0.96|1.2|0.99|1.29|1.25|1.27|0.65|1.69	HA1E|HCC515|PC3|VCAP|A375|A549|HEPG2|HT29|MCF7	9|6|5|7	9|6|5|7|3|2	CPC003_HA1E_24H:BRD-A48570745-001-01-1:10|CPC003_HCC515_24H:BRD-A48570745-001-01-1:10|CPC003_PC3_24H:BRD-A48570745-001-01-1:10|CPC003_PC3_6H:BRD-A48570745-001-01-1:10|CPC003_VCAP_24H:BRD-A48570745-001-01-1:10|CPC015_A375_6H:BRD-A48570745-001-01-1:10|CPC015_A549_24H:BRD-A48570745-001-01-1:10|CPC015_HEPG2_6H:BRD-A48570745-001-01-1:10|CPC015_HT29_6H:BRD-A48570745-001-01-1:10|CPC015_MCF7_24H:BRD-A485…
CGS001-984	CGS001-984	CDK11B		trt_sh.cgs	120 h|168 h|96 h	1 ÂµL|1.5 ÂµL|2 ÂµL|5 ÂµL	92.6858	88.2962	84.1773	1	1	94.1212	91.2504	85.1436	82.6696	81.0826	70.7963	69.6213	50.2845	38.7124	9	0	9	10	91.3|38.7|81.1|69.6|50.3|94.1|70.8|82.7|85.1	1.3|0.72|1.1|0.92|0.85|1.4|1.1|1.15|1.17	A375|A549|HA1E|HCC515|HEPG2|HT29|MCF7|PC3|VCAP	6|1|9|8	6|1|9|8|3|7	CGS001_A375_96H:CDK11B:1|CGS001_A549_96H:CDK11B:1|CGS001_HA1E_96H:CDK11B:1.5|CGS001_HCC515_96H:CDK11B:2|CGS001_HEPG2_96H:CDK11B:1.5|CGS001_HT29_96H:CDK11B:1|CGS001_MCF7_96H:CDK11B:2|CGS001_PC3_96H:CDK11B:2|CGS001_VCAP_168H:CDK11B:5|CGS001_VCAP_120H:CDK11B:5
BRD-A18411371	BRD-A18411371	BRD-A18411371		trt_cp	24 h|6 h	10 ÂµM	92.3001	88.289	81.3143	-666	-666	92.3709	92.2293	84.9982	83.5575	69.8032	64.9267	59.1205	57.4636	53.2581	9	0	9	11	53.3|69.8|64.9|83.6|92.4|92.2|59.1|85|57.5	0.8|1.01|1.07|1.31|1.48|1.39|0.95|1.25|0.95	A549|HA1E|HEPG2|HT29|MCF7|PC3|VCAP|HCC515|A375	5|6|8|4	5|6|8|4|2|3	CPC010_A549_6H:BRD-A18411371-001-10-6:10|CPC010_HA1E_6H:BRD-A18411371-001-10-6:10|CPC010_HEPG2_6H:BRD-A18411371-001-10-6:10|CPC010_HT29_6H:BRD-A18411371-001-10-6:10|CPC010_MCF7_6H:BRD-A18411371-001-10-6:10|CPC010_PC3_24H:BRD-A18411371-001-10-6:10|CPC010_PC3_6H:BRD-A18411371-001-10-6:10|CPC010_VCAP_6H:BRD-A18411371-001-10-6:10|CPC010_HCC515_6H:BRD-A18411371-001-10-6:10|CPC010_MCF7_24H:BRD-A1841137…
CGS001-6335	CGS001-6335	SCN9A		trt_sh.cgs	120 h|96 h	1 ÂµL|1.5 ÂµL|2 ÂµL|5 ÂµL	92.4335	88.2408	82.2879	0	0	95.0909	89.7762	89.0386	79.0573	71.8633	68.9013	0	0	-74.5216	6	1	9	9	79.1|89.8|-74.5|0|89|95.1|71.9|68.9|0	1.16|1.24|-1.02|0|1.22|1.42|1.11|1.01|0	A375|A549|HA1E|HCC515|HEPG2|HT29|MCF7|PC3|VCAP	6|2|5|1	6|2|5|1|7|8	CGS001_A375_96H:SCN9A:1|CGS001_A549_96H:SCN9A:1|CGS001_HA1E_96H:SCN9A:1.5|CGS001_HCC515_96H:SCN9A:2|CGS001_HEPG2_96H:SCN9A:1.5|CGS001_HT29_96H:SCN9A:1|CGS001_MCF7_96H:SCN9A:2|CGS001_PC3_96H:SCN9A:2|CGS001_VCAP_120H:SCN9A:5
CGS001-65975	CGS001-65975	STK33		trt_sh.cgs	120 h|144 h|168 h|96 h	1 ÂµL|1.5 ÂµL|2 ÂµL|5 ÂµL	97.6068	88.18	82.0914	0	0	99.4474	95.7663	78.7789	78.7273	70.2905	69.5381	0	-84.9109	-666	6	1	8	11	95.8|99.4|0|70.3|78.7|78.8|-84.9|69.5	1.39|1.6|0|1.02|1.13|1.17|-1.13|1	A375|A549|HA1E|HEPG2|HT29|MCF7|PC3|VCAP	2|1|6|5	2|1|6|5|4|8	CGS001_A375_96H:STK33:1|CGS001_A549_96H:STK33:1|CGS001_HA1E_96H:STK33:1.5|CGS001_HEPG2_96H:STK33:1.5|CGS001_HT29_96H:STK33:1|CGS001_MCF7_96H:STK33:2|CGS001_MCF7_144H:STK33:2|CGS001_PC3_96H:STK33:2|CGS001_PC3_144H:STK33:2|CGS001_VCAP_120H:STK33:5|CGS001_VCAP_168H:STK33:5
CGS001-6201	CGS001-6201	RPS7		trt_sh.cgs	144 h|96 h	1 ÂµL|1.5 ÂµL|2 ÂµL	97.1277	88.179	75.4408	1	1	98.5455	95.7099	89.6796	68.7813	66.6864	33.2422	-75.7412	-666	-666	6	1	7	9	95.7|33.2|89.7|-75.7|98.5|66.7|68.8	1.39|0.74|1.15|-1.04|1.61|1.06|1.01	A375|HA1E|HCC515|HEPG2|HT29|MCF7|PC3	5|1|3|7	5|1|3|7|6|2	CGS001_A375_96H:RPS7:1|CGS001_HA1E_96H:RPS7:1.5|CGS001_HCC515_96H:RPS7:2|CGS001_HEPG2_96H:RPS7:1.5|CGS001_HT29_96H:RPS7:1|CGS001_MCF7_96H:RPS7:2|CGS001_MCF7_144H:RPS7:2|CGS001_PC3_96H:RPS7:2|CGS001_PC3_144H:RPS7:2
BRD-K30707190	BRD-K30707190	PNU-74654		trt_cp	24 h|6 h	80 ÂµM	91.7282	88.1104	78.3275	-666	-666	95.449	88.0074	87.4687	81.5165	63.6771	53.8462	52.4283	37.8599	-96.3653	8	1	9	17	95.4|87.5|88|37.9|53.8|63.7|81.5|52.4|-96.4	1.53|1.28|1.27|0.7|0.98|0.99|1.25|0.95|-1.33	A375|A549|HA1E|HCC515|HEPG2|HT29|MCF7|PC3|VCAP	1|3|2|7	1|3|2|7|6|5	CPC006_A375_24H:BRD-K30707190-001-02-5:80|CPC006_A375_6H:BRD-K30707190-001-02-5:80|CPC006_A549_24H:BRD-K30707190-001-02-5:80|CPC006_A549_6H:BRD-K30707190-001-02-5:80|CPC006_HA1E_6H:BRD-K30707190-001-02-5:80|CPC006_HCC515_24H:BRD-K30707190-001-02-5:80|CPC006_HCC515_6H:BRD-K30707190-001-02-5:80|CPC006_HEPG2_6H:BRD-K30707190-001-02-5:80|CPC006_HT29_24H:BRD-K30707190-001-02-5:80|CPC006_HT29_6H:BRD-K3…
BRD-A76490030	BRD-A76490030	K784-3131		trt_cp	24 h|6 h	1 ÂµM|10 ÂµM|3 ÂµM|500 nM	88.8856	88.1043	85.3937	-666	-666	89.7294	88.0419	87.3445	87.3016	81.6748	78.2701	65.1458	62.7402	-666	8	0	8	26	81.7|62.7|89.7|87.3|88|65.1|87.3|78.3	1.25|0.9|1.31|1.3|1.37|1.02|1.31|1.17	A375|A549|HA1E|HCC515|HT29|MCF7|PC3|VCAP	3|5|4|7	3|5|4|7|1|8	CPC007_A375_6H:BRD-A76490030-001-09-4:10|CPC007_A549_6H:BRD-A76490030-001-09-4:10|CPC007_HA1E_6H:BRD-A76490030-001-09-4:10|CPC007_HCC515_6H:BRD-A76490030-001-09-4:10|CPC007_HT29_6H:BRD-A76490030-001-09-4:10|CPC007_MCF7_24H:BRD-A76490030-001-09-4:10|CPC007_MCF7_6H:BRD-A76490030-001-09-4:10|CPC007_PC3_24H:BRD-A76490030-001-09-4:10|CPC007_PC3_6H:BRD-A76490030-001-09-4:10|CPC007_VCAP_24H:BRD-A7649003…
BRD-A93393712	BRD-A93393712	CVF-SUMO-14		trt_cp	24 h|6 h	10 ÂµM	93.9128	88.0946	78.5909	-666	-666	95.8131	92.0126	86.3855	78.1673	62.3318	56.8349	-666	-666	-666	6	0	6	8	95.8|78.2|62.3|86.4|56.8|92	1.54|1.12|0.97|1.35|0.98|1.37	A375|HA1E|HT29|MCF7|PC3|VCAP	1|6|4|2	1|6|4|2|3|5	CPC020_A375_6H:BRD-A93393712-001-01-1:10|CPC020_HA1E_6H:BRD-A93393712-001-01-1:10|CPC020_HT29_6H:BRD-A93393712-001-01-1:10|CPC020_MCF7_24H:BRD-A93393712-001-01-1:10|CPC020_MCF7_6H:BRD-A93393712-001-01-1:10|CPC020_PC3_24H:BRD-A93393712-001-01-1:10|CPC020_PC3_6H:BRD-A93393712-001-01-1:10|CPC020_VCAP_24H:BRD-A93393712-001-01-1:10
CGS001-80349	CGS001-80349	WDR61		trt_sh.cgs	144 h|96 h	1 ÂµL|1.5 ÂµL|2 ÂµL	92.1119	88.0736	80.7721	1	1	92.1818	92.042	84.3635	83.7069	80.7084	51.6301	0	0	-666	6	0	8	8	84.4|92|83.7|0|0|92.2|51.6|80.7	1.21|1.28|1.13|0|0|1.35|0.95|1.13	A375|A549|HA1E|HCC515|HEPG2|HT29|MCF7|PC3	6|2|1|3	6|2|1|3|8|7	CGS001_A375_96H:WDR61:1|CGS001_A549_96H:WDR61:1|CGS001_HA1E_96H:WDR61:1.5|CGS001_HCC515_96H:WDR61:2|CGS001_HEPG2_96H:WDR61:1.5|CGS001_HT29_96H:WDR61:1|CGS001_MCF7_144H:WDR61:2|CGS001_PC3_144H:WDR61:2
CGS001-7538	CGS001-7538	ZFP36		trt_sh.cgs	120 h|144 h|96 h	1 ÂµL|1.5 ÂµL|2 ÂµL|5 ÂµL	94.479	88.0442	75.7301	1	1	94.9417	94.0164	92.2362	70.9826	64.0785	38.1252	0	0	-88.4242	6	1	9	10	94|64.1|92.2|0|38.1|-88.4|94.9|71|0	1.36|0.95|1.25|0|0.75|-1.19|1.42|1.03|0	A375|A549|HA1E|HCC515|HEPG2|HT29|MCF7|PC3|VCAP	7|1|3|8	7|1|3|8|2|5	CGS001_A375_96H:ZFP36:1|CGS001_A549_96H:ZFP36:1|CGS001_HA1E_96H:ZFP36:1.5|CGS001_HCC515_96H:ZFP36:2|CGS001_HEPG2_96H:ZFP36:1.5|CGS001_HT29_96H:ZFP36:1|CGS001_MCF7_96H:ZFP36:2|CGS001_MCF7_144H:ZFP36:2|CGS001_PC3_144H:ZFP36:2|CGS001_VCAP_120H:ZFP36:5
CGS001-84823	CGS001-84823	LMNB2		trt_sh.cgs	120 h|96 h	1 ÂµL|1.5 ÂµL|2 ÂµL|5 ÂµL	91.2314	88.0334	71.6734	1	1	95.5714	86.8914	85.1515	84.5193	77.9067	0	0	0	0	5	0	9	10	0|95.6|0|0|77.9|86.9|0|84.5|85.2	0|1.34|0|0|1.1|1.19|0|1.07|1.23	A375|HA1E|HEPG2|MCF7|PC3|VCAP|A549|HCC515|HT29	2|6|9|8	2|6|9|8|5|1	CGS001_A375_96H:LMNB2:1|CGS001_HA1E_96H:LMNB2:1.5|CGS001_HEPG2_96H:LMNB2:1.5|CGS001_MCF7_96H:LMNB2:2|CGS001_PC3_96H:LMNB2:2|CGS001_VCAP_96H:LMNB2:5|CGS001_VCAP_120H:LMNB2:5|CGS001_A549_96H:LMNB2:1|CGS001_HCC515_96H:LMNB2:2|CGS001_HT29_96H:LMNB2:1
CGS001-55165	CGS001-55165	CEP55		trt_sh.cgs	120 h|144 h|96 h	1 ÂµL|1.5 ÂµL|2 ÂµL|5 ÂµL	94.6827	88.0226	77.2941	1	1	95.3578	94.0075	86.6594	76.0656	69.6867	41.9878	0	0	0	6	0	9	10	69.7|95.4|86.7|0|0|0|42|76.1|94	1.07|1.39|1.17|0|0|0|0.88|1.08|1.31	A375|A549|HA1E|HCC515|HEPG2|HT29|MCF7|PC3|VCAP	2|9|3|8	2|9|3|8|1|7	CGS001_A375_96H:CEP55:1|CGS001_A549_96H:CEP55:1|CGS001_HA1E_96H:CEP55:1.5|CGS001_HCC515_96H:CEP55:2|CGS001_HEPG2_96H:CEP55:1.5|CGS001_HT29_96H:CEP55:1|CGS001_MCF7_144H:CEP55:2|CGS001_PC3_96H:CEP55:2|CGS001_PC3_144H:CEP55:2|CGS001_VCAP_120H:CEP55:5
CGS001-93594	CGS001-93594	WDR67		trt_sh.cgs	144 h|96 h	1 ÂµL|1.5 ÂµL|2 ÂµL	96.1368	88.0183	76.0608	1	1	97.0157	95.2579	80.4121	79.3876	53.6413	50.6504	48.6061	0	-666	7	0	8	9	80.4|97|79.4|53.6|0|48.6|95.3|50.7	1.17|1.44|1.08|0.78|0|0.89|1.43|0.88	A375|A549|HA1E|HCC515|HEPG2|HT29|MCF7|PC3	2|7|1|3	2|7|1|3|4|8	CGS001_A375_96H:WDR67:1|CGS001_A549_96H:WDR67:1|CGS001_HA1E_96H:WDR67:1.5|CGS001_HCC515_96H:WDR67:2|CGS001_HEPG2_96H:WDR67:1.5|CGS001_HT29_96H:WDR67:1|CGS001_MCF7_144H:WDR67:2|CGS001_PC3_96H:WDR67:2|CGS001_PC3_144H:WDR67:2
CGS001-523	CGS001-523	ATP6V1A		trt_sh.cgs	120 h|96 h	1 ÂµL|1.5 ÂµL|2 ÂµL|5 ÂµL	93.2449	87.9913	83.8825	1	1	95.5345	90.9554	83.1045	82.3708	81.0279	70.3022	0	0	-71.7576	6	1	9	9	0|82.4|81|83.1|91|-71.8|95.5|70.3|0	0|1.14|1.1|1.05|1.25|-1.02|1.43|1.03|0	A375|A549|HA1E|HCC515|HEPG2|HT29|MCF7|PC3|VCAP	7|5|4|2	7|5|4|2|3|8	CGS001_A375_96H:ATP6V1A:1|CGS001_A549_96H:ATP6V1A:1|CGS001_HA1E_96H:ATP6V1A:1.5|CGS001_HCC515_96H:ATP6V1A:2|CGS001_HEPG2_96H:ATP6V1A:1.5|CGS001_HT29_96H:ATP6V1A:1|CGS001_MCF7_96H:ATP6V1A:2|CGS001_PC3_96H:ATP6V1A:2|CGS001_VCAP_120H:ATP6V1A:5
CGS001-4605	CGS001-4605	MYBL2		trt_sh.cgs	120 h|144 h|96 h	1 ÂµL|1.5 ÂµL|2 ÂµL|5 ÂµL	94.5733	87.9855	72.9741	1	1	99.2727	89.8739	87.0777	75.7178	48.7871	37.1154	31.8207	0	-41.6413	7	1	9	11	37.1|-41.6|31.8|0|48.8|99.3|87.1|89.9|75.7	0.84|-0.76|0.72|0|0.84|1.69|1.28|1.24|1.06	A375|A549|HA1E|HCC515|HEPG2|HT29|MCF7|PC3|VCAP	6|8|7|9	6|8|7|9|5|1	CGS001_A375_96H:MYBL2:1|CGS001_A549_96H:MYBL2:1|CGS001_HA1E_96H:MYBL2:1.5|CGS001_HCC515_96H:MYBL2:2|CGS001_HEPG2_96H:MYBL2:1.5|CGS001_HT29_96H:MYBL2:1|CGS001_MCF7_96H:MYBL2:2|CGS001_MCF7_144H:MYBL2:2|CGS001_PC3_96H:MYBL2:2|CGS001_PC3_144H:MYBL2:2|CGS001_VCAP_120H:MYBL2:5
CGS001-23244	CGS001-23244	PDS5A		trt_sh.cgs	120 h|144 h|96 h	1 ÂµL|1.5 ÂµL|2 ÂµL|5 ÂµL	93.3461	87.9777	81.2938	1	1	99.3368	87.3553	85.3389	79.8797	72.1818	63.6704	60.3829	59.988	-666	8	0	8	9	87.4|99.3|79.9|60.4|60|72.2|85.3|63.7	1.25|1.56|1.09|0.84|0.93|1.08|1.26|0.96	A375|A549|HA1E|HCC515|HEPG2|HT29|MCF7|VCAP	2|1|7|3	2|1|7|3|6|8	CGS001_A375_96H:PDS5A:1|CGS001_A549_96H:PDS5A:1|CGS001_HA1E_96H:PDS5A:1.5|CGS001_HCC515_96H:PDS5A:2|CGS001_HEPG2_96H:PDS5A:1.5|CGS001_HT29_96H:PDS5A:1|CGS001_MCF7_96H:PDS5A:2|CGS001_MCF7_144H:PDS5A:2|CGS001_VCAP_120H:PDS5A:5
CGS001-3566	CGS001-3566	IL4R		trt_sh.cgs	120 h|144 h|96 h	1 ÂµL|1.5 ÂµL|2 ÂµL|5 ÂµL	92.5102	87.9634	83.2045	1	1	93.6762	91.3442	83.8372	82.9962	78.9997	68.3738	56.4919	49.3939	35.7042	9	0	9	11	35.7|79|83|91.3|68.4|49.4|83.8|93.7|56.5	0.84|1.1|1.12|1.18|1|0.89|1.23|1.32|0.91	A375|A549|HA1E|HCC515|HEPG2|HT29|MCF7|PC3|VCAP	8|4|7|3	8|4|7|3|2|5	CGS001_A375_96H:IL4R:1|CGS001_A549_96H:IL4R:1|CGS001_HA1E_96H:IL4R:1.5|CGS001_HCC515_96H:IL4R:2|CGS001_HEPG2_96H:IL4R:1.5|CGS001_HT29_96H:IL4R:1|CGS001_MCF7_96H:IL4R:2|CGS001_MCF7_144H:IL4R:2|CGS001_PC3_96H:IL4R:2|CGS001_PC3_144H:IL4R:2|CGS001_VCAP_120H:IL4R:5
CGS001-51053	CGS001-51053	GMNN		trt_sh.cgs	120 h|144 h|96 h	1 ÂµL|1.5 ÂµL|2 ÂµL|5 ÂµL	96.848	87.8935	80.6319	1	1	97.1775	96.5184	83.6791	74.1989	67.8788	64.3386	61.9226	0	0	7	0	9	9	97.2|96.5|0|74.2|0|67.9|83.7|64.3|61.9	1.45|1.42|0|0.96|0|1.04|1.23|0.98|0.94	A375|A549|HA1E|HCC515|HEPG2|HT29|MCF7|PC3|VCAP	1|2|7|4	1|2|7|4|6|8	CGS001_A375_96H:GMNN:1|CGS001_A549_96H:GMNN:1|CGS001_HA1E_96H:GMNN:1.5|CGS001_HCC515_96H:GMNN:2|CGS001_HEPG2_96H:GMNN:1.5|CGS001_HT29_96H:GMNN:1|CGS001_MCF7_144H:GMNN:2|CGS001_PC3_144H:GMNN:2|CGS001_VCAP_120H:GMNN:5
CGS001-2523	CGS001-2523	FUT1		trt_sh.cgs	120 h|144 h|96 h	1 ÂµL|1.5 ÂµL|2 ÂµL|5 ÂµL	98.5847	87.8703	66.0738	1	0	99.5653	97.6041	90.2132	64.0985	44.9619	0	0	0	0	5	0	9	11	45|0|90.2|0|97.6|0|99.6|64.1|0	0.89|0|1.22|0|1.4|0|1.62|0.98|0	A375|A549|HA1E|HCC515|HEPG2|HT29|MCF7|PC3|VCAP	7|5|3|8	7|5|3|8|1|2	CGS001_A375_96H:FUT1:1|CGS001_A549_96H:FUT1:1|CGS001_HA1E_96H:FUT1:1.5|CGS001_HCC515_96H:FUT1:2|CGS001_HEPG2_96H:FUT1:1.5|CGS001_HT29_96H:FUT1:1|CGS001_MCF7_96H:FUT1:2|CGS001_MCF7_144H:FUT1:2|CGS001_PC3_96H:FUT1:2|CGS001_PC3_144H:FUT1:2|CGS001_VCAP_120H:FUT1:5
BRD-K95138506	BRD-K95138506	BRD-K95138506		trt_cp	24 h|6 h	10 ÂµM	88.9767	87.853	84.3392	-666	-666	90.6519	87.3016	86.9674	86.4913	78.9442	75.6787	67.1245	58.6292	-666	8	0	8	11	78.9|87|90.7|86.5|67.1|58.6|87.3|75.7	1.21|1.26|1.33|1.28|1.09|0.96|1.31|1.14	A375|A549|HA1E|HCC515|HEPG2|MCF7|PC3|VCAP	3|7|2|4	3|7|2|4|1|8	CPC009_A375_6H:BRD-K95138506-019-01-8:10|CPC009_A549_6H:BRD-K95138506-019-01-8:10|CPC009_HA1E_6H:BRD-K95138506-019-01-8:10|CPC009_HCC515_6H:BRD-K95138506-019-01-8:10|CPC009_HEPG2_6H:BRD-K95138506-019-01-8:10|CPC009_MCF7_24H:BRD-K95138506-019-01-8:10|CPC009_MCF7_6H:BRD-K95138506-019-01-8:10|CPC009_PC3_24H:BRD-K95138506-019-01-8:10|CPC009_PC3_6H:BRD-K95138506-019-01-8:10|CPC009_VCAP_24H:BRD-K951385…
CGS001-83743	CGS001-83743	GRWD1		trt_sh.cgs	120 h|144 h|96 h	1 ÂµL|1.5 ÂµL|2 ÂµL|5 ÂµL	90.8953	87.8332	81.1495	1	1	92.215	89.5755	85.2925	84.2498	77.9575	57.6065	-666	-666	-666	6	0	6	7	57.6|84.2|85.3|78|92.2|89.6	0.99|1.16|1.15|1.08|1.36|1.23	A375|A549|HA1E|HEPG2|MCF7|VCAP	5|6|3|2	5|6|3|2|4|1	CGS001_A375_96H:GRWD1:1|CGS001_A549_96H:GRWD1:1|CGS001_HA1E_96H:GRWD1:1.5|CGS001_HEPG2_96H:GRWD1:1.5|CGS001_MCF7_96H:GRWD1:2|CGS001_MCF7_144H:GRWD1:2|CGS001_VCAP_120H:GRWD1:5
CGS001-4323	CGS001-4323	MMP14		trt_sh.cgs	120 h|96 h	1 ÂµL|1.5 ÂµL|2 ÂµL|5 ÂµL	94.9571	87.8206	65.6639	1	1	97.4785	92.4358	84.6442	76.724	42.7009	0	-30.6667	-666	-666	5	1	7	7	92.4|42.7|0|-30.7|76.7|97.5|84.6	1.33|0.83|0|-0.7|1.15|1.46|1.16	A375|HA1E|HEPG2|HT29|MCF7|PC3|VCAP	6|1|7|5	6|1|7|5|2|3	CGS001_A375_96H:MMP14:1|CGS001_HA1E_96H:MMP14:1.5|CGS001_HEPG2_96H:MMP14:1.5|CGS001_HT29_96H:MMP14:1|CGS001_MCF7_96H:MMP14:2|CGS001_PC3_96H:MMP14:2|CGS001_VCAP_120H:MMP14:5
CGS001-64170	CGS001-64170	CARD9		trt_sh.cgs	144 h|96 h	1 ÂµL|1.5 ÂµL|2 ÂµL	95.3959	87.8141	79.5262	1	1	99.96	90.8318	83.4545	77.0102	66.7513	59.1494	53.0891	0	-666	7	0	8	10	66.8|77|53.1|0|59.1|83.5|90.8|100	1.05|1.08|0.9|0|0.92|1.2|1.34|1.79	A375|A549|HA1E|HCC515|HEPG2|HT29|MCF7|PC3	8|7|6|2	8|7|6|2|1|5	CGS001_A375_96H:CARD9:1|CGS001_A549_96H:CARD9:1|CGS001_HA1E_96H:CARD9:1.5|CGS001_HCC515_96H:CARD9:2|CGS001_HEPG2_96H:CARD9:1.5|CGS001_HT29_96H:CARD9:1|CGS001_MCF7_96H:CARD9:2|CGS001_MCF7_144H:CARD9:2|CGS001_PC3_96H:CARD9:2|CGS001_PC3_144H:CARD9:2
CGS001-2167	CGS001-2167	FABP4		trt_sh.cgs	120 h|144 h|96 h	1 ÂµL|1.5 ÂµL|2 ÂµL|5 ÂµL	99.4997	87.7995	73.6703	0	0	100	98.9994	94.5861	57.6126	51.6229	39.201	29.7576	0	-666	7	0	8	10	51.6|57.6|100|0|29.8|94.6|99|39.2	0.94|0.9|1.77|0|0.77|1.41|1.54|0.79	A375|A549|HA1E|HEPG2|HT29|MCF7|PC3|VCAP	3|7|6|2	3|7|6|2|1|8	CGS001_A375_96H:FABP4:1|CGS001_A549_96H:FABP4:1|CGS001_HA1E_96H:FABP4:1.5|CGS001_HEPG2_96H:FABP4:1.5|CGS001_HT29_96H:FABP4:1|CGS001_MCF7_96H:FABP4:2|CGS001_MCF7_144H:FABP4:2|CGS001_PC3_96H:FABP4:2|CGS001_PC3_144H:FABP4:2|CGS001_VCAP_120H:FABP4:5
CGS001-3125	CGS001-3125	HLA-DRB3		trt_sh.cgs	120 h|96 h	1 ÂµL|1.5 ÂµL|2 ÂµL|5 ÂµL	93.5663	87.7936	67.3844	1	1	98	89.1326	85.7054	78.3366	53.1319	0	0	-666	-666	5	0	7	7	78.3|0|0|98|89.1|53.1|85.7	1.1|0|0|1.57|1.31|0.89|1.17	A549|HA1E|HCC515|HT29|MCF7|PC3|VCAP	4|5|7|1	4|5|7|1|6|2	CGS001_A549_96H:HLA-DRB3:1|CGS001_HA1E_96H:HLA-DRB3:1.5|CGS001_HCC515_96H:HLA-DRB3:2|CGS001_HT29_96H:HLA-DRB3:1|CGS001_MCF7_96H:HLA-DRB3:2|CGS001_PC3_96H:HLA-DRB3:2|CGS001_VCAP_120H:HLA-DRB3:5
CGS001-30	CGS001-30	ACAA1		trt_sh.cgs	120 h|144 h|96 h	1 ÂµL|1.5 ÂµL|2 ÂµL|5 ÂµL	97.2345	87.7853	77.6895	1	1	99.9401	94.5289	91.8535	64.8189	62.2999	52.6955	0	0	0	6	0	9	11	52.7|94.5|91.9|0|99.9|0|62.3|64.8|0	0.95|1.35|1.24|0|1.75|0|1.03|0.99|0	A375|A549|HA1E|HCC515|HEPG2|HT29|MCF7|PC3|VCAP	5|2|3|8	5|2|3|8|7|1	CGS001_A375_96H:ACAA1:1|CGS001_A549_96H:ACAA1:1|CGS001_HA1E_96H:ACAA1:1.5|CGS001_HCC515_96H:ACAA1:2|CGS001_HEPG2_96H:ACAA1:1.5|CGS001_HT29_96H:ACAA1:1|CGS001_MCF7_96H:ACAA1:2|CGS001_MCF7_144H:ACAA1:2|CGS001_PC3_96H:ACAA1:2|CGS001_PC3_144H:ACAA1:2|CGS001_VCAP_120H:ACAA1:5
CGS001-6193	CGS001-6193	RPS5		trt_sh.cgs	120 h|96 h	1 ÂµL|1.5 ÂµL|2 ÂµL|5 ÂµL	95.6516	87.7697	72.2013	1	1	98.9697	92.3335	84.9109	74.8648	42.9743	39.1545	0	0	-666	6	0	8	8	0|39.2|43|74.9|99|92.3|84.9|0	0|0.72|0.83|0.96|1.65|1.37|1.18|0	A375|A549|HA1E|HCC515|HT29|MCF7|PC3|VCAP	5|6|7|4	5|6|7|4|3|2	CGS001_A375_96H:RPS5:1|CGS001_A549_96H:RPS5:1|CGS001_HA1E_96H:RPS5:1.5|CGS001_HCC515_96H:RPS5:2|CGS001_HT29_96H:RPS5:1|CGS001_MCF7_96H:RPS5:2|CGS001_PC3_96H:RPS5:2|CGS001_VCAP_120H:RPS5:5
CGS001-10921	CGS001-10921	RNPS1		trt_sh.cgs	120 h|144 h|96 h	1 ÂµL|1.5 ÂµL|2 ÂµL|5 ÂµL	93.7432	87.7667	75.1483	1	1	94.5167	92.9697	87.2893	76.2913	63.8814	35.9415	0	-64.0449	-666	6	1	8	9	76.3|87.3|0|63.9|93|35.9|94.5|-64	1.13|1.2|0|0.96|1.37|0.83|1.35|-0.93	A375|A549|HA1E|HEPG2|HT29|MCF7|PC3|VCAP	7|5|2|1	7|5|2|1|4|6	CGS001_A375_96H:RNPS1:1|CGS001_A549_96H:RNPS1:1|CGS001_HA1E_96H:RNPS1:1.5|CGS001_HEPG2_96H:RNPS1:1.5|CGS001_HT29_96H:RNPS1:1|CGS001_MCF7_144H:RNPS1:2|CGS001_PC3_96H:RNPS1:2|CGS001_PC3_144H:RNPS1:2|CGS001_VCAP_120H:RNPS1:5
BRD-K94173926	BRD-K94173926	I-505056		trt_cp	24 h|6 h	10 ÂµM	92.8799	87.7162	78.4779	-666	-666	94.4782	91.2817	90.2931	74.812	73.5697	46.433	-666	-666	-666	6	0	6	9	74.8|46.4|90.3|91.3|73.6|94.5	1.06|0.79|1.43|1.38|1.11|1.51	A549|HA1E|MCF7|PC3|VCAP|A375	6|4|3|1	6|4|3|1|5|2	CPC020_A549_6H:BRD-K94173926-001-01-6:10|CPC020_HA1E_6H:BRD-K94173926-001-01-6:10|CPC020_MCF7_24H:BRD-K94173926-001-01-6:10|CPC020_MCF7_6H:BRD-K94173926-001-01-6:10|CPC020_PC3_6H:BRD-K94173926-001-01-6:10|CPC020_VCAP_24H:BRD-K94173926-001-01-6:10|CPC020_A375_6H:BRD-K94173926-001-01-6:10|CPC020_PC3_24H:BRD-K94173926-001-01-6:10|CPC020_VCAP_6H:BRD-K94173926-001-01-6:10
CGS001-7780	CGS001-7780	SLC30A2		trt_sh.cgs	120 h|96 h	1 ÂµL|1.5 ÂµL|2 ÂµL|5 ÂµL	94.4802	87.6806	63.9622	0	0	96.0882	92.8721	89.3939	72.3681	33.0511	0	0	-49.4382	-666	5	1	8	8	33.1|72.4|0|96.1|92.9|89.4|0|-49.4	0.82|1.02|0|1.31|1.28|1.29|0|-0.8	A375|A549|HA1E|HCC515|HEPG2|HT29|PC3|VCAP	4|5|6|2	4|5|6|2|1|3	CGS001_A375_96H:SLC30A2:1|CGS001_A549_96H:SLC30A2:1|CGS001_HA1E_96H:SLC30A2:1.5|CGS001_HCC515_96H:SLC30A2:2|CGS001_HEPG2_96H:SLC30A2:1.5|CGS001_HT29_96H:SLC30A2:1|CGS001_PC3_96H:SLC30A2:2|CGS001_VCAP_120H:SLC30A2:5
CGS001-3313	CGS001-3313	HSPA9		trt_sh.cgs	144 h|96 h	1 ÂµL|1.5 ÂµL|2 ÂµL	97.3992	87.65	58.4333	1	1	99.1015	95.697	80.9766	74.8249	0	0	-666	-666	-666	4	0	6	8	81|0|99.1|95.7|0|74.8	1.17|0|1.5|1.44|0|1.07	A375|HA1E|HEPG2|HT29|MCF7|PC3	3|4|1|6	3|4|1|6|2|5	CGS001_A375_96H:HSPA9:1|CGS001_HA1E_96H:HSPA9:1.5|CGS001_HEPG2_96H:HSPA9:1.5|CGS001_HT29_96H:HSPA9:1|CGS001_MCF7_96H:HSPA9:2|CGS001_MCF7_144H:HSPA9:2|CGS001_PC3_96H:HSPA9:2|CGS001_PC3_144H:HSPA9:2
CGS001-54546	CGS001-54546	RNF186		trt_sh.cgs	120 h|144 h|96 h	1 ÂµL|1.5 ÂµL|2 ÂµL|5 ÂµL	90.9805	87.6422	77.0779	0	0	93.4761	88.4848	86.1036	82.5041	70.5334	41.365	0	0	0	6	0	9	11	70.5|41.4|82.5|0|86.1|88.5|0|93.5|0	1.09|0.75|1.12|0|1.18|1.27|0|1.32|0	A375|A549|HA1E|HCC515|HEPG2|HT29|MCF7|PC3|VCAP	8|6|5|3	8|6|5|3|1|2	CGS001_A375_96H:RNF186:1|CGS001_A549_96H:RNF186:1|CGS001_HA1E_96H:RNF186:1.5|CGS001_HCC515_96H:RNF186:2|CGS001_HEPG2_96H:RNF186:1.5|CGS001_HT29_96H:RNF186:1|CGS001_MCF7_96H:RNF186:2|CGS001_MCF7_144H:RNF186:2|CGS001_PC3_96H:RNF186:2|CGS001_PC3_144H:RNF186:2|CGS001_VCAP_120H:RNF186:5
CGS001-7358	CGS001-7358	UGDH		trt_sh.cgs	120 h|144 h|96 h	1 ÂµL|1.5 ÂµL|2 ÂµL|5 ÂµL	96.1446	87.6365	82.2104	1	1	96.1577	96.1315	81.7669	76.4899	75.3013	67.4154	57.1369	39.3333	0	8	0	9	11	81.8|96.1|76.5|57.1|67.4|39.3|75.3|96.2|0	1.19|1.4|1.06|0.82|0.99|0.83|1.14|1.4|0	A375|A549|HA1E|HCC515|HEPG2|HT29|MCF7|PC3|VCAP	8|2|1|3	8|2|1|3|7|5	CGS001_A375_96H:UGDH:1|CGS001_A549_96H:UGDH:1|CGS001_HA1E_96H:UGDH:1.5|CGS001_HCC515_96H:UGDH:2|CGS001_HEPG2_96H:UGDH:1.5|CGS001_HT29_96H:UGDH:1|CGS001_MCF7_96H:UGDH:2|CGS001_MCF7_144H:UGDH:2|CGS001_PC3_96H:UGDH:2|CGS001_PC3_144H:UGDH:2|CGS001_VCAP_120H:UGDH:5
BRD-K09854848	BRD-K09854848	MD-II-008-P		trt_cp	24 h|6 h	10 ÂµM	91.0317	87.6087	82.4446	-666	-666	95.7399	86.3235	85.5059	82.8653	80.7018	63.5316	54.4658	51.353	0	8	0	9	13	63.5|80.7|51.4|82.9|0|95.7|86.3|54.5|85.5	1.02|1.15|0.82|1.21|0|1.53|1.35|0.96|1.27	A375|A549|HA1E|HCC515|HEPG2|HT29|MCF7|PC3|VCAP	6|7|9|4	6|7|9|4|2|1	CPC013_A375_6H:BRD-K09854848-001-01-0:10|CPC013_A549_24H:BRD-K09854848-001-01-0:10|CPC013_A549_6H:BRD-K09854848-001-01-0:10|CPC013_HA1E_6H:BRD-K09854848-001-01-0:10|CPC013_HCC515_6H:BRD-K09854848-001-01-0:10|CPC013_HEPG2_6H:BRD-K09854848-001-01-0:10|CPC013_HT29_6H:BRD-K09854848-001-01-0:10|CPC013_MCF7_24H:BRD-K09854848-001-01-0:10|CPC013_MCF7_6H:BRD-K09854848-001-01-0:10|CPC013_PC3_6H:BRD-K098548…
CGS001-545	CGS001-545	ATR		trt_sh.cgs	120 h|144 h|96 h	1 ÂµL|1.5 ÂµL|2 ÂµL|5 ÂµL	92.9872	87.5994	81.4287	1	1	95.7321	90.2424	88.7391	75.6839	73.0038	65.1708	0	0	0	6	0	9	12	65.2|75.7|0|0|88.7|90.2|95.7|73|0	1.04|1.07|0|0|1.22|1.31|1.44|1.08|0	A375|A549|HA1E|HCC515|HEPG2|HT29|MCF7|PC3|VCAP	7|6|5|2	7|6|5|2|8|1	CGS001_A375_96H:ATR:1|CGS001_A549_96H:ATR:1|CGS001_HA1E_96H:ATR:1.5|CGS001_HCC515_96H:ATR:2|CGS001_HEPG2_96H:ATR:1.5|CGS001_HT29_96H:ATR:1|CGS001_MCF7_144H:ATR:2|CGS001_PC3_120H:ATR:2|CGS001_PC3_144H:ATR:2|CGS001_VCAP_120H:ATR:5|CGS001_MCF7_96H:ATR:2|CGS001_PC3_96H:ATR:2
CGS001-54850	CGS001-54850	FBXL12		trt_sh.cgs	120 h|144 h|96 h	1 ÂµL|1.5 ÂµL|2 ÂµL|5 ÂµL	96.8976	87.5609	75.688	1	1	99.1261	94.6691	85.3516	71.097	56.3636	47.5203	46.9282	14.7615	0	8	0	9	11	14.8|71.1|0|85.4|94.7|56.4|47.5|46.9|99.1	0.63|1.01|0|1.08|1.32|0.94|0.92|0.85|1.51	A375|A549|HA1E|HCC515|HEPG2|HT29|MCF7|PC3|VCAP	9|5|4|2	9|5|4|2|6|7	CGS001_A375_96H:FBXL12:1|CGS001_A549_96H:FBXL12:1|CGS001_HA1E_96H:FBXL12:1.5|CGS001_HCC515_96H:FBXL12:2|CGS001_HEPG2_96H:FBXL12:1.5|CGS001_HT29_96H:FBXL12:1|CGS001_MCF7_96H:FBXL12:2|CGS001_MCF7_144H:FBXL12:2|CGS001_PC3_96H:FBXL12:2|CGS001_PC3_144H:FBXL12:2|CGS001_VCAP_120H:FBXL12:5
CGS001-3485	CGS001-3485	IGFBP2		trt_sh.cgs	120 h|144 h|96 h	1 ÂµL|1.5 ÂµL|2 ÂµL|5 ÂµL	93.5821	87.4974	74.5261	1	1	97.2121	89.952	88.0774	74.7481	55.5678	41.5993	0	-70.1021	-666	6	1	8	10	90|55.6|0|41.6|97.2|74.7|-70.1|88.1	1.28|0.88|0|0.78|1.52|1.13|-1.01|1.2	A375|A549|HA1E|HEPG2|HT29|MCF7|PC3|VCAP	5|1|8|6	5|1|8|6|2|4	CGS001_A375_96H:IGFBP2:1|CGS001_A549_96H:IGFBP2:1|CGS001_HA1E_96H:IGFBP2:1.5|CGS001_HEPG2_96H:IGFBP2:1.5|CGS001_HT29_96H:IGFBP2:1|CGS001_MCF7_96H:IGFBP2:2|CGS001_MCF7_144H:IGFBP2:2|CGS001_PC3_96H:IGFBP2:2|CGS001_PC3_144H:IGFBP2:2|CGS001_VCAP_120H:IGFBP2:5
BRD-K50836978	BRD-K50836978	purvalanol-a		trt_cp	24 h|6 h	10 ÂµM	91.6257	87.4649	83.1487	-666	-666	94.0209	89.2304	88.4102	78.1982	78.0306	71.0021	0	0	-666	6	0	8	14	88.4|0|0|78|94|78.2|71|89.2	1.36|0|0|1.15|1.49|1.19|1.1|1.32	A375|A549|HA1E|HCC515|HT29|MCF7|PC3|VCAP	5|8|1|6	5|8|1|6|4|7	CPC005_A375_24H:BRD-K50836978-001-01-7:10|CPC005_A375_6H:BRD-K50836978-001-01-7:10|CPC005_A549_6H:BRD-K50836978-001-01-7:10|CPC005_HA1E_24H:BRD-K50836978-001-01-7:10|CPC005_HA1E_6H:BRD-K50836978-001-01-7:10|CPC005_HCC515_6H:BRD-K50836978-001-01-7:10|CPC005_HT29_24H:BRD-K50836978-001-01-7:10|CPC005_HT29_6H:BRD-K50836978-001-01-7:10|CPC005_MCF7_24H:BRD-K50836978-001-01-7:10|CPC005_MCF7_6H:BRD-K5083…
CGS001-54512	CGS001-54512	EXOSC4		trt_sh.cgs	120 h|144 h|96 h	1 ÂµL|1.5 ÂµL|2 ÂµL|5 ÂµL	93.94	87.4156	73.9254	1	1	96.799	91.081	89.9972	71.7853	52.0112	41.8788	0	0	0	6	0	9	10	91.1|90|0|71.8|0|41.9|96.8|52|0	1.3|1.25|0|0.94|0|0.85|1.47|0.88|0	A375|A549|HA1E|HCC515|HEPG2|HT29|MCF7|PC3|VCAP	7|1|2|4	7|1|2|4|8|6	CGS001_A375_96H:EXOSC4:1|CGS001_A549_96H:EXOSC4:1|CGS001_HA1E_96H:EXOSC4:1.5|CGS001_HCC515_96H:EXOSC4:2|CGS001_HEPG2_96H:EXOSC4:1.5|CGS001_HT29_96H:EXOSC4:1|CGS001_MCF7_144H:EXOSC4:2|CGS001_PC3_96H:EXOSC4:2|CGS001_PC3_144H:EXOSC4:2|CGS001_VCAP_120H:EXOSC4:5
BRD-K28120860	BRD-K28120860	KM-03949SC		trt_cp	24 h|6 h	10 ÂµM	90.4004	87.4132	82.4623	-666	-666	93.609	87.1918	87.0752	81.7766	73.1242	71.9972	71.5504	0	-666	7	0	8	10	87.1|93.6|73.1|0|81.8|87.2|72|71.6	1.33|1.44|1.05|0|1.24|1.37|1.11|1.09	A375|A549|HA1E|HCC515|HEPG2|MCF7|PC3|VCAP	2|6|1|5	2|6|1|5|3|7	CPC019_A375_6H:BRD-K28120860-001-02-4:10|CPC019_A549_24H:BRD-K28120860-001-02-4:10|CPC019_HA1E_6H:BRD-K28120860-001-02-4:10|CPC019_HCC515_6H:BRD-K28120860-001-02-4:10|CPC019_HEPG2_6H:BRD-K28120860-001-02-4:10|CPC019_MCF7_6H:BRD-K28120860-001-02-4:10|CPC019_PC3_24H:BRD-K28120860-001-02-4:10|CPC019_VCAP_24H:BRD-K28120860-001-02-4:10|CPC019_VCAP_6H:BRD-K28120860-001-02-4:10|CPC019_MCF7_24H:BRD-K2812…
CGS001-56647	CGS001-56647	BCCIP		trt_sh.cgs	120 h|96 h	1 ÂµL|1.5 ÂµL|2 ÂµL|5 ÂµL	95.4168	87.4088	81.5312	1	1	99.2509	91.5827	83.4681	75.3333	71.2628	68.2896	24.9224	0	0	7	0	9	9	24.9|71.3|0|99.3|83.5|75.3|91.6|0|68.3	0.76|1.02|0|1.47|1.15|1.1|1.35|0|0.99	A375|A549|HA1E|HCC515|HEPG2|HT29|MCF7|PC3|VCAP	4|7|5|6	4|7|5|6|2|9	CGS001_A375_96H:BCCIP:1|CGS001_A549_96H:BCCIP:1|CGS001_HA1E_96H:BCCIP:1.5|CGS001_HCC515_96H:BCCIP:2|CGS001_HEPG2_96H:BCCIP:1.5|CGS001_HT29_96H:BCCIP:1|CGS001_MCF7_96H:BCCIP:2|CGS001_PC3_96H:BCCIP:2|CGS001_VCAP_120H:BCCIP:5
CGS001-7917	CGS001-7917	BAG6		trt_sh.cgs	120 h|144 h|96 h	1 ÂµL|1.5 ÂµL|2 ÂµL|5 ÂµL	91.038	87.3927	63.2737	1	1	94.3551	87.7209	85.4557	82.0392	30.0711	0	0	0	-56.4908	5	1	9	10	94.4|82|30.1|0|87.7|0|-56.5|0|85.5	1.36|1.13|0.67|0|1.2|0|-0.88|0|1.17	A375|A549|HA1E|HCC515|HEPG2|HT29|MCF7|PC3|VCAP	1|5|9|2	1|5|9|2|3|4	CGS001_A375_96H:BAG6:1|CGS001_A549_96H:BAG6:1|CGS001_HA1E_96H:BAG6:1.5|CGS001_HCC515_96H:BAG6:2|CGS001_HEPG2_96H:BAG6:1.5|CGS001_HT29_96H:BAG6:1|CGS001_MCF7_144H:BAG6:2|CGS001_PC3_96H:BAG6:2|CGS001_PC3_144H:BAG6:2|CGS001_VCAP_120H:BAG6:5
CGS001-10254	CGS001-10254	STAM2		trt_sh.cgs	120 h|144 h|96 h	1 ÂµL|1.5 ÂµL|2 ÂµL|5 ÂµL	92.3289	87.3749	70.5575	1	1	98.0658	86.592	83.6297	81.2121	73.8452	0	0	-38.2731	-666	5	1	8	10	83.6|98.1|0|0|81.2|-38.3|86.6|73.8	1.21|1.5|0|0|1.17|-0.7|1.2|1.04	A375|A549|HA1E|HEPG2|HT29|MCF7|PC3|VCAP	2|7|1|5	2|7|1|5|8|3	CGS001_A375_96H:STAM2:1|CGS001_A549_96H:STAM2:1|CGS001_HA1E_96H:STAM2:1.5|CGS001_HEPG2_96H:STAM2:1.5|CGS001_HT29_96H:STAM2:1|CGS001_MCF7_96H:STAM2:2|CGS001_MCF7_144H:STAM2:2|CGS001_PC3_96H:STAM2:2|CGS001_PC3_144H:STAM2:2|CGS001_VCAP_120H:STAM2:5
CGS001-291	CGS001-291	SLC25A4		trt_sh.cgs	120 h|144 h|96 h	1 ÂµL|1.5 ÂµL|2 ÂµL|5 ÂµL	93.7327	87.3575	69.3542	1	1	97.708	89.7574	81.2103	80.7545	66.6949	0	0	0	-51.611	5	1	9	11	66.7|81.2|80.8|0|89.8|0|97.7|-51.6|0	1.05|1.13|1.1|0|1.23|0|1.5|-0.89|0	A375|A549|HA1E|HCC515|HEPG2|HT29|MCF7|PC3|VCAP	7|5|2|3	7|5|2|3|1|4	CGS001_A375_96H:SLC25A4:1|CGS001_A549_96H:SLC25A4:1|CGS001_HA1E_96H:SLC25A4:1.5|CGS001_HCC515_96H:SLC25A4:2|CGS001_HEPG2_96H:SLC25A4:1.5|CGS001_HT29_96H:SLC25A4:1|CGS001_MCF7_96H:SLC25A4:2|CGS001_MCF7_144H:SLC25A4:2|CGS001_PC3_96H:SLC25A4:2|CGS001_PC3_144H:SLC25A4:2|CGS001_VCAP_120H:SLC25A4:5
BRD-K19724398	BRD-K19724398	BRD-K19724398		trt_cp	24 h|6 h	10 ÂµM	93.5866	87.3283	77.6784	-666	-666	97.076	90.0971	86.4165	75.7236	63.4686	53.2883	0	0	0	6	0	9	13	0|97.1|63.5|53.3|0|0|86.4|90.1|75.7	0|1.55|0.93|0.83|0|0|1.35|1.36|1.14	A375|A549|HA1E|HCC515|HEPG2|HT29|MCF7|PC3|VCAP	2|8|7|9	2|8|7|9|3|4	CPC009_A375_6H:BRD-K19724398-019-01-9:10|CPC009_A549_24H:BRD-K19724398-019-01-9:10|CPC009_A549_6H:BRD-K19724398-019-01-9:10|CPC009_HA1E_6H:BRD-K19724398-019-01-9:10|CPC009_HCC515_6H:BRD-K19724398-019-01-9:10|CPC009_HEPG2_6H:BRD-K19724398-019-01-9:10|CPC009_HT29_6H:BRD-K19724398-019-01-9:10|CPC009_MCF7_24H:BRD-K19724398-019-01-9:10|CPC009_MCF7_6H:BRD-K19724398-019-01-9:10|CPC009_PC3_24H:BRD-K19724…
CGS001-4258	CGS001-4258	MGST2		trt_sh.cgs	120 h|144 h|96 h	1 ÂµL|1.5 ÂµL|2 ÂµL|5 ÂµL	91.0372	87.3184	76.1396	1	1	95.0062	87.0683	85.2598	81.9394	65.9046	41.6592	0	0	-46.4735	6	1	9	9	65.9|87.1|-46.5|0|41.7|81.9|85.3|0|95	1.05|1.2|-0.82|0|0.78|1.17|1.26|0|1.34	A375|A549|HA1E|HCC515|HEPG2|HT29|MCF7|PC3|VCAP	9|2|7|6	9|2|7|6|1|5	CGS001_A375_96H:MGST2:1|CGS001_A549_96H:MGST2:1|CGS001_HA1E_96H:MGST2:1.5|CGS001_HCC515_96H:MGST2:2|CGS001_HEPG2_96H:MGST2:1.5|CGS001_HT29_96H:MGST2:1|CGS001_MCF7_144H:MGST2:2|CGS001_PC3_144H:MGST2:2|CGS001_VCAP_120H:MGST2:5
CGS001-2623	CGS001-2623	GATA1		trt_sh.cgs	120 h|144 h|96 h	1 ÂµL|1.5 ÂµL|2 ÂµL|5 ÂµL	97.0183	87.2844	67.9749	0	0	98.279	95.7576	92.0724	63.0285	35.1397	23.5724	0	0	0	6	0	9	11	35.1|63|0|0|0|95.8|23.6|98.3|92.1	0.83|0.94|0|0|0|1.45|0.73|1.49|1.27	A375|A549|HA1E|HCC515|HEPG2|HT29|MCF7|PC3|VCAP	8|6|9|2	8|6|9|2|1|7	CGS001_A375_96H:GATA1:1|CGS001_A549_96H:GATA1:1|CGS001_HA1E_96H:GATA1:1.5|CGS001_HCC515_96H:GATA1:2|CGS001_HEPG2_96H:GATA1:1.5|CGS001_HT29_96H:GATA1:1|CGS001_MCF7_96H:GATA1:2|CGS001_MCF7_144H:GATA1:2|CGS001_PC3_96H:GATA1:2|CGS001_PC3_144H:GATA1:2|CGS001_VCAP_120H:GATA1:5
CGS001-10525	CGS001-10525	HYOU1		trt_sh.cgs	120 h|144 h|96 h	1 ÂµL|1.5 ÂµL|2 ÂµL|5 ÂµL	92.3191	87.2276	76.3202	1	1	93.3833	91.2549	89.0104	75.2618	65.8595	43.1515	0	-666	-666	6	0	7	8	0|89|91.3|43.2|75.3|65.9|93.4	0|1.2|1.25|0.86|1.14|0.99|1.29	A549|HA1E|HEPG2|HT29|MCF7|PC3|VCAP	7|3|2|5	7|3|2|5|6|4	CGS001_A549_96H:HYOU1:1|CGS001_HA1E_96H:HYOU1:1.5|CGS001_HEPG2_96H:HYOU1:1.5|CGS001_HT29_96H:HYOU1:1|CGS001_MCF7_144H:HYOU1:2|CGS001_PC3_96H:HYOU1:2|CGS001_PC3_144H:HYOU1:2|CGS001_VCAP_120H:HYOU1:5
CGS001-51022	CGS001-51022	GLRX2		trt_sh.cgs	120 h|96 h	1 ÂµL|1.5 ÂµL|2 ÂµL|5 ÂµL	93.2164	87.1992	58.1328	1	1	98.6822	87.7505	81.4653	80.8989	0	0	0	0	-47.2484	4	1	9	9	87.8|0|81.5|0|98.7|0|0|-47.2|80.9	1.25|0|1.11|0|1.45|0|0|-0.86|1.11	A375|A549|HA1E|HCC515|HEPG2|HT29|MCF7|PC3|VCAP	5|1|3|9	5|1|3|9|2|4	CGS001_A375_96H:GLRX2:1|CGS001_A549_96H:GLRX2:1|CGS001_HA1E_96H:GLRX2:1.5|CGS001_HCC515_96H:GLRX2:2|CGS001_HEPG2_96H:GLRX2:1.5|CGS001_HT29_96H:GLRX2:1|CGS001_MCF7_96H:GLRX2:2|CGS001_PC3_96H:GLRX2:2|CGS001_VCAP_120H:GLRX2:5
BRD-K54095730	BRD-K54095730	CMPD-1		trt_cp	24 h|6 h	10 ÂµM	91.414	87.1842	70.3717	-666	-666	94.3568	88.4712	83.3689	82.5399	73.4932	0	-666	-666	-666	5	0	6	9	94.4|88.5|73.5|0|82.5|83.4	1.5|1.3|1.05|0|1.27|1.24	A375|A549|HA1E|HT29|MCF7|PC3	1|2|6|5	1|2|6|5|3|4	CPC005_A375_24H:BRD-K54095730-001-01-5:10|CPC005_A375_6H:BRD-K54095730-001-01-5:10|CPC005_A549_24H:BRD-K54095730-001-01-5:10|CPC005_A549_6H:BRD-K54095730-001-01-5:10|CPC005_HA1E_24H:BRD-K54095730-001-01-5:10|CPC005_HA1E_6H:BRD-K54095730-001-01-5:10|CPC005_HT29_24H:BRD-K54095730-001-01-5:10|CPC005_MCF7_24H:BRD-K54095730-001-01-5:10|CPC005_PC3_24H:BRD-K54095730-001-01-5:10
BRD-K74797618	BRD-K74797618	MD-049		trt_cp	24 h|6 h	10 ÂµM	90.7817	87.1755	82.4413	-666	-666	91.7555	89.8079	84.7849	82.3539	73.5426	72.403	41.8204	28.0947	-666	8	0	8	12	28.1|89.8|41.8|84.8|73.5|82.4|91.8|72.4	0.69|1.34|0.76|1.24|1.14|1.27|1.38|1.1	A375|A549|HA1E|HCC515|HT29|MCF7|PC3|VCAP	7|2|4|6	7|2|4|6|5|8	CPC012_A375_6H:BRD-K74797618-001-01-9:10|CPC012_A549_24H:BRD-K74797618-001-01-9:10|CPC012_A549_6H:BRD-K74797618-001-01-9:10|CPC012_HA1E_6H:BRD-K74797618-001-01-9:10|CPC012_HCC515_6H:BRD-K74797618-001-01-9:10|CPC012_HT29_6H:BRD-K74797618-001-01-9:10|CPC012_MCF7_24H:BRD-K74797618-001-01-9:10|CPC012_MCF7_6H:BRD-K74797618-001-01-9:10|CPC012_PC3_24H:BRD-K74797618-001-01-9:10|CPC012_PC3_6H:BRD-K7479761…
CGS001-6820	CGS001-6820	SULT2B1		trt_sh.cgs	120 h|96 h	1 ÂµL|1.5 ÂµL|2 ÂµL|5 ÂµL	94.1909	87.1725	81.4985	1	1	94.2526	94.1293	82.834	77.474	70.7697	69.5317	43.7663	0	-55.2226	7	1	9	9	94.1|94.3|77.5|-55.2|70.8|0|69.5|43.8|82.8	1.36|1.34|1.07|-0.91|1.02|0|1.08|0.83|1.13	A375|A549|HA1E|HCC515|HEPG2|HT29|MCF7|PC3|VCAP	2|1|9|3	2|1|9|3|5|7	CGS001_A375_96H:SULT2B1:1|CGS001_A549_96H:SULT2B1:1|CGS001_HA1E_96H:SULT2B1:1.5|CGS001_HCC515_96H:SULT2B1:2|CGS001_HEPG2_96H:SULT2B1:1.5|CGS001_HT29_96H:SULT2B1:1|CGS001_MCF7_96H:SULT2B1:2|CGS001_PC3_96H:SULT2B1:2|CGS001_VCAP_120H:SULT2B1:5
CGS001-8518	CGS001-8518	IKBKAP		trt_sh.cgs	120 h|144 h|96 h	1 ÂµL|1.5 ÂµL|2 ÂµL|5 ÂµL	94.5975	87.1372	68.0165	1	1	97.5585	91.6364	81.7077	77.6461	59.5506	0	0	-42.0668	-57.0804	5	2	9	11	77.6|81.7|-57.1|59.6|0|91.6|-42.1|97.6|0	1.14|1.13|-0.9|0.83|0|1.33|-0.75|1.46|0	A375|A549|HA1E|HCC515|HEPG2|HT29|MCF7|PC3|VCAP	8|6|2|1	8|6|2|1|4|5	CGS001_A375_96H:IKBKAP:1|CGS001_A549_96H:IKBKAP:1|CGS001_HA1E_96H:IKBKAP:1.5|CGS001_HCC515_96H:IKBKAP:2|CGS001_HEPG2_96H:IKBKAP:1.5|CGS001_HT29_96H:IKBKAP:1|CGS001_MCF7_96H:IKBKAP:2|CGS001_MCF7_144H:IKBKAP:2|CGS001_PC3_96H:IKBKAP:2|CGS001_PC3_144H:IKBKAP:2|CGS001_VCAP_120H:IKBKAP:5
CGS001-9289	CGS001-9289	GPR56		trt_sh.cgs	120 h|144 h|96 h	1 ÂµL|1.5 ÂµL|2 ÂµL|5 ÂµL	95.7665	87.1366	67.9744	1	1	97.836	93.697	91.595	65.4182	59.3	0	0	0	-39.6562	5	1	9	11	59.3|0|0|97.8|0|93.7|-39.7|91.6|65.4	1|0|0|1.36|0|1.39|-0.72|1.27|0.97	A375|A549|HA1E|HCC515|HEPG2|HT29|MCF7|PC3|VCAP	4|6|8|9	4|6|8|9|1|2	CGS001_A375_96H:GPR56:1|CGS001_A549_96H:GPR56:1|CGS001_HA1E_96H:GPR56:1.5|CGS001_HCC515_96H:GPR56:2|CGS001_HEPG2_96H:GPR56:1.5|CGS001_HT29_96H:GPR56:1|CGS001_MCF7_96H:GPR56:2|CGS001_MCF7_144H:GPR56:2|CGS001_PC3_96H:GPR56:2|CGS001_PC3_144H:GPR56:2|CGS001_VCAP_120H:GPR56:5
BRD-K78062244	BRD-K78062244	BRD-K78062244		trt_cp	24 h|6 h	10 ÂµM	91.4221	87.133	80.7771	-666	-666	92.869	89.9751	88.1919	77.4961	73.1189	63.0117	54.6703	47.612	-666	8	0	8	21	73.1|63|88.2|90|54.7|47.6|92.9|77.5	1.13|0.9|1.28|1.35|0.99|0.86|1.41|1.16	A375|A549|HA1E|HCC515|HEPG2|MCF7|PC3|VCAP	7|4|3|8	7|4|3|8|1|2	CPC010_A375_6H:BRD-K78062244-001-10-7:10|CPC010_A549_6H:BRD-K78062244-001-10-7:10|CPC010_HA1E_6H:BRD-K78062244-001-10-7:10|CPC010_HCC515_6H:BRD-K78062244-001-10-7:10|CPC010_HEPG2_6H:BRD-K78062244-001-10-7:10|CPC010_MCF7_24H:BRD-K78062244-001-10-7:10|CPC010_MCF7_6H:BRD-K78062244-001-10-7:10|CPC010_PC3_6H:BRD-K78062244-001-10-7:10|CPC010_VCAP_6H:BRD-K78062244-001-10-7:10|CPC014_A375_6H:BRD-K7806224…
CGS001-9643	CGS001-9643	MORF4L2		trt_sh.cgs	120 h|96 h	1 ÂµL|1.5 ÂµL|2 ÂµL|5 ÂµL	90.6507	87.1297	71.554	1	1	94.5493	86.7521	84.3084	82.9091	61.9232	18.8823	0	0	-666	6	0	8	8	18.9|61.9|84.3|94.5|82.9|0|86.8|0	0.69|0.93|1.14|1.32|1.19|0|1.2|0	A375|A549|HA1E|HEPG2|HT29|MCF7|PC3|VCAP	4|7|3|5	4|7|3|5|2|1	CGS001_A375_96H:MORF4L2:1|CGS001_A549_96H:MORF4L2:1|CGS001_HA1E_96H:MORF4L2:1.5|CGS001_HEPG2_96H:MORF4L2:1.5|CGS001_HT29_96H:MORF4L2:1|CGS001_MCF7_96H:MORF4L2:2|CGS001_PC3_96H:MORF4L2:2|CGS001_VCAP_120H:MORF4L2:5
CGS001-5164	CGS001-5164	PDK2		trt_sh.cgs	120 h|96 h	1 ÂµL|1.5 ÂµL|2 ÂµL|5 ÂµL	95.0556	87.0985	73.8425	1	1	96.7981	93.3131	90.7423	67.5406	64.1334	30.5276	0	0	-99.2509	6	1	9	9	90.7|93.3|64.1|-99.3|0|0|30.5|96.8|67.5	1.29|1.32|0.96|-1.38|0|0|0.79|1.42|0.99	A375|A549|HA1E|HCC515|HEPG2|HT29|MCF7|PC3|VCAP	8|2|1|9	8|2|1|9|3|7	CGS001_A375_96H:PDK2:1|CGS001_A549_96H:PDK2:1|CGS001_HA1E_96H:PDK2:1.5|CGS001_HCC515_96H:PDK2:2|CGS001_HEPG2_96H:PDK2:1.5|CGS001_HT29_96H:PDK2:1|CGS001_MCF7_96H:PDK2:2|CGS001_PC3_96H:PDK2:2|CGS001_VCAP_120H:PDK2:5
BRD-K23673040	BRD-K23673040	BRD-K23673040		trt_cp	24 h|6 h	10 ÂµM	91.092	87.0763	72.7821	-666	-666	93.9927	88.1913	87.4269	78.6944	56.4281	31.9593	0	-666	-666	6	0	7	11	94|0|88.2|78.7|32|56.4|87.4	1.49|0|1.38|1.2|0.8|0.92|1.28	A375|HA1E|HT29|MCF7|PC3|VCAP|A549	1|3|7|4	1|3|7|4|6|5	CPC007_A375_6H:BRD-K23673040-001-12-9:10|CPC007_HA1E_24H:BRD-K23673040-001-12-9:10|CPC007_HT29_6H:BRD-K23673040-001-12-9:10|CPC007_MCF7_24H:BRD-K23673040-001-12-9:10|CPC007_PC3_24H:BRD-K23673040-001-12-9:10|CPC007_VCAP_24H:BRD-K23673040-001-12-9:10|CPC007_VCAP_6H:BRD-K23673040-001-12-9:10|CPC007_A375_24H:BRD-K23673040-001-12-9:10|CPC007_A549_24H:BRD-K23673040-001-12-9:10|CPC007_A549_6H:BRD-K23673…
BRD-K74133369	BRD-K74133369	oligomycin-a		trt_cp	24 h|6 h	10 ÂµM	91.6177	87.039	79.4615	-666	-666	93.4002	89.8352	83.4083	81.5122	65.534	63.0792	58.6828	-666	-666	7	0	7	9	65.5|93.4|89.8|63.1|83.4|81.5|58.7	1.04|1.43|1.35|0.99|1.29|1.21|1	A375|A549|HEPG2|HT29|MCF7|VCAP|PC3	2|3|5|6	2|3|5|6|1|4	CPC013_A375_6H:BRD-K74133369-001-01-8:10|CPC013_A549_24H:BRD-K74133369-001-01-8:10|CPC013_HEPG2_6H:BRD-K74133369-001-01-8:10|CPC013_HT29_6H:BRD-K74133369-001-01-8:10|CPC013_MCF7_6H:BRD-K74133369-001-01-8:10|CPC013_MCF7_24H:BRD-K74133369-001-01-8:10|CPC013_VCAP_24H:BRD-K74133369-001-01-8:10|CPC013_PC3_24H:BRD-K74133369-001-01-8:10|CPC013_VCAP_6H:BRD-K74133369-001-01-8:10
CGS001-10613	CGS001-10613	ERLIN1		trt_sh.cgs	120 h|144 h|96 h	1 ÂµL|1.5 ÂµL|2 ÂµL|5 ÂµL	96.3392	86.9853	57.9902	1	1	98.802	93.8764	87.1567	68.1061	0	0	-52.4731	-68.3729	-666	4	2	8	8	68.1|-52.5|93.9|-68.4|98.8|87.2|0|0	1.06|-0.87|1.28|-0.98|1.46|1.29|0|0	A375|A549|HA1E|HCC515|HEPG2|MCF7|PC3|VCAP	5|3|6|1	5|3|6|1|7|8	CGS001_A375_96H:ERLIN1:1|CGS001_A549_96H:ERLIN1:1|CGS001_HA1E_96H:ERLIN1:1.5|CGS001_HCC515_96H:ERLIN1:2|CGS001_HEPG2_96H:ERLIN1:1.5|CGS001_MCF7_144H:ERLIN1:2|CGS001_PC3_144H:ERLIN1:2|CGS001_VCAP_120H:ERLIN1:5
CGS001-26574	CGS001-26574	AATF		trt_sh.cgs	120 h|144 h|96 h	1 ÂµL|1.5 ÂµL|2 ÂµL|5 ÂµL	93.6477	86.9051	78.8879	1	1	94.3138	92.9815	92.8485	67.4768	63.2225	62.4844	33.7603	0	-666	7	0	8	10	0|93|94.3|63.2|92.8|67.5|33.8|62.5	0|1.31|1.29|0.96|1.37|1.07|0.75|0.95	A375|A549|HA1E|HEPG2|HT29|MCF7|PC3|VCAP	3|2|5|6	3|2|5|6|4|8	CGS001_A375_96H:AATF:1|CGS001_A549_96H:AATF:1|CGS001_HA1E_96H:AATF:1.5|CGS001_HEPG2_96H:AATF:1.5|CGS001_HT29_96H:AATF:1|CGS001_MCF7_96H:AATF:2|CGS001_MCF7_144H:AATF:2|CGS001_PC3_96H:AATF:2|CGS001_PC3_144H:AATF:2|CGS001_VCAP_120H:AATF:5
CGS001-2896	CGS001-2896	GRN		trt_sh.cgs	120 h|144 h|96 h	1 ÂµL|1.5 ÂµL|2 ÂµL|5 ÂµL	93.7889	86.8984	82.4215	1	1	96.5858	90.992	83.9504	76.0655	74.2424	72.6931	63.171	0	0	7	0	9	11	76.1|91|0|0|96.6|74.2|72.7|84|63.2	1.13|1.26|0|0|1.36|1.1|1.12|1.16|0.95	A375|A549|HA1E|HCC515|HEPG2|HT29|MCF7|PC3|VCAP	5|2|8|1	5|2|8|1|6|7	CGS001_A375_96H:GRN:1|CGS001_A549_96H:GRN:1|CGS001_HA1E_96H:GRN:1.5|CGS001_HCC515_96H:GRN:2|CGS001_HEPG2_96H:GRN:1.5|CGS001_HT29_96H:GRN:1|CGS001_MCF7_96H:GRN:2|CGS001_MCF7_144H:GRN:2|CGS001_PC3_96H:GRN:2|CGS001_PC3_144H:GRN:2|CGS001_VCAP_120H:GRN:5
CGS001-10113	CGS001-10113	PREB		trt_sh.cgs	144 h|96 h	1 ÂµL|1.5 ÂµL|2 ÂµL	90.7007	86.889	79.5894	1	1	94.8769	86.5244	84.3067	81.848	79.9945	49.9859	0	-666	-666	6	0	7	9	50|80|81.8|84.3|0|86.5|94.9	0.93|1.11|1.11|1.16|0|1.28|1.36	A375|A549|HA1E|HEPG2|HT29|MCF7|PC3	7|6|4|3	7|6|4|3|2|1	CGS001_A375_96H:PREB:1|CGS001_A549_96H:PREB:1|CGS001_HA1E_96H:PREB:1.5|CGS001_HEPG2_96H:PREB:1.5|CGS001_HT29_96H:PREB:1|CGS001_MCF7_96H:PREB:2|CGS001_MCF7_144H:PREB:2|CGS001_PC3_96H:PREB:2|CGS001_PC3_144H:PREB:2
CGS001-5433	CGS001-5433	POLR2D		trt_sh.cgs	120 h|144 h|96 h	1 ÂµL|1.5 ÂµL|2 ÂµL|5 ÂµL	92.4431	86.8622	72.2084	1	1	97.7894	87.0968	83.3474	79.2153	59.8182	25.983	-46.9413	-61.697	-666	6	2	8	10	83.3|97.8|87.1|79.2|59.8|26|-61.7|-46.9	1.2|1.48|1.18|1.1|0.97|0.75|-0.96|-0.75	A375|A549|HA1E|HEPG2|HT29|MCF7|PC3|VCAP	2|3|1|4	2|3|1|4|5|6	CGS001_A375_96H:POLR2D:1|CGS001_A549_96H:POLR2D:1|CGS001_HA1E_96H:POLR2D:1.5|CGS001_HEPG2_96H:POLR2D:1.5|CGS001_HT29_96H:POLR2D:1|CGS001_MCF7_96H:POLR2D:2|CGS001_MCF7_144H:POLR2D:2|CGS001_PC3_96H:POLR2D:2|CGS001_PC3_144H:POLR2D:2|CGS001_VCAP_120H:POLR2D:5
BRD-K80970344	BRD-K80970344	pyrrolidine-dithiocarbamate		trt_cp	24 h|6 h	10 ÂµM	92.9564	86.8595	76.3289	-666	-666	93.6039	92.3089	84.5447	76.9806	55.8252	54.7103	39.652	-666	-666	7	0	7	9	93.6|54.7|84.5|39.7|92.3|55.8|77	1.43|0.84|1.21|0.85|1.48|0.94|1.2	HA1E|HCC515|A549|HEPG2|MCF7|A375|HT29	1|5|3|7	1|5|3|7|6|2	CPC001_HA1E_6H:BRD-K80970344-201-02-9:10|CPC001_HCC515_24H:BRD-K80970344-201-02-9:10|CPC001_HCC515_6H:BRD-K80970344-201-02-9:10|CPC016_A549_6H:BRD-K80970344-201-02-9:10|CPC016_HEPG2_6H:BRD-K80970344-201-02-9:10|CPC016_MCF7_6H:BRD-K80970344-201-02-9:10|CPC016_A375_6H:BRD-K80970344-201-02-9:10|CPC016_HT29_6H:BRD-K80970344-201-02-9:10|CPC016_MCF7_24H:BRD-K80970344-201-02-9:10
CGS001-8324	CGS001-8324	FZD7		trt_sh.cgs	120 h|96 h	1 ÂµL|1.5 ÂµL|2 ÂµL|5 ÂµL	93.6189	86.839	79.318	1	1	94.6317	92.6061	84.5329	75.5854	71.5471	57.0047	44.8937	35.4292	-88.1814	8	1	9	9	84.5|57|35.4|-88.2|44.9|92.6|71.5|75.6|94.6	1.22|0.89|0.77|-1.13|0.82|1.36|1.11|1.08|1.33	A375|A549|HA1E|HCC515|HEPG2|HT29|MCF7|PC3|VCAP	9|6|1|8	9|6|1|8|7|2	CGS001_A375_96H:FZD7:1|CGS001_A549_96H:FZD7:1|CGS001_HA1E_96H:FZD7:1.5|CGS001_HCC515_96H:FZD7:2|CGS001_HEPG2_96H:FZD7:1.5|CGS001_HT29_96H:FZD7:1|CGS001_MCF7_96H:FZD7:2|CGS001_PC3_96H:FZD7:2|CGS001_VCAP_120H:FZD7:5
CGS001-310	CGS001-310	ANXA7		trt_sh.cgs	120 h|144 h|96 h	1 ÂµL|1.5 ÂµL|2 ÂµL|5 ÂµL	96.2601	86.8389	80.3267	1	1	98.263	94.2572	80.1082	74.7273	71.7831	62.8212	57.0045	48.0666	-59.5468	8	1	9	11	48.1|-59.5|62.8|80.1|98.3|74.7|57|71.8|94.3	0.92|-0.92|0.95|1.02|1.42|1.1|0.99|1.04|1.32	A375|A549|HA1E|HCC515|HEPG2|HT29|MCF7|PC3|VCAP	5|9|4|6	5|9|4|6|8|3	CGS001_A375_96H:ANXA7:1|CGS001_A549_96H:ANXA7:1|CGS001_HA1E_96H:ANXA7:1.5|CGS001_HCC515_96H:ANXA7:2|CGS001_HEPG2_96H:ANXA7:1.5|CGS001_HT29_96H:ANXA7:1|CGS001_MCF7_96H:ANXA7:2|CGS001_MCF7_144H:ANXA7:2|CGS001_PC3_96H:ANXA7:2|CGS001_PC3_144H:ANXA7:2|CGS001_VCAP_120H:ANXA7:5
BRD-A47829399	BRD-A47829399	artesunate		trt_cp	24 h|6 h	10 nM|10 ÂµM|3 ÂµM	-92.7336	86.824	81.2319	-666	-666	90.583	89.8058	86.414	80.4931	71.2762	68.8192	-89.5894	-95.8777	-666	6	2	8	17	89.8|86.4|71.3|90.6|80.5|-95.9|-89.6|68.8	1.39|1.27|1.04|1.41|1.23|-1.3|-1.13|1	A375|A549|HCC515|HT29|MCF7|PC3|VCAP|HA1E	4|1|2|5	4|1|2|5|3|8	CPC006_A375_24H:BRD-A47829399-001-01-1:10|CPC006_A549_24H:BRD-A47829399-001-01-1:10|CPC006_HCC515_24H:BRD-A47829399-001-01-1:10|CPC006_HCC515_6H:BRD-A47829399-001-01-1:10|CPC006_HT29_24H:BRD-A47829399-001-01-1:10|CPC006_MCF7_24H:BRD-A47829399-001-01-1:10|CPC006_MCF7_6H:BRD-A47829399-001-01-1:10|CPC006_PC3_24H:BRD-A47829399-001-01-1:10|CPC006_PC3_6H:BRD-A47829399-001-01-1:10|CPC006_VCAP_24H:BRD-A4…
BRD-K26669427	BRD-K26669427	WR-216174		trt_cp	24 h|6 h	10 ÂµM	97.2686	86.8115	78.5578	-666	-666	99.877	94.6602	84.5238	68.1849	68.0768	56.0242	53.2885	35.8446	34.5447	9	0	9	14	99.9|68.1|35.8|68.2|94.7|34.5|84.5|53.3|56	1.95|1|0.82|1.05|1.51|0.61|1.27|0.84|0.93	HA1E|HCC515|PC3|VCAP|A375|A549|HEPG2|HT29|MCF7	1|5|7|4	1|5|7|4|2|9	CPC001_HA1E_6H:BRD-K26669427-001-01-0:10|CPC001_HCC515_24H:BRD-K26669427-001-01-0:10|CPC001_HCC515_6H:BRD-K26669427-001-01-0:10|CPC001_PC3_24H:BRD-K26669427-001-01-0:10|CPC001_PC3_6H:BRD-K26669427-001-01-0:10|CPC001_VCAP_24H:BRD-K26669427-001-01-0:10|CPC001_VCAP_6H:BRD-K26669427-001-01-0:10|CPC017_A375_6H:BRD-K26669427-001-01-0:10|CPC017_A549_24H:BRD-K26669427-001-01-0:10|CPC017_A549_6H:BRD-K2666…
CGS001-4038	CGS001-4038	LRP4		trt_sh.cgs	120 h|144 h|96 h	1 ÂµL|1.5 ÂµL|2 ÂµL|5 ÂµL	90.4762	86.8112	77.3522	0	0	96.2458	84.7066	83.8629	82.4295	72.6864	44.1818	41.5749	-41.1569	-56.2056	7	2	9	11	41.6|83.9|-56.2|-41.2|72.7|44.2|96.2|82.4|84.7	0.87|1.16|-0.89|-0.79|1.03|0.86|1.46|1.15|1.16	A375|A549|HA1E|HCC515|HEPG2|HT29|MCF7|PC3|VCAP	7|9|2|8	7|9|2|8|5|6	CGS001_A375_96H:LRP4:1|CGS001_A549_96H:LRP4:1|CGS001_HA1E_96H:LRP4:1.5|CGS001_HCC515_96H:LRP4:2|CGS001_HEPG2_96H:LRP4:1.5|CGS001_HT29_96H:LRP4:1|CGS001_MCF7_96H:LRP4:2|CGS001_MCF7_144H:LRP4:2|CGS001_PC3_96H:LRP4:2|CGS001_PC3_144H:LRP4:2|CGS001_VCAP_120H:LRP4:5
BRD-K61717269	BRD-K61717269	BRD-K61717269		trt_cp	24 h|6 h	10 ÂµM	92.2794	86.8092	84.9221	-666	-666	92.7505	91.8083	81.3901	81.2879	81.2448	81.0513	79.9502	76.3838	-666	8	0	8	11	91.8|81.2|76.4|80|92.8|81.3|81.4|81.1	1.43|1.15|1.09|1.17|1.4|1.21|1.28|1.24	A375|A549|HA1E|HCC515|PC3|VCAP|HT29|MCF7	5|1|7|6	5|1|7|6|2|8	CPC012_A375_6H:BRD-K61717269-001-01-4:10|CPC012_A549_24H:BRD-K61717269-001-01-4:10|CPC012_A549_6H:BRD-K61717269-001-01-4:10|CPC012_HA1E_6H:BRD-K61717269-001-01-4:10|CPC012_HCC515_6H:BRD-K61717269-001-01-4:10|CPC012_PC3_24H:BRD-K61717269-001-01-4:10|CPC012_PC3_6H:BRD-K61717269-001-01-4:10|CPC012_VCAP_24H:BRD-K61717269-001-01-4:10|CPC012_HT29_6H:BRD-K61717269-001-01-4:10|CPC012_MCF7_24H:BRD-K617172…
BRD-A98283014	BRD-A98283014	calmidazolium		trt_cp	24 h|6 h	10 ÂµM	96.4972	86.7874	77.3067	-666	-666	97.2431	95.7513	84.7138	69.4413	58.5406	58.1502	0	-666	-666	6	0	7	10	97.2|84.7|58.2|0|95.8|58.5|69.4	1.56|1.24|1.02|0|1.58|0.99|1.07	A549|HCC515|HEPG2|HT29|MCF7|PC3|VCAP	1|5|2|7	1|5|2|7|6|3	CPC014_A549_24H:BRD-A98283014-003-07-7:10|CPC014_A549_6H:BRD-A98283014-003-07-7:10|CPC014_HCC515_6H:BRD-A98283014-003-07-7:10|CPC014_HEPG2_6H:BRD-A98283014-003-07-7:10|CPC014_HT29_6H:BRD-A98283014-003-07-7:10|CPC014_MCF7_24H:BRD-A98283014-003-07-7:10|CPC014_MCF7_6H:BRD-A98283014-003-07-7:10|CPC014_PC3_6H:BRD-A98283014-003-07-7:10|CPC014_VCAP_24H:BRD-A98283014-003-07-7:10|CPC014_VCAP_6H:BRD-A98283…
CGS001-26993	CGS001-26993	AKAP8L		trt_sh.cgs	120 h|144 h|96 h	1 ÂµL|1.5 ÂµL|2 ÂµL|5 ÂµL	93.7956	86.7701	78.1365	1	1	95.3939	92.1973	90.2736	69.2156	61.05	60.6889	60.6325	0	-55.8935	7	1	9	11	61|90.3|60.7|60.6|0|95.4|69.2|-55.9|92.2	1.01|1.25|0.94|0.84|0|1.43|1.08|-0.92|1.27	A375|A549|HA1E|HCC515|HEPG2|HT29|MCF7|PC3|VCAP	6|9|2|7	6|9|2|7|1|3	CGS001_A375_96H:AKAP8L:1|CGS001_A549_96H:AKAP8L:1|CGS001_HA1E_96H:AKAP8L:1.5|CGS001_HCC515_96H:AKAP8L:2|CGS001_HEPG2_96H:AKAP8L:1.5|CGS001_HT29_96H:AKAP8L:1|CGS001_MCF7_96H:AKAP8L:2|CGS001_MCF7_144H:AKAP8L:2|CGS001_PC3_96H:AKAP8L:2|CGS001_PC3_144H:AKAP8L:2|CGS001_VCAP_120H:AKAP8L:5
CGS001-9319	CGS001-9319	TRIP13		trt_sh.cgs	120 h|144 h|96 h	1 ÂµL|1.5 ÂµL|2 ÂµL|5 ÂµL	92.5937	86.743	68.8443	1	1	95.7999	89.3875	82.4494	79.3351	66.0937	0	0	-94.4367	-666	5	1	8	10	89.4|95.8|82.4|79.3|0|66.1|-94.4|0	1.27|1.39|1.12|1.1|0|1.06|-1.29|0	A375|A549|HA1E|HEPG2|HT29|MCF7|PC3|VCAP	2|1|3|4	2|1|3|4|6|5	CGS001_A375_96H:TRIP13:1|CGS001_A549_96H:TRIP13:1|CGS001_HA1E_96H:TRIP13:1.5|CGS001_HEPG2_96H:TRIP13:1.5|CGS001_HT29_96H:TRIP13:1|CGS001_MCF7_96H:TRIP13:2|CGS001_MCF7_144H:TRIP13:2|CGS001_PC3_96H:TRIP13:2|CGS001_PC3_144H:TRIP13:2|CGS001_VCAP_120H:TRIP13:5
CGS001-6461	CGS001-6461	SHB		trt_sh.cgs	120 h|144 h|96 h	1 ÂµL|1.5 ÂµL|2 ÂµL|5 ÂµL	91.9855	86.7244	57.8163	1	1	92.294	91.6771	89.8305	73.0961	0	0	0	0	-666	4	0	8	9	0|0|89.8|91.7|0|0|92.3|73.1	0|0|1.22|1.18|0|0|1.37|1.03	A375|A549|HA1E|HCC515|HEPG2|HT29|MCF7|VCAP	7|4|3|8	7|4|3|8|1|2	CGS001_A375_96H:SHB:1|CGS001_A549_96H:SHB:1|CGS001_HA1E_96H:SHB:1.5|CGS001_HCC515_96H:SHB:2|CGS001_HEPG2_96H:SHB:1.5|CGS001_HT29_96H:SHB:1|CGS001_MCF7_96H:SHB:2|CGS001_MCF7_144H:SHB:2|CGS001_VCAP_120H:SHB:5
CGS001-226	CGS001-226	ALDOA		trt_sh.cgs	120 h|96 h	1 ÂµL|1.5 ÂµL|2 ÂµL|5 ÂµL	90.9053	86.7158	82.6832	1	1	97.4199	84.3906	83.5866	81.4661	75.1515	74.0842	-85.7678	-666	-666	6	1	7	7	83.6|74.1|97.4|75.2|81.5|84.4|-85.8	1.16|1.04|1.35|1.1|1.21|1.17|-1.1	A549|HA1E|HCC515|HT29|MCF7|PC3|VCAP	3|6|1|5	3|6|1|5|4|2	CGS001_A549_96H:ALDOA:1|CGS001_HA1E_96H:ALDOA:1.5|CGS001_HCC515_96H:ALDOA:2|CGS001_HT29_96H:ALDOA:1|CGS001_MCF7_96H:ALDOA:2|CGS001_PC3_96H:ALDOA:2|CGS001_VCAP_120H:ALDOA:5
BRD-K68185022	BRD-K68185022	ursolic-acid		trt_cp	24 h|6 h	10 ÂµM|3 ÂµM|70 ÂµM	93.5752	86.6718	74.4286	-666	-666	94.7109	92.4394	86.6966	72.8404	61.165	38.7192	0	0	-666	6	0	8	14	61.2|92.4|94.7|72.8|38.7|0|0|86.7	0.99|1.41|1.46|1.07|0.78|0|0|1.36	A375|A549|HA1E|HCC515|MCF7|PC3|VCAP|HT29	3|2|8|4	3|2|8|4|1|5	CPC006_A375_24H:BRD-K68185022-001-06-4:70.07|CPC006_A549_24H:BRD-K68185022-001-06-4:70.07|CPC006_HA1E_6H:BRD-K68185022-001-06-4:70.07|CPC006_HCC515_24H:BRD-K68185022-001-06-4:70.07|CPC006_MCF7_24H:BRD-K68185022-001-06-4:70.07|CPC006_MCF7_6H:BRD-K68185022-001-06-4:70.07|CPC006_PC3_24H:BRD-K68185022-001-06-4:70.07|CPC006_VCAP_24H:BRD-K68185022-001-06-4:70.07|CPC006_VCAP_6H:BRD-K68185022-001-06-4:70…
BRD-K73395020	BRD-K73395020	SA-1478088		trt_cp	24 h|6 h	1 ÂµM|10 ÂµM|3 ÂµM	89.0318	86.6629	82.9879	-666	-666	89.8329	88.2307	86.0394	82.5486	77.4288	73.8471	73.0159	67.7802	-666	8	0	8	26	86|89.8|67.8|77.4|73.8|73|82.5|88.2	1.26|1.35|1.07|1.16|1.14|1.04|1.28|1.43	HA1E|HCC515|PC3|VCAP|A375|A549|HT29|MCF7	2|8|1|7	2|8|1|7|4|5	CPC001_HA1E_24H:BRD-K73395020-001-01-5:10|CPC001_HA1E_6H:BRD-K73395020-001-01-5:10|CPC001_HCC515_24H:BRD-K73395020-001-01-5:10|CPC001_PC3_24H:BRD-K73395020-001-01-5:10|CPC001_VCAP_24H:BRD-K73395020-001-01-5:10|CPC006_A375_24H:BRD-K73395020-001-01-5:10|CPC006_A375_6H:BRD-K73395020-001-01-5:10|CPC006_A549_24H:BRD-K73395020-001-01-5:10|CPC006_HA1E_24H:BRD-K73395020-001-01-5:10|CPC006_HA1E_6H:BRD-K73…
CGS001-10127	CGS001-10127	ZNF263		trt_sh.cgs	120 h|96 h	1 ÂµL|1.5 ÂµL|2 ÂµL|5 ÂµL	93.1113	86.6342	80.1348	1	1	98.1898	88.0328	86.3393	73.9749	72.6667	61.6053	60.7192	52.0862	0	8	0	9	9	86.3|52.1|74|0|61.6|72.7|60.7|88|98.2	1.23|0.85|1.04|0|0.94|1.09|1.02|1.22|1.48	A375|A549|HA1E|HCC515|HEPG2|HT29|MCF7|PC3|VCAP	9|8|1|3	9|8|1|3|6|5	CGS001_A375_96H:ZNF263:1|CGS001_A549_96H:ZNF263:1|CGS001_HA1E_96H:ZNF263:1.5|CGS001_HCC515_96H:ZNF263:2|CGS001_HEPG2_96H:ZNF263:1.5|CGS001_HT29_96H:ZNF263:1|CGS001_MCF7_96H:ZNF263:2|CGS001_PC3_96H:ZNF263:2|CGS001_VCAP_120H:ZNF263:5
CGS001-4664	CGS001-4664	NAB1		trt_sh.cgs	120 h|96 h	1 ÂµL|1.5 ÂµL|2 ÂµL|5 ÂµL	94.501	86.5905	77.7346	1	1	96.2063	92.7957	81.7387	75.6214	61.8182	58.2275	52.9704	42.8839	0	8	0	9	9	58.2|53|81.7|0|75.6|61.8|96.2|92.8|42.9	0.99|0.86|1.11|0|1.06|0.98|1.46|1.3|0.81	A375|A549|HA1E|HCC515|HEPG2|HT29|MCF7|PC3|VCAP	7|8|3|5	7|8|3|5|6|1	CGS001_A375_96H:NAB1:1|CGS001_A549_96H:NAB1:1|CGS001_HA1E_96H:NAB1:1.5|CGS001_HCC515_96H:NAB1:2|CGS001_HEPG2_96H:NAB1:1.5|CGS001_HT29_96H:NAB1:1|CGS001_MCF7_96H:NAB1:2|CGS001_PC3_96H:NAB1:2|CGS001_VCAP_120H:NAB1:5
CGS001-6714	CGS001-6714	SRC		trt_sh.cgs	120 h|144 h|96 h	1 ÂµL|1.5 ÂµL|2 ÂµL|5 ÂµL	89.7051	86.5808	84.2721	1	1	92.6736	86.7367	84.1864	82.7265	82.2694	77.0401	71.6364	0	-74.5318	7	1	9	11	82.7|86.7|92.7|84.2|0|71.6|77|82.3|-74.5	1.19|1.19|1.26|1.07|0|1.08|1.16|1.14|-1	A375|A549|HA1E|HCC515|HEPG2|HT29|MCF7|PC3|VCAP	3|2|4|1	3|2|4|1|8|7	CGS001_A375_96H:SRC:1|CGS001_A549_96H:SRC:1|CGS001_HA1E_96H:SRC:1.5|CGS001_HCC515_96H:SRC:2|CGS001_HEPG2_96H:SRC:1.5|CGS001_HT29_96H:SRC:1|CGS001_MCF7_96H:SRC:2|CGS001_MCF7_144H:SRC:2|CGS001_PC3_96H:SRC:2|CGS001_PC3_144H:SRC:2|CGS001_VCAP_120H:SRC:5
CGS001-149233	CGS001-149233	IL23R		trt_sh.cgs	120 h|144 h|96 h	1 ÂµL|1.5 ÂµL|2 ÂµL|5 ÂµL	93.192	86.5468	77.7011	0	0	97.0303	89.3536	89.2838	70.5197	62.1307	57.8888	52.3211	51.5336	0	8	0	9	10	57.9|51.5|89.3|62.1|52.3|97|70.5|89.4|0	0.99|0.85|1.21|0.86|0.87|1.5|1.1|1.24|0	A375|A549|HA1E|HCC515|HEPG2|HT29|MCF7|PC3|VCAP	6|8|3|7	6|8|3|7|4|1	CGS001_A375_96H:IL23R:1|CGS001_A549_96H:IL23R:1|CGS001_HA1E_96H:IL23R:1.5|CGS001_HCC515_96H:IL23R:2|CGS001_HEPG2_96H:IL23R:1.5|CGS001_HT29_96H:IL23R:1|CGS001_MCF7_96H:IL23R:2|CGS001_MCF7_144H:IL23R:2|CGS001_PC3_96H:IL23R:2|CGS001_VCAP_120H:IL23R:5
CGS001-8807	CGS001-8807	IL18RAP		trt_sh.cgs	120 h|144 h|96 h	1 ÂµL|1.5 ÂµL|2 ÂµL|5 ÂµL	93.4726	86.5441	78.752	0	0	96.598	90.3472	83.2709	75.9602	67.7903	58.5457	54.9091	32.5314	0	8	0	9	11	90.3|76|32.5|67.8|0|54.9|58.5|96.6|83.3	1.29|1.07|0.73|0.91|0|0.93|1|1.41|1.14	A375|A549|HA1E|HCC515|HEPG2|HT29|MCF7|PC3|VCAP	8|1|9|2	8|1|9|2|4|7	CGS001_A375_96H:IL18RAP:1|CGS001_A549_96H:IL18RAP:1|CGS001_HA1E_96H:IL18RAP:1.5|CGS001_HCC515_96H:IL18RAP:2|CGS001_HEPG2_96H:IL18RAP:1.5|CGS001_HT29_96H:IL18RAP:1|CGS001_MCF7_96H:IL18RAP:2|CGS001_MCF7_144H:IL18RAP:2|CGS001_PC3_96H:IL18RAP:2|CGS001_PC3_144H:IL18RAP:2|CGS001_VCAP_120H:IL18RAP:5
CGS001-4176	CGS001-4176	MCM7		trt_sh.cgs	120 h|96 h	1 ÂµL|1.5 ÂµL|2 ÂµL|5 ÂµL	95.9081	86.5138	57.6759	1	1	99.0416	92.7745	87.1788	67.0602	0	0	0	0	0	4	0	9	9	92.8|87.2|0|0|99|0|0|67.1|0	1.33|1.2|0|0|1.49|0|0|1|0	A375|A549|HA1E|HCC515|HEPG2|HT29|MCF7|PC3|VCAP	5|1|2|8	5|1|2|8|3|4	CGS001_A375_96H:MCM7:1|CGS001_A549_96H:MCM7:1|CGS001_HA1E_96H:MCM7:1.5|CGS001_HCC515_96H:MCM7:2|CGS001_HEPG2_96H:MCM7:1.5|CGS001_HT29_96H:MCM7:1|CGS001_MCF7_96H:MCM7:2|CGS001_PC3_96H:MCM7:2|CGS001_VCAP_120H:MCM7:5
CGS001-7444	CGS001-7444	VRK2		trt_sh.cgs	120 h|144 h|96 h	1 ÂµL|1.5 ÂµL|2 ÂµL|5 ÂµL	91.2948	86.4983	73.1585	1	1	95.6305	86.9591	86.2828	77.1208	48.3636	44.5942	0	-74.8249	-666	6	1	8	10	86.3|77.1|0|44.6|48.4|87|-74.8|95.6	1.23|1.08|0|0.82|0.89|1.28|-1.05|1.37	A375|A549|HA1E|HEPG2|HT29|MCF7|PC3|VCAP	8|6|1|2	8|6|1|2|5|4	CGS001_A375_96H:VRK2:1|CGS001_A549_96H:VRK2:1|CGS001_HA1E_96H:VRK2:1.5|CGS001_HEPG2_96H:VRK2:1.5|CGS001_HT29_96H:VRK2:1|CGS001_MCF7_96H:VRK2:2|CGS001_MCF7_144H:VRK2:2|CGS001_PC3_96H:VRK2:2|CGS001_PC3_144H:VRK2:2|CGS001_VCAP_120H:VRK2:5
CGS001-10142	CGS001-10142	AKAP9		trt_sh.cgs	120 h|144 h|96 h	1 ÂµL|1.5 ÂµL|2 ÂµL|5 ÂµL	96.0706	86.471	81.0439	1	1	97.4244	94.7168	79.6063	74.1365	73.3458	67.0336	66.303	0	-666	7	0	8	10	67|74.1|79.6|97.4|66.3|0|94.7|73.3	1.05|1.05|1.09|1.39|1.03|0|1.36|1.03	A375|A549|HA1E|HEPG2|HT29|MCF7|PC3|VCAP	4|7|3|2	4|7|3|2|8|1	CGS001_A375_96H:AKAP9:1|CGS001_A549_96H:AKAP9:1|CGS001_HA1E_96H:AKAP9:1.5|CGS001_HEPG2_96H:AKAP9:1.5|CGS001_HT29_96H:AKAP9:1|CGS001_MCF7_96H:AKAP9:2|CGS001_MCF7_144H:AKAP9:2|CGS001_PC3_96H:AKAP9:2|CGS001_PC3_144H:AKAP9:2|CGS001_VCAP_120H:AKAP9:5
CGS001-103	CGS001-103	ADAR		trt_sh.cgs	120 h|144 h|96 h	1 ÂµL|1.5 ÂµL|2 ÂµL|5 ÂµL	93.2589	86.3794	60.1978	1	1	94.3078	92.21	86.4544	72.5455	15.6688	0	0	-62.4174	-93.5484	5	2	9	11	92.2|94.3|-93.5|0|0|72.5|15.7|-62.4|86.5	1.32|1.34|-1.23|0|0|1.09|0.64|-0.96|1.18	A375|A549|HA1E|HCC515|HEPG2|HT29|MCF7|PC3|VCAP	2|1|9|6	2|1|9|6|7|4	CGS001_A375_96H:ADAR:1|CGS001_A549_96H:ADAR:1|CGS001_HA1E_96H:ADAR:1.5|CGS001_HCC515_96H:ADAR:2|CGS001_HEPG2_96H:ADAR:1.5|CGS001_HT29_96H:ADAR:1|CGS001_MCF7_96H:ADAR:2|CGS001_MCF7_144H:ADAR:2|CGS001_PC3_96H:ADAR:2|CGS001_PC3_144H:ADAR:2|CGS001_VCAP_120H:ADAR:5
CGS001-114026	CGS001-114026	ZIM3		trt_sh.cgs	120 h|96 h	1 ÂµL|1.5 ÂµL|2 ÂµL|5 ÂµL	90.3372	86.3613	77.2199	0	0	93.7963	86.8781	84.8315	79.9392	61.9048	55.9695	36.4848	0	-666	7	0	8	8	56|79.9|86.9|0|61.9|36.5|93.8|84.8	0.98|1.11|1.18|0|0.95|0.81|1.33|1.16	A375|A549|HA1E|HCC515|HEPG2|HT29|PC3|VCAP	7|3|8|2	7|3|8|2|5|1	CGS001_A375_96H:ZIM3:1|CGS001_A549_96H:ZIM3:1|CGS001_HA1E_96H:ZIM3:1.5|CGS001_HCC515_96H:ZIM3:2|CGS001_HEPG2_96H:ZIM3:1.5|CGS001_HT29_96H:ZIM3:1|CGS001_PC3_96H:ZIM3:2|CGS001_VCAP_120H:ZIM3:5
CGS001-8644	CGS001-8644	AKR1C3		trt_sh.cgs	144 h|96 h	1 ÂµL|1.5 ÂµL|2 ÂµL	94.313	86.3533	57.5689	1	1	98.7425	89.8834	83.0298	73.7576	0	0	-666	-666	-666	4	0	6	8	0|98.7|0|73.8|89.9|83	0|1.5|0|1.09|1.32|1.15	A549|HA1E|HEPG2|HT29|MCF7|PC3	2|5|6|4	2|5|6|4|1|3	CGS001_A549_96H:AKR1C3:1|CGS001_HA1E_96H:AKR1C3:1.5|CGS001_HEPG2_96H:AKR1C3:1.5|CGS001_HT29_96H:AKR1C3:1|CGS001_MCF7_96H:AKR1C3:2|CGS001_MCF7_144H:AKR1C3:2|CGS001_PC3_96H:AKR1C3:2|CGS001_PC3_144H:AKR1C3:2
CGS001-27032	CGS001-27032	ATP2C1		trt_sh.cgs	120 h|144 h|96 h	1 ÂµL|1.5 ÂµL|2 ÂµL|5 ÂµL	95.94	86.3499	75.2554	1	1	96.9605	94.9196	87.3939	66.1257	55.6134	50.5194	0	-47.7528	-64.7896	6	2	9	11	94.9|97|50.5|66.1|0|87.4|-64.8|55.6|-47.8	1.37|1.44|0.88|0.9|0|1.25|-0.96|0.91|-0.77	A375|A549|HA1E|HCC515|HEPG2|HT29|MCF7|PC3|VCAP	2|1|6|4	2|1|6|4|8|3	CGS001_A375_96H:ATP2C1:1|CGS001_A549_96H:ATP2C1:1|CGS001_HA1E_96H:ATP2C1:1.5|CGS001_HCC515_96H:ATP2C1:2|CGS001_HEPG2_96H:ATP2C1:1.5|CGS001_HT29_96H:ATP2C1:1|CGS001_MCF7_96H:ATP2C1:2|CGS001_MCF7_144H:ATP2C1:2|CGS001_PC3_96H:ATP2C1:2|CGS001_PC3_144H:ATP2C1:2|CGS001_VCAP_120H:ATP2C1:5
CGS001-6777	CGS001-6777	STAT5B		trt_sh.cgs	144 h|96 h	1 ÂµL|1.5 ÂµL|2 ÂµL	89.3086	86.3469	72.9138	1	1	90.4242	88.1929	86.1126	80.6576	77.9283	14.1672	0	-666	-666	6	0	7	9	77.9|80.7|86.1|0|90.4|14.2|88.2	1.15|1.12|1.16|0|1.31|0.61|1.22	A375|A549|HA1E|HEPG2|HT29|MCF7|PC3	5|7|3|2	5|7|3|2|1|6	CGS001_A375_96H:STAT5B:1|CGS001_A549_96H:STAT5B:1|CGS001_HA1E_96H:STAT5B:1.5|CGS001_HEPG2_96H:STAT5B:1.5|CGS001_HT29_96H:STAT5B:1|CGS001_MCF7_96H:STAT5B:2|CGS001_MCF7_144H:STAT5B:2|CGS001_PC3_96H:STAT5B:2|CGS001_PC3_144H:STAT5B:2
CGS001-5708	CGS001-5708	PSMD2		trt_sh.cgs	120 h|96 h	1 ÂµL|1.5 ÂµL|2 ÂµL|5 ÂµL	94.6047	86.3243	79.5979	1	1	97.6364	91.573	83.4701	72.6176	68.5438	63.7469	51.4226	44.9054	-68.9448	8	1	9	9	44.9|63.7|-68.9|72.6|51.4|97.6|68.5|83.5|91.6	0.89|0.95|-0.98|0.95|0.86|1.55|1.07|1.16|1.26	A375|A549|HA1E|HCC515|HEPG2|HT29|MCF7|PC3|VCAP	6|9|8|4	6|9|8|4|7|2	CGS001_A375_96H:PSMD2:1|CGS001_A549_96H:PSMD2:1|CGS001_HA1E_96H:PSMD2:1.5|CGS001_HCC515_96H:PSMD2:2|CGS001_HEPG2_96H:PSMD2:1.5|CGS001_HT29_96H:PSMD2:1|CGS001_MCF7_96H:PSMD2:2|CGS001_PC3_96H:PSMD2:2|CGS001_VCAP_120H:PSMD2:5
BRD-A68930007	BRD-A68930007	ouabain		trt_cp	24 h|6 h	10 ÂµM	87.1276	86.3044	78.5015	-666	-666	88.4155	85.8396	85.6089	85.3537	64.4441	61.3471	58.8961	44.1365	25.9157	9	0	9	18	61.3|85.6|85.4|25.9|88.4|64.4|44.1|58.9|85.8	1|1.23|1.25|0.73|1.38|1.01|0.88|0.94|1.24	A375|HA1E|HCC515|HEPG2|HT29|MCF7|PC3|VCAP|A549	5|9|2|3	5|9|2|3|6|1	CPC004_A375_6H:BRD-A68930007-001-03-1:10|CPC004_HA1E_24H:BRD-A68930007-001-03-1:10|CPC004_HA1E_6H:BRD-A68930007-001-03-1:10|CPC004_HCC515_24H:BRD-A68930007-001-03-1:10|CPC004_HCC515_6H:BRD-A68930007-001-03-1:10|CPC004_HEPG2_6H:BRD-A68930007-001-03-1:10|CPC004_HT29_6H:BRD-A68930007-001-03-1:10|CPC004_MCF7_6H:BRD-A68930007-001-03-1:10|CPC004_PC3_24H:BRD-A68930007-001-03-1:10|CPC004_PC3_6H:BRD-A6893…
BRD-K99582188	BRD-K99582188	BRD-K99582188		trt_cp	24 h|6 h	10 ÂµM	95.5501	86.288	71.323	-666	-666	99.1945	91.9057	85.0042	69.0476	60.1476	22.6385	-666	-666	-666	6	0	6	7	85|60.1|69|91.9|99.2|22.6	1.22|0.9|1.11|1.47|1.7|0.65	A549|HA1E|HEPG2|MCF7|PC3|VCAP	5|4|1|3	5|4|1|3|2|6	CPC010_A549_24H:BRD-K99582188-001-04-0:10|CPC010_HA1E_6H:BRD-K99582188-001-04-0:10|CPC010_HEPG2_6H:BRD-K99582188-001-04-0:10|CPC010_MCF7_24H:BRD-K99582188-001-04-0:10|CPC010_PC3_24H:BRD-K99582188-001-04-0:10|CPC010_PC3_6H:BRD-K99582188-001-04-0:10|CPC010_VCAP_6H:BRD-K99582188-001-04-0:10
CGS001-23118	CGS001-23118	TAB2		trt_sh.cgs	120 h|96 h	1 ÂµL|1.5 ÂµL|2 ÂµL|5 ÂµL	89.8066	86.2657	64.7549	1	1	94.382	85.2311	82.783	82.6667	43.4664	0	0	0	0	5	0	9	9	82.8|0|43.5|0|0|82.7|0|85.2|94.4	1.19|0|0.83|0|0|1.19|0|1.18|1.32	A375|A549|HA1E|HCC515|HEPG2|HT29|MCF7|PC3|VCAP	9|8|1|6	9|8|1|6|3|2	CGS001_A375_96H:TAB2:1|CGS001_A549_96H:TAB2:1|CGS001_HA1E_96H:TAB2:1.5|CGS001_HCC515_96H:TAB2:2|CGS001_HEPG2_96H:TAB2:1.5|CGS001_HT29_96H:TAB2:1|CGS001_MCF7_96H:TAB2:2|CGS001_PC3_96H:TAB2:2|CGS001_VCAP_120H:TAB2:5
BRD-K37798499	BRD-K37798499	etoposide		trt_cp	24 h|6 h	10 ÂµM	96.2296	86.2547	78.0725	-666	-666	99.3932	93.066	77.3298	75.23	66.9127	56.5032	-666	-666	-666	6	0	6	9	99.4|93.1|66.9|77.3|56.5|75.2	1.69|1.43|0.97|1.17|0.98|1.13	A375|A549|HA1E|MCF7|PC3|VCAP	1|2|4|6	1|2|4|6|3|5	CPC011_A375_6H:BRD-K37798499-001-13-2:10|CPC011_A549_24H:BRD-K37798499-001-13-2:10|CPC011_A549_6H:BRD-K37798499-001-13-2:10|CPC011_HA1E_6H:BRD-K37798499-001-13-2:10|CPC011_MCF7_6H:BRD-K37798499-001-13-2:10|CPC011_PC3_24H:BRD-K37798499-001-13-2:10|CPC011_PC3_6H:BRD-K37798499-001-13-2:10|CPC011_VCAP_24H:BRD-K37798499-001-13-2:10|CPC011_VCAP_6H:BRD-K37798499-001-13-2:10
CGS001-27241	CGS001-27241	BBS9		trt_sh.cgs	144 h|96 h	1 ÂµL|1.5 ÂµL|2 ÂµL	91.4133	86.2517	82.9617	1	1	94.1165	88.7101	81.15	81.0303	78.1848	74.5786	0	0	-666	6	0	8	9	88.7|74.6|78.2|0|0|81|81.1|94.1	1.26|1.05|1.07|0|0|1.16|1.2|1.34	A375|A549|HA1E|HCC515|HEPG2|HT29|MCF7|PC3	8|1|7|6	8|1|7|6|3|2	CGS001_A375_96H:BBS9:1|CGS001_A549_96H:BBS9:1|CGS001_HA1E_96H:BBS9:1.5|CGS001_HCC515_96H:BBS9:2|CGS001_HEPG2_96H:BBS9:1.5|CGS001_HT29_96H:BBS9:1|CGS001_MCF7_144H:BBS9:2|CGS001_PC3_96H:BBS9:2|CGS001_PC3_144H:BBS9:2
ccsbBroad304_06021	ccsbBroad304_06021	KLF6		trt_oe	24 h|48 h|72 h|96 h	1 ÂµL|2 ÂµL|4 ÂµL	94.1531	86.2373	69.9254	1	1	95.3237	92.9825	80.531	76.1122	74.6032	0	0	0	-666	5	0	8	16	95.3|0|93|74.6|0|0|80.5|76.1	1.39|0|1.28|1.2|0|0|1.35|1.14	PC3|A549|HA1E|HCC515|HEPG2|HT29|MCF7|A375	1|3|7|8	1|3|7|8|4|2	OEC001_PC3_48H:CCSBBROAD304_06021:-666|OEB005_A549_96H:BRDN0000408949:-666|OEB005_HA1E_96H:BRDN0000408949:-666|OEB005_HCC515_96H:BRDN0000408949:-666|OEB005_HEPG2_96H:BRDN0000408949:-666|OEB005_HT29_96H:BRDN0000408949:-666|OEB005_MCF7_96H:BRDN0000408949:-666|OEC001_A375_48H:CCSBBROAD304_06021:-666|OEB005_PC3_96H:BRDN0000408949:-666|OEC001_A375_24H:CCSBBROAD304_06021:-666|OEC001_A375_72H:CCSBBROAD3…
BRD-K55844427	BRD-K55844427	BRD-K55844427		trt_cp	24 h|6 h	10 ÂµM	92.1539	86.1963	70.8765	-666	-666	94.0685	90.2393	83.8114	76.6659	68.0197	12.4542	0	-60.983	-72.0478	6	2	9	12	-61|94.1|68|0|12.5|-72|83.8|90.2|76.7	-0.86|1.45|0.98|0|0.6|-0.97|1.3|1.36|1.15	A375|A549|HA1E|HCC515|HEPG2|HT29|MCF7|PC3|VCAP	2|8|7|9	2|8|7|9|3|5	CPC009_A375_6H:BRD-K55844427-019-01-5:10|CPC009_A549_24H:BRD-K55844427-019-01-5:10|CPC009_A549_6H:BRD-K55844427-019-01-5:10|CPC009_HA1E_6H:BRD-K55844427-019-01-5:10|CPC009_HCC515_6H:BRD-K55844427-019-01-5:10|CPC009_HEPG2_6H:BRD-K55844427-019-01-5:10|CPC009_HT29_6H:BRD-K55844427-019-01-5:10|CPC009_MCF7_24H:BRD-K55844427-019-01-5:10|CPC009_MCF7_6H:BRD-K55844427-019-01-5:10|CPC009_PC3_24H:BRD-K55844…
ccsbBroad304_06038	ccsbBroad304_06038	CRK		trt_oe	24 h|72 h|96 h	1 ÂµL|2 ÂµL|4 ÂµL	92.7876	86.1808	63.3535	1	1	95.6835	89.8917	87.7193	71.4286	35.3982	0	0	-666	-666	5	0	7	7	0|87.7|71.4|89.9|35.4|0|95.7	0|1.16|1.14|1.23|0.86|0|1.39	A549|HA1E|HCC515|HEPG2|MCF7|A375|PC3	7|4|2|3	7|4|2|3|5|1	OEB005_A549_96H:BRDN0000410006:-666|OEB005_HA1E_96H:BRDN0000410006:-666|OEB005_HCC515_96H:BRDN0000410006:-666|OEB005_HEPG2_96H:BRDN0000410006:-666|OEB005_MCF7_96H:BRDN0000410006:-666|OEC001_A375_24H:CCSBBROAD304_06038:-666|OEC001_PC3_72H:CCSBBROAD304_06038:-666
CGS001-2171	CGS001-2171	FABP5		trt_sh.cgs	120 h|96 h	1 ÂµL|1.5 ÂµL|2 ÂµL|5 ÂµL	91.027	86.1791	75.8691	1	1	91.8198	90.2341	87.697	74.9655	74.5433	35.9551	0	0	-666	6	0	8	8	0|75|0|74.5|87.7|91.8|90.2|36	0|1.06|0|1.05|1.26|1.35|1.25|0.76	A375|A549|HCC515|HEPG2|HT29|MCF7|PC3|VCAP	6|7|5|2	6|7|5|2|4|8	CGS001_A375_96H:FABP5:1|CGS001_A549_96H:FABP5:1|CGS001_HCC515_96H:FABP5:2|CGS001_HEPG2_96H:FABP5:1.5|CGS001_HT29_96H:FABP5:1|CGS001_MCF7_96H:FABP5:2|CGS001_PC3_96H:FABP5:2|CGS001_VCAP_120H:FABP5:5
BRD-K39120595	BRD-K39120595	bithionol		trt_cp	24 h|6 h	10 ÂµM	93.8044	86.1778	80.994	-666	-666	97.6537	89.955	81.3925	75.71	72.7549	68.4982	50.101	47.786	-666	8	0	8	13	47.8|97.7|68.5|75.7|90|50.1|72.8|81.4	0.8|1.63|1.11|1.17|1.35|0.86|1.12|1.25	HA1E|HCC515|HEPG2|HT29|PC3|VCAP|A375|MCF7	2|5|8|4	2|5|8|4|7|3	CPC004_HA1E_24H:BRD-K39120595-304-03-9:10|CPC004_HA1E_6H:BRD-K39120595-304-03-9:10|CPC004_HCC515_24H:BRD-K39120595-304-03-9:10|CPC004_HCC515_6H:BRD-K39120595-304-03-9:10|CPC004_HEPG2_6H:BRD-K39120595-304-03-9:10|CPC004_HT29_6H:BRD-K39120595-304-03-9:10|CPC004_PC3_24H:BRD-K39120595-304-03-9:10|CPC004_VCAP_24H:BRD-K39120595-304-03-9:10|CPC004_VCAP_6H:BRD-K39120595-304-03-9:10|CPC015_A375_6H:BRD-K39…
BRD-A83326220	BRD-A83326220	brazilin		trt_cp	24 h|6 h	10 ÂµM	93.9458	86.1678	77.3164	-666	-666	97.8155	90.076	79.8893	76.8903	68.315	50.9121	39.7796	-666	-666	7	0	7	13	97.8|79.9|39.8|68.3|90.1|76.9|50.9	1.6|1.15|0.71|1.1|1.6|1.15|0.93	A375|HA1E|HCC515|HEPG2|MCF7|VCAP|PC3	1|5|2|6	1|5|2|6|4|7	CPC004_A375_6H:BRD-A83326220-001-04-2:10|CPC004_HA1E_24H:BRD-A83326220-001-04-2:10|CPC004_HA1E_6H:BRD-A83326220-001-04-2:10|CPC004_HCC515_24H:BRD-A83326220-001-04-2:10|CPC004_HCC515_6H:BRD-A83326220-001-04-2:10|CPC004_HEPG2_6H:BRD-A83326220-001-04-2:10|CPC004_MCF7_6H:BRD-A83326220-001-04-2:10|CPC004_VCAP_24H:BRD-A83326220-001-04-2:10|CPC004_VCAP_6H:BRD-A83326220-001-04-2:10|CPC015_A375_6H:BRD-A83…
BRD-K36055864	BRD-K36055864	cycloheximide		trt_cp	24 h|6 h	1 ÂµM|10 ÂµM|3 ÂµM|500 nM	86.9716	86.1584	84.7141	-666	-666	87.7193	86.2239	85.7997	84.8908	83.5584	80.0924	77.888	72.7552	56.044	9	0	9	31	84.9|72.8|80.1|56|85.8|77.9|83.6|86.2|87.7	1.3|1.05|1.17|1|1.34|1.18|1.24|1.27|1.29	A375|HA1E|HCC515|HEPG2|HT29|MCF7|PC3|VCAP|A549	9|8|5|1	9|8|5|1|7|3	CPC004_A375_6H:BRD-K36055864-001-09-3:10|CPC004_HA1E_24H:BRD-K36055864-001-09-3:10|CPC004_HA1E_6H:BRD-K36055864-001-09-3:10|CPC004_HCC515_24H:BRD-K36055864-001-09-3:10|CPC004_HCC515_6H:BRD-K36055864-001-09-3:10|CPC004_HEPG2_6H:BRD-K36055864-001-09-3:10|CPC004_HT29_6H:BRD-K36055864-001-09-3:10|CPC004_MCF7_6H:BRD-K36055864-001-09-3:10|CPC004_PC3_24H:BRD-K36055864-001-09-3:10|CPC004_VCAP_24H:BRD-K36…
CGS001-3553	CGS001-3553	IL1B		trt_sh.cgs	96 h	1 ÂµL|1.5 ÂµL|2 ÂµL	89.0039	86.1566	70.2698	0	0	90	88.0077	84.5893	82.0292	43.0942	33.8983	0	-666	-666	6	0	7	7	84.6|88|33.9|0|90|43.1|82	1.22|1.22|0.75|0|1.31|0.89|1.14	A375|A549|HA1E|HEPG2|HT29|MCF7|PC3	5|2|1|7	5|2|1|7|6|3	CGS001_A375_96H:IL1B:1|CGS001_A549_96H:IL1B:1|CGS001_HA1E_96H:IL1B:1.5|CGS001_HEPG2_96H:IL1B:1.5|CGS001_HT29_96H:IL1B:1|CGS001_MCF7_96H:IL1B:2|CGS001_PC3_96H:IL1B:2
BRD-K10573841	BRD-K10573841	tunicamycin		trt_cp	24 h|6 h	10 ÂµM	90.789	86.1379	82.4519	-666	-666	94.9029	86.675	83.3463	79.6275	75.3997	74.76	63.5277	54.7027	-666	8	0	8	11	94.9|86.7|75.4|74.8|63.5|83.3|54.7|79.6	1.52|1.26|1.08|1.1|0.99|1.28|0.96|1.19	A375|A549|HA1E|HCC515|HT29|MCF7|PC3|VCAP	1|2|6|8	1|2|6|8|3|4	CPC012_A375_6H:BRD-K10573841-001-01-0:10|CPC012_A549_24H:BRD-K10573841-001-01-0:10|CPC012_A549_6H:BRD-K10573841-001-01-0:10|CPC012_HA1E_6H:BRD-K10573841-001-01-0:10|CPC012_HCC515_6H:BRD-K10573841-001-01-0:10|CPC012_HT29_6H:BRD-K10573841-001-01-0:10|CPC012_MCF7_24H:BRD-K10573841-001-01-0:10|CPC012_MCF7_6H:BRD-K10573841-001-01-0:10|CPC012_PC3_24H:BRD-K10573841-001-01-0:10|CPC012_PC3_6H:BRD-K1057384…
CGS001-204	CGS001-204	AK2		trt_sh.cgs	120 h|144 h|96 h	1 ÂµL|1.5 ÂµL|2 ÂµL|5 ÂµL	93.7941	86.1242	76.657	1	1	99.7813	87.8069	83.3235	73.5849	65.5153	49.93	21.2727	-97.3159	-666	7	1	8	10	87.8|65.5|99.8|73.6|21.3|83.3|49.9|-97.3	1.25|0.97|1.65|1.04|0.7|1.23|0.87|-1.28	A375|A549|HA1E|HEPG2|HT29|MCF7|PC3|VCAP	3|1|6|4	3|1|6|4|2|7	CGS001_A375_96H:AK2:1|CGS001_A549_96H:AK2:1|CGS001_HA1E_96H:AK2:1.5|CGS001_HEPG2_96H:AK2:1.5|CGS001_HT29_96H:AK2:1|CGS001_MCF7_96H:AK2:2|CGS001_MCF7_144H:AK2:2|CGS001_PC3_96H:AK2:2|CGS001_PC3_144H:AK2:2|CGS001_VCAP_120H:AK2:5
BRD-K77390737	BRD-K77390737	xanthohumol		trt_cp	24 h|6 h	10 ÂµM	97.4552	86.1139	66.4313	-666	-666	99.5064	95.4039	93.7761	55.7692	54.1324	0	-50.4484	-666	-666	5	1	7	8	93.8|0|55.8|54.1|95.4|99.5|-50.4	1.44|0|1|0.91|1.49|1.71|-0.81	A549|HCC515|HEPG2|MCF7|PC3|VCAP|HT29	6|5|1|3	6|5|1|3|4|2	CPC014_A549_24H:BRD-K77390737-001-03-2:10|CPC014_HCC515_6H:BRD-K77390737-001-03-2:10|CPC014_HEPG2_6H:BRD-K77390737-001-03-2:10|CPC014_MCF7_24H:BRD-K77390737-001-03-2:10|CPC014_MCF7_6H:BRD-K77390737-001-03-2:10|CPC014_PC3_24H:BRD-K77390737-001-03-2:10|CPC014_VCAP_24H:BRD-K77390737-001-03-2:10|CPC014_HT29_6H:BRD-K77390737-001-03-2:10
CGS001-7039	CGS001-7039	TGFA		trt_sh.cgs	120 h|144 h|96 h	1 ÂµL|1.5 ÂµL|2 ÂµL|5 ÂµL	91.4468	86.1077	70.8679	1	1	94.1565	88.737	88.2647	73.2727	46.6509	34.1255	0	0	-84.6661	6	1	9	10	0|34.1|88.7|88.3|-84.7|73.3|46.7|94.2|0	0|0.64|1.2|1.12|-1.16|1.09|0.91|1.34|0	A375|A549|HA1E|HCC515|HEPG2|HT29|MCF7|PC3|VCAP	8|3|4|6	8|3|4|6|7|2	CGS001_A375_96H:TGFA:1|CGS001_A549_96H:TGFA:1|CGS001_HA1E_96H:TGFA:1.5|CGS001_HCC515_96H:TGFA:2|CGS001_HEPG2_96H:TGFA:1.5|CGS001_HT29_96H:TGFA:1|CGS001_MCF7_96H:TGFA:2|CGS001_MCF7_144H:TGFA:2|CGS001_PC3_96H:TGFA:2|CGS001_VCAP_120H:TGFA:5
CGS001-5411	CGS001-5411	PNN		trt_sh.cgs	120 h|96 h	1 ÂµL|1.5 ÂµL|2 ÂµL|5 ÂµL	93.2197	86.0887	75.7303	1	1	96.1715	90.2679	84	73.9154	58.6643	51.3627	0	-46.7541	-666	6	1	8	8	73.9|90.3|96.2|51.4|84|58.7|0|-46.8	1.04|1.23|1.31|0.86|1.21|1|0|-0.74	A549|HA1E|HCC515|HEPG2|HT29|MCF7|PC3|VCAP	3|2|5|1	3|2|5|1|6|4	CGS001_A549_96H:PNN:1|CGS001_HA1E_96H:PNN:1.5|CGS001_HCC515_96H:PNN:2|CGS001_HEPG2_96H:PNN:1.5|CGS001_HT29_96H:PNN:1|CGS001_MCF7_96H:PNN:2|CGS001_PC3_96H:PNN:2|CGS001_VCAP_120H:PNN:5
CGS001-383	CGS001-383	ARG1		trt_sh.cgs	120 h|144 h|96 h	1 ÂµL|1.5 ÂµL|2 ÂµL|5 ÂµL	97.878	86.0339	78.4667	0	0	97.9114	97.8447	80.1914	68.1881	67.8347	58.83	57.0943	29.5758	0	8	0	9	11	97.9|97.8|58.8|80.2|67.8|29.6|68.2|57.1|0	1.5|1.48|0.93|1.02|1|0.76|1.07|0.93|0	A375|A549|HA1E|HCC515|HEPG2|HT29|MCF7|PC3|VCAP	1|2|4|7	1|2|4|7|5|3	CGS001_A375_96H:ARG1:1|CGS001_A549_96H:ARG1:1|CGS001_HA1E_96H:ARG1:1.5|CGS001_HCC515_96H:ARG1:2|CGS001_HEPG2_96H:ARG1:1.5|CGS001_HT29_96H:ARG1:1|CGS001_MCF7_96H:ARG1:2|CGS001_MCF7_144H:ARG1:2|CGS001_PC3_96H:ARG1:2|CGS001_PC3_144H:ARG1:2|CGS001_VCAP_120H:ARG1:5
BRD-A02481876	BRD-A02481876	importazole		trt_cp	24 h|6 h	1 nM|1 ÂµM|10 nM|10 ÂµM|100 nM|3 ÂµM|500 nM|60 ÂµM	89.8333	86.0126	82.7463	-666	-666	91.2556	88.4109	87.2694	77.1147	76.8775	75.5495	62.9167	58.9199	-81.9758	8	1	9	31	58.9|-82|87.3|88.4|75.5|91.3|62.9|76.9|77.1	0.97|-1.06|1.26|1.32|1.18|1.42|1|1.15|1.15	A375|A549|HA1E|HCC515|HEPG2|HT29|MCF7|PC3|VCAP	6|4|3|9	6|4|3|9|8|5	CPC006_A375_24H:BRD-A02481876-001-09-9:60|CPC006_A375_6H:BRD-A02481876-001-09-9:60|CPC006_A549_24H:BRD-A02481876-001-09-9:60|CPC006_A549_6H:BRD-A02481876-001-09-9:60|CPC006_HA1E_6H:BRD-A02481876-001-09-9:60|CPC006_HCC515_24H:BRD-A02481876-001-09-9:60|CPC006_HCC515_6H:BRD-A02481876-001-09-9:60|CPC006_HEPG2_6H:BRD-A02481876-001-09-9:60|CPC006_HT29_24H:BRD-A02481876-001-09-9:60|CPC006_HT29_6H:BRD-A0…
BRD-K98548675	BRD-K98548675	parthenolide		trt_cp	24 h|6 h	1 ÂµM|10 ÂµM|3 ÂµM|500 nM	90.4392	86.011	79.2246	-666	-666	90.534	90.3444	84.772	78.3935	69.5807	61.7227	53.4799	-61.6541	-666	7	1	8	28	90.3|69.6|78.4|90.5|53.5|84.8|61.7|-61.7	1.43|1.11|1.18|1.42|0.98|1.32|0.98|-0.91	HA1E|PC3|VCAP|A375|HEPG2|HT29|MCF7|A549	4|1|6|3	4|1|6|3|2|7	CPC002_HA1E_24H:BRD-K98548675-001-02-6:10|CPC002_HA1E_6H:BRD-K98548675-001-02-6:10|CPC002_PC3_6H:BRD-K98548675-001-02-6:10|CPC002_VCAP_24H:BRD-K98548675-001-02-6:10|CPC002_VCAP_6H:BRD-K98548675-001-02-6:10|CPC006_A375_6H:BRD-K98548675-001-02-6:10|CPC006_HA1E_6H:BRD-K98548675-001-02-6:10|CPC006_HEPG2_6H:BRD-K98548675-001-02-6:10|CPC006_HT29_24H:BRD-K98548675-001-02-6:10|CPC006_HT29_6H:BRD-K9854867…
BRD-K62289640	BRD-K62289640	lylamine		trt_cp	24 h|6 h	10 ÂµM	96.5674	86.0081	64.4421	-666	-666	97.3525	95.7823	78.3883	72.5092	42.6202	0	0	-90.6433	-666	5	1	8	12	72.5|42.6|97.4|0|-90.6|78.4|0|95.8	1.04|0.87|1.54|0|-1.18|1.21|0|1.58	HA1E|PC3|VCAP|A375|A549|HEPG2|HT29|MCF7	3|8|6|1	3|8|6|1|2|4	CPC001_HA1E_24H:BRD-K62289640-003-01-9:10|CPC001_HA1E_6H:BRD-K62289640-003-01-9:10|CPC001_PC3_24H:BRD-K62289640-003-01-9:10|CPC001_VCAP_24H:BRD-K62289640-003-01-9:10|CPC001_VCAP_6H:BRD-K62289640-003-01-9:10|CPC017_A375_6H:BRD-K62289640-003-01-9:10|CPC017_A549_24H:BRD-K62289640-003-01-9:10|CPC017_A549_6H:BRD-K62289640-003-01-9:10|CPC017_HEPG2_6H:BRD-K62289640-003-01-9:10|CPC017_HT29_6H:BRD-K622896…
CGS001-387129	CGS001-387129	NPSR1		trt_sh.cgs	120 h|96 h	1 ÂµL|1.5 ÂµL|2 ÂµL|5 ÂµL	94.5621	86.0027	76.7609	0	0	97.6696	91.4545	83.6454	71.2411	65.1838	51.3708	0	0	-666	6	0	8	8	0|65.2|71.2|97.7|91.5|0|51.4|83.6	0|0.96|1.02|1.36|1.33|0|0.88|1.14	A375|A549|HA1E|HCC515|HT29|MCF7|PC3|VCAP	4|5|8|3	4|5|8|3|2|7	CGS001_A375_96H:NPSR1:1|CGS001_A549_96H:NPSR1:1|CGS001_HA1E_96H:NPSR1:1.5|CGS001_HCC515_96H:NPSR1:2|CGS001_HT29_96H:NPSR1:1|CGS001_MCF7_96H:NPSR1:2|CGS001_PC3_96H:NPSR1:2|CGS001_VCAP_120H:NPSR1:5
BRD-K19499941	BRD-K19499941	BRD-K19499941		trt_cp	24 h|6 h	10 ÂµM	90.257	86.0012	80.1331	-666	-666	90.5289	89.9851	85.567	77.924	70.6529	66.1408	45.0147	19.5971	-666	8	0	8	14	66.1|77.9|90.5|85.6|70.7|19.6|90|45	1.05|1.1|1.33|1.26|1.08|0.68|1.4|0.83	A375|A549|HA1E|HCC515|VCAP|HEPG2|HT29|MCF7	3|7|4|2	3|7|4|2|5|1	CPC007_A375_6H:BRD-K19499941-001-09-1:10|CPC007_A549_24H:BRD-K19499941-001-09-1:10|CPC007_A549_6H:BRD-K19499941-001-09-1:10|CPC007_HA1E_6H:BRD-K19499941-001-09-1:10|CPC007_HCC515_6H:BRD-K19499941-001-09-1:10|CPC007_VCAP_6H:BRD-K19499941-001-09-1:10|CPC014_A375_6H:BRD-K19499941-001-05-9:10|CPC014_A549_6H:BRD-K19499941-001-05-9:10|CPC014_HA1E_6H:BRD-K19499941-001-05-9:10|CPC014_HCC515_6H:BRD-K19499…
CGS001-10112	CGS001-10112	KIF20A		trt_sh.cgs	120 h|144 h|96 h	1 ÂµL|1.5 ÂµL|2 ÂµL|5 ÂµL	91.3017	85.9623	79.8337	1	1	93.1696	89.4337	87.2752	73.9707	73.4281	61.7251	0	0	-666	6	0	8	9	93.2|74|73.4|61.7|0|87.3|89.4|0	1.34|1.04|1.03|0.94|0|1.29|1.24|0	A375|A549|HA1E|HEPG2|HT29|MCF7|PC3|VCAP	1|7|6|2	1|7|6|2|3|4	CGS001_A375_96H:KIF20A:1|CGS001_A549_96H:KIF20A:1|CGS001_HA1E_96H:KIF20A:1.5|CGS001_HEPG2_96H:KIF20A:1.5|CGS001_HT29_96H:KIF20A:1|CGS001_MCF7_144H:KIF20A:2|CGS001_PC3_96H:KIF20A:2|CGS001_PC3_144H:KIF20A:2|CGS001_VCAP_120H:KIF20A:5
BRD-K82685933	BRD-K82685933	BRD-K82685933		trt_cp	24 h|6 h	10 ÂµM	94.1842	85.9328	78.3731	-666	-666	96.8635	91.5049	81.9197	73.4432	68.5351	57.972	57.6845	0	-666	7	0	8	11	91.5|0|96.9|73.4|68.5|81.9|57.7|58	1.43|0|1.56|1.16|1.06|1.26|0.93|0.99	A375|A549|HA1E|HEPG2|HT29|MCF7|VCAP|PC3	3|1|6|4	3|1|6|4|5|8	CPC013_A375_6H:BRD-K82685933-001-02-2:10|CPC013_A549_24H:BRD-K82685933-001-02-2:10|CPC013_HA1E_6H:BRD-K82685933-001-02-2:10|CPC013_HEPG2_6H:BRD-K82685933-001-02-2:10|CPC013_HT29_6H:BRD-K82685933-001-02-2:10|CPC013_MCF7_24H:BRD-K82685933-001-02-2:10|CPC013_MCF7_6H:BRD-K82685933-001-02-2:10|CPC013_VCAP_24H:BRD-K82685933-001-02-2:10|CPC013_VCAP_6H:BRD-K82685933-001-02-2:10|CPC013_PC3_24H:BRD-K826859…
BRD-K63606607	BRD-K63606607	bufalin		trt_cp	24 h|6 h	10 ÂµM	86.3758	85.927	79.8563	-666	-666	86.4662	86.2854	86.278	84.6786	69.1068	66.3228	44.2704	29.2125	25.7797	9	0	9	13	86.3|86.3|69.1|25.8|66.3|86.5|29.2|84.7|44.3	1.24|1.27|1.08|0.68|1.05|1.25|0.75|1.32|0.83	HA1E|HCC515|PC3|VCAP|A375|A549|HEPG2|HT29|MCF7	6|1|2|8	6|1|2|8|3|5	CPC003_HA1E_24H:BRD-K63606607-001-01-8:10|CPC003_HA1E_6H:BRD-K63606607-001-01-8:10|CPC003_HCC515_24H:BRD-K63606607-001-01-8:10|CPC003_HCC515_6H:BRD-K63606607-001-01-8:10|CPC003_PC3_24H:BRD-K63606607-001-01-8:10|CPC003_PC3_6H:BRD-K63606607-001-01-8:10|CPC003_VCAP_6H:BRD-K63606607-001-01-8:10|CPC018_A375_6H:BRD-K63606607-001-01-8:10|CPC018_A549_24H:BRD-K63606607-001-01-8:10|CPC018_A549_6H:BRD-K6360…
BRD-K81142122	BRD-K81142122	STK-249718		trt_cp	24 h|6 h	10 ÂµM|3 ÂµM	91.5068	85.9217	75.0317	-666	-666	95.8778	87.1359	82.9364	77.7368	65.3961	41.1071	0	-78.7546	-666	6	1	8	11	87.1|0|77.7|82.9|-78.8|65.4|41.1|95.9	1.34|0|1.11|1.21|-1.05|1.02|0.8|1.51	A375|A549|HA1E|HCC515|HEPG2|HT29|MCF7|PC3	8|1|4|3	8|1|4|3|6|7	CPC014_A375_6H:BRD-K81142122-001-15-8:10|CPC014_A549_6H:BRD-K81142122-001-15-8:10|CPC014_HA1E_6H:BRD-K81142122-001-15-8:10|CPC014_HCC515_6H:BRD-K81142122-001-15-8:10|CPC014_HEPG2_6H:BRD-K81142122-001-15-8:10|CPC014_HT29_6H:BRD-K81142122-001-15-8:10|CPC014_MCF7_6H:BRD-K81142122-001-15-8:10|CPC014_PC3_6H:BRD-K81142122-001-15-8:10|CVD001_HEPG2_6H:BRD-K81142122-001-14-1:10|CVD001_HEPG2_6H:BRD-K811421…
CGS001-3895	CGS001-3895	KTN1		trt_sh.cgs	120 h|144 h|96 h	1 ÂµL|1.5 ÂµL|2 ÂµL|5 ÂµL	91.9793	85.912	67.3352	1	1	95.192	88.7666	88.5768	71.1124	60.3636	0	0	0	-47.4823	5	1	9	11	88.8|95.2|0|-47.5|0|60.4|71.1|0|88.6	1.26|1.37|0|-0.85|0|0.97|1.1|0|1.21	A375|A549|HA1E|HCC515|HEPG2|HT29|MCF7|PC3|VCAP	2|1|9|7	2|1|9|7|6|3	CGS001_A375_96H:KTN1:1|CGS001_A549_96H:KTN1:1|CGS001_HA1E_96H:KTN1:1.5|CGS001_HCC515_96H:KTN1:2|CGS001_HEPG2_96H:KTN1:1.5|CGS001_HT29_96H:KTN1:1|CGS001_MCF7_96H:KTN1:2|CGS001_MCF7_144H:KTN1:2|CGS001_PC3_96H:KTN1:2|CGS001_PC3_144H:KTN1:2|CGS001_VCAP_120H:KTN1:5
CGS001-3670	CGS001-3670	ISL1		trt_sh.cgs	120 h|96 h	1 ÂµL|1.5 ÂµL|2 ÂµL|5 ÂµL	96.4905	85.8884	57.2589	1	0	98.7993	94.1818	80.7727	69.7996	0	0	-40.1859	-82.0849	-666	4	2	8	8	69.8|0|-40.2|80.8|94.2|0|98.8|-82.1	1.07|0|-0.75|1.12|1.4|0|1.53|-1.06	A375|A549|HA1E|HEPG2|HT29|MCF7|PC3|VCAP	7|5|4|1	7|5|4|1|2|6	CGS001_A375_96H:ISL1:1|CGS001_A549_96H:ISL1:1|CGS001_HA1E_96H:ISL1:1.5|CGS001_HEPG2_96H:ISL1:1.5|CGS001_HT29_96H:ISL1:1|CGS001_MCF7_96H:ISL1:2|CGS001_PC3_96H:ISL1:2|CGS001_VCAP_120H:ISL1:5
BRD-K44242139	BRD-K44242139	BRD-K44242139		trt_cp	24 h	10 ÂµM|5 ÂµM	91.9578	85.8789	-666	-666	-666	97.3684	86.5471	82.9121	76.688	73.301	-666	-666	-666	-666	5	0	5	9	73.3|86.5|82.9|76.7|97.4	1.13|1.36|1.28|1.15|1.56	A375|HT29|MCF7|PC3|A549	5|2|3|4	-666	DOS056_A375_24H:BRD-K44242139-001-01-3:5|DOS056_HT29_24H:BRD-K44242139-001-01-3:5|DOS056_MCF7_24H:BRD-K44242139-001-01-3:5|DOS056_PC3_24H:BRD-K44242139-001-01-3:5|DOSBIO002_MCF7_24H:BRD-K44242139:10.0633|DOSBIO002_PC3_24H:BRD-K44242139:10.0633|DOSBIO002_HT29_24H:BRD-K44242139:10.0633|DOSBIO002_A549_24H:BRD-K44242139:10.0633|DOSBIO002_A375_24H:BRD-K44242139:10.0633
ccsbBroad304_01291	ccsbBroad304_01291	MAP2K6		trt_oe	96 h	1 ÂµL|2 ÂµL|4 ÂµL	95.2836	85.8622	73.1571	1	1	96.7568	93.8104	84.5361	68.3453	53.0159	42.4779	42.1053	-666	-666	7	0	7	7	93.8|96.8|42.1|53|84.5|42.5|68.3	1.36|1.39|0.88|0.97|1.41|0.95|1.04	A375|A549|HA1E|HCC515|HT29|MCF7|PC3	2|1|5|7	2|1|5|7|4|6	OEB004_A375_96H:BRDN0000406505:-666|OEB004_A549_96H:BRDN0000406505:-666|OEB004_HA1E_96H:BRDN0000406505:-666|OEB004_HCC515_96H:BRDN0000406505:-666|OEB004_HT29_96H:BRDN0000406505:-666|OEB004_MCF7_96H:BRDN0000406505:-666|OEB004_PC3_96H:BRDN0000406505:-666
CGS001-2673	CGS001-2673	GFPT1		trt_sh.cgs	120 h|144 h|96 h	1 ÂµL|1.5 ÂµL|2 ÂµL|5 ÂµL	98.2386	85.8345	74.0324	1	1	99.1614	97.3159	84.2305	62.63	59.099	41.7576	37.4522	0	0	7	0	9	11	0|0|37.5|62.6|99.2|41.8|59.1|84.2|97.3	0|0|0.79|0.87|1.51|0.85|1|1.17|1.43	A375|A549|HA1E|HCC515|HEPG2|HT29|MCF7|PC3|VCAP	5|9|8|4	5|9|8|4|7|6	CGS001_A375_96H:GFPT1:1|CGS001_A549_96H:GFPT1:1|CGS001_HA1E_96H:GFPT1:1.5|CGS001_HCC515_96H:GFPT1:2|CGS001_HEPG2_96H:GFPT1:1.5|CGS001_HT29_96H:GFPT1:1|CGS001_MCF7_96H:GFPT1:2|CGS001_MCF7_144H:GFPT1:2|CGS001_PC3_96H:GFPT1:2|CGS001_PC3_144H:GFPT1:2|CGS001_VCAP_120H:GFPT1:5
CGS001-7013	CGS001-7013	TERF1		trt_sh.cgs	120 h|96 h	1 ÂµL|1.5 ÂµL|2 ÂµL|5 ÂµL	90.5026	85.8191	78.416	1	1	91.0112	89.994	85.2121	77.059	68.2785	58.9409	55.1792	0	0	7	0	9	9	55.2|68.3|0|77.1|85.2|58.9|90|91|0	0.97|0.99|0|1.08|1.23|1|1.25|1.25|0	A375|A549|HA1E|HEPG2|HT29|MCF7|PC3|VCAP|HCC515	8|7|5|4	8|7|5|4|2|6	CGS001_A375_96H:TERF1:1|CGS001_A549_96H:TERF1:1|CGS001_HA1E_96H:TERF1:1.5|CGS001_HEPG2_96H:TERF1:1.5|CGS001_HT29_96H:TERF1:1|CGS001_MCF7_96H:TERF1:2|CGS001_PC3_96H:TERF1:2|CGS001_VCAP_120H:TERF1:5|CGS001_HCC515_96H:TERF1:2
CGS001-3300	CGS001-3300	DNAJB2		trt_sh.cgs	120 h|144 h|96 h	1 ÂµL|1.5 ÂµL|2 ÂµL|5 ÂµL	92.1755	85.8174	75.7026	1	1	93.8747	90.4762	87.6326	71.2859	56.8727	54.0733	33.4545	0	0	7	0	9	11	56.9|0|54.1|0|90.5|33.5|93.9|87.6|71.3	0.99|0|0.9|0|1.24|0.79|1.39|1.21|1.02	A375|A549|HA1E|HCC515|HEPG2|HT29|MCF7|PC3|VCAP	7|5|8|9	7|5|8|9|1|3	CGS001_A375_96H:DNAJB2:1|CGS001_A549_96H:DNAJB2:1|CGS001_HA1E_96H:DNAJB2:1.5|CGS001_HCC515_96H:DNAJB2:2|CGS001_HEPG2_96H:DNAJB2:1.5|CGS001_HT29_96H:DNAJB2:1|CGS001_MCF7_96H:DNAJB2:2|CGS001_MCF7_144H:DNAJB2:2|CGS001_PC3_96H:DNAJB2:2|CGS001_PC3_144H:DNAJB2:2|CGS001_VCAP_120H:DNAJB2:5
CGS001-50604	CGS001-50604	IL20		trt_sh.cgs	120 h|96 h	1 ÂµL|1.5 ÂµL|2 ÂµL|5 ÂµL	89.2155	85.8125	68.1433	0	0	93.44	84.991	82.8485	81.9706	65.6096	0	0	-666	-666	5	0	7	7	0|65.6|82|82.8|93.4|85|0	0|0.98|1.13|1.19|1.38|1.18|0	A549|HA1E|HEPG2|HT29|MCF7|PC3|VCAP	5|6|4|3	5|6|4|3|2|1	CGS001_A549_96H:IL20:1|CGS001_HA1E_96H:IL20:1.5|CGS001_HEPG2_96H:IL20:1.5|CGS001_HT29_96H:IL20:1|CGS001_MCF7_96H:IL20:2|CGS001_PC3_96H:IL20:2|CGS001_VCAP_120H:IL20:5
CGS001-30849	CGS001-30849	PIK3R4		trt_sh.cgs	120 h|144 h|96 h	1 ÂµL|1.5 ÂµL|2 ÂµL|5 ÂµL	90.2777	85.8036	80.4804	1	1	92.6356	87.9198	82.8888	79.7704	71.2235	68.4443	64.5455	63.712	51.1231	9	0	9	11	87.9|68.4|79.8|63.7|51.1|64.5|82.9|92.6|71.2	1.25|0.99|1.09|0.87|0.86|1.01|1.22|1.29|1.02	A375|A549|HA1E|HCC515|HEPG2|HT29|MCF7|PC3|VCAP	8|1|7|3	8|1|7|3|9|2	CGS001_A375_96H:PIK3R4:1|CGS001_A549_96H:PIK3R4:1|CGS001_HA1E_96H:PIK3R4:1.5|CGS001_HCC515_96H:PIK3R4:2|CGS001_HEPG2_96H:PIK3R4:1.5|CGS001_HT29_96H:PIK3R4:1|CGS001_MCF7_96H:PIK3R4:2|CGS001_MCF7_144H:PIK3R4:2|CGS001_PC3_96H:PIK3R4:2|CGS001_PC3_144H:PIK3R4:2|CGS001_VCAP_120H:PIK3R4:5
CGS001-7490	CGS001-7490	WT1		trt_sh.cgs	120 h|144 h|96 h	1 ÂµL|1.5 ÂµL|2 ÂµL|5 ÂµL	95.8776	85.771	57.1806	0	0	99.5006	92.2545	88.7262	62.6025	0	0	0	0	-92.8757	4	1	9	11	0|88.7|62.6|99.5|0|0|92.3|-92.9|0	0|1.22|0.95|1.49|0|0|1.36|-1.25|0	A375|A549|HA1E|HCC515|HEPG2|HT29|MCF7|PC3|VCAP	4|7|2|3	4|7|2|3|1|5	CGS001_A375_96H:WT1:1|CGS001_A549_96H:WT1:1|CGS001_HA1E_96H:WT1:1.5|CGS001_HCC515_96H:WT1:2|CGS001_HEPG2_96H:WT1:1.5|CGS001_HT29_96H:WT1:1|CGS001_MCF7_96H:WT1:2|CGS001_MCF7_144H:WT1:2|CGS001_PC3_96H:WT1:2|CGS001_PC3_144H:WT1:2|CGS001_VCAP_120H:WT1:5
BRD-K80346834	BRD-K80346834	BRD-K80346834		trt_cp	24 h|6 h	10 ÂµM	95.017	85.7556	77.9257	-666	-666	97.2089	92.8251	81.5683	71.4199	64.3797	60.1526	30.3114	-666	-666	7	0	7	10	71.4|64.4|30.3|92.8|97.2|81.6|60.2	1.11|0.96|0.77|1.45|1.63|1.21|0.96	A375|HCC515|HEPG2|HT29|MCF7|PC3|VCAP	5|4|6|1	5|4|6|1|2|7	CPC013_A375_6H:BRD-K80346834-001-01-5:10|CPC013_HCC515_6H:BRD-K80346834-001-01-5:10|CPC013_HEPG2_6H:BRD-K80346834-001-01-5:10|CPC013_HT29_6H:BRD-K80346834-001-01-5:10|CPC013_MCF7_6H:BRD-K80346834-001-01-5:10|CPC013_PC3_6H:BRD-K80346834-001-01-5:10|CPC013_VCAP_24H:BRD-K80346834-001-01-5:10|CPC013_MCF7_24H:BRD-K80346834-001-01-5:10|CPC013_PC3_24H:BRD-K80346834-001-01-5:10|CPC013_VCAP_6H:BRD-K803468…
CGS001-55163	CGS001-55163	PNPO		trt_sh.cgs	120 h|96 h	1 ÂµL|1.5 ÂµL|2 ÂµL|5 ÂµL	94.2491	85.7116	77.3359	1	1	97.0037	91.4945	83.3541	70.9939	67.2594	53.9099	34.0805	0	-58.0098	7	1	9	9	67.3|53.9|-58|83.4|91.5|0|71|34.1|97	1.06|0.87|-0.91|1.05|1.26|0|1.1|0.75|1.43	A375|A549|HA1E|HCC515|HEPG2|HT29|MCF7|PC3|VCAP	9|5|4|7	9|5|4|7|1|2	CGS001_A375_96H:PNPO:1|CGS001_A549_96H:PNPO:1|CGS001_HA1E_96H:PNPO:1.5|CGS001_HCC515_96H:PNPO:2|CGS001_HEPG2_96H:PNPO:1.5|CGS001_HT29_96H:PNPO:1|CGS001_MCF7_96H:PNPO:2|CGS001_PC3_96H:PNPO:2|CGS001_VCAP_120H:PNPO:5
BRD-A59145032	BRD-A59145032	BRD-A59145032		trt_cp	24 h|6 h	10 ÂµM	-94.7192	85.7104	79.4045	-666	-666	87.8205	87.0849	86.2257	81.7105	76.3827	57.2027	47.6715	-93.4485	-95.99	7	2	9	10	86.2|87.1|47.7|87.8|57.2|81.7|-96|76.4|-93.4	1.32|1.25|0.77|1.31|0.95|1.22|-1.35|1.19|-1.21	A375|HA1E|HCC515|HEPG2|MCF7|PC3|A549|HT29|VCAP	4|2|1|6	4|2|1|6|8|5	CPC014_A375_6H:BRD-A59145032-003-01-6:10|CPC014_HA1E_6H:BRD-A59145032-003-01-6:10|CPC014_HCC515_6H:BRD-A59145032-003-01-6:10|CPC014_HEPG2_6H:BRD-A59145032-003-01-6:10|CPC014_MCF7_24H:BRD-A59145032-003-01-6:10|CPC014_MCF7_6H:BRD-A59145032-003-01-6:10|CPC014_PC3_6H:BRD-A59145032-003-01-6:10|CPC014_A549_24H:BRD-A59145032-003-01-6:10|CPC014_HT29_6H:BRD-A59145032-003-01-6:10|CPC014_VCAP_24H:BRD-A59145…
CGS001-100	CGS001-100	ADA		trt_sh.cgs	120 h|144 h|96 h	1 ÂµL|1.5 ÂµL|2 ÂµL|5 ÂµL	90.3042	85.6953	78.6323	1	1	90.596	90.0125	82.5097	79.6629	65.1143	63.8983	46.0976	41.3333	0	8	0	9	11	65.1|79.7|90.6|0|82.5|41.3|46.1|63.9|90	1.04|1.11|1.23|0|1.14|0.85|0.91|0.98|1.23	A375|A549|HA1E|HCC515|HEPG2|HT29|MCF7|PC3|VCAP	3|9|5|2	3|9|5|2|1|8	CGS001_A375_96H:ADA:1|CGS001_A549_96H:ADA:1|CGS001_HA1E_96H:ADA:1.5|CGS001_HCC515_96H:ADA:2|CGS001_HEPG2_96H:ADA:1.5|CGS001_HT29_96H:ADA:1|CGS001_MCF7_96H:ADA:2|CGS001_MCF7_144H:ADA:2|CGS001_PC3_96H:ADA:2|CGS001_PC3_144H:ADA:2|CGS001_VCAP_120H:ADA:5
BRD-K69894866	BRD-K69894866	BRD-K69894866		trt_cp	24 h	10 ÂµM|5 ÂµM	97.2152	85.6861	-666	-666	-666	99.6899	94.7406	74.6966	73.6173	62.0718	-666	-666	-666	-666	5	0	5	7	73.6|94.7|99.7|62.1|74.7	1.14|1.46|1.8|0.89|1.15	HT29|PC3|MCF7|A549|A375	3|2|5|1	-666	DOS050_HT29_24H:BRD-K69894866-001-01-0:5|DOS050_PC3_24H:BRD-K69894866-001-01-0:5|DOSBIO001_PC3_24H:BRD-K69894866:9.93102|DOSBIO001_MCF7_24H:BRD-K69894866:9.93102|DOSBIO001_HT29_24H:BRD-K69894866:9.93102|DOSBIO001_A549_24H:BRD-K69894866:9.93102|DOSBIO001_A375_24H:BRD-K69894866:9.93102
CGS001-3303	CGS001-3303	HSPA1A		trt_sh.cgs	120 h|96 h	1 ÂµL|1.5 ÂµL|2 ÂµL|5 ÂµL	87.1269	85.6632	76.1659	1	1	87.3016	86.9522	86.3498	82.0491	64.1968	50.1457	49.3134	0	-40.1818	7	1	9	9	82|86.3|0|50.1|87.3|-40.2|64.2|87|49.3	1.19|1.18|0|0.68|1.19|-0.81|1.04|1.2|0.86	A375|A549|HA1E|HCC515|HEPG2|HT29|MCF7|PC3|VCAP	5|8|2|1	5|8|2|1|7|4	CGS001_A375_96H:HSPA1A:1|CGS001_A549_96H:HSPA1A:1|CGS001_HA1E_96H:HSPA1A:1.5|CGS001_HCC515_96H:HSPA1A:2|CGS001_HEPG2_96H:HSPA1A:1.5|CGS001_HT29_96H:HSPA1A:1|CGS001_MCF7_96H:HSPA1A:2|CGS001_PC3_96H:HSPA1A:2|CGS001_VCAP_120H:HSPA1A:5
BRD-A41250203	BRD-A41250203	GP-42		trt_cp	24 h|6 h	10 ÂµM	92.6264	85.6286	78.7578	-666	-666	96.6345	88.6184	80.1943	77.067	65.4126	64.6199	54.797	43.6189	-666	8	0	8	11	65.4|64.6|54.8|43.6|80.2|88.6|77.1|96.6	1.04|0.92|0.85|0.74|1.26|1.4|1.16|1.5	A375|A549|HA1E|HCC515|HT29|MCF7|PC3|VCAP	8|6|5|7	8|6|5|7|1|2	CPC012_A375_6H:BRD-A41250203-001-01-2:10|CPC012_A549_24H:BRD-A41250203-001-01-2:10|CPC012_HA1E_6H:BRD-A41250203-001-01-2:10|CPC012_HCC515_6H:BRD-A41250203-001-01-2:10|CPC012_HT29_6H:BRD-A41250203-001-01-2:10|CPC012_MCF7_24H:BRD-A41250203-001-01-2:10|CPC012_PC3_6H:BRD-A41250203-001-01-2:10|CPC012_VCAP_24H:BRD-A41250203-001-01-2:10|CPC012_VCAP_6H:BRD-A41250203-001-01-2:10|CPC012_MCF7_6H:BRD-A412502…
CGS001-7157	CGS001-7157	TP53		trt_sh.cgs	120 h|144 h|96 h	1 ÂµL|1.5 ÂµL|2 ÂµL|5 ÂµL	93.7268	85.6224	69.4653	1	1	97.5396	89.9139	77.7025	77.3333	74.3023	0	-47.8759	-49.8127	-71.8479	5	3	9	11	77.7|74.3|97.5|0|-71.8|77.3|-47.9|89.9|-49.8	1.14|1.05|1.4|0|-0.99|1.12|-0.81|1.24|-0.8	A375|A549|HA1E|HCC515|HEPG2|HT29|MCF7|PC3|VCAP	3|8|1|6	3|8|1|6|2|4	CGS001_A375_96H:TP53:1|CGS001_A549_96H:TP53:1|CGS001_HA1E_96H:TP53:1.5|CGS001_HCC515_96H:TP53:2|CGS001_HEPG2_96H:TP53:1.5|CGS001_HT29_96H:TP53:1|CGS001_MCF7_96H:TP53:2|CGS001_MCF7_144H:TP53:2|CGS001_PC3_96H:TP53:2|CGS001_PC3_120H:TP53:2|CGS001_VCAP_120H:TP53:5
BRD-K32744045	BRD-K32744045	disulfiram		trt_cp	24 h|6 h	10 ÂµM	88.5897	85.5684	74.6255	-666	-666	90.045	87.1345	83.4828	81.6113	64.1384	41.3409	-666	-666	-666	6	0	6	8	64.1|87.1|81.6|83.5|90|41.3	1.03|1.27|1.17|1.31|1.42|0.86	A375|A549|HA1E|HT29|MCF7|PC3	5|2|4|3	5|2|4|3|1|6	CPC011_A375_6H:BRD-K32744045-001-25-4:10|CPC011_A549_6H:BRD-K32744045-001-25-4:10|CPC011_HA1E_6H:BRD-K32744045-001-25-4:10|CPC011_HT29_6H:BRD-K32744045-001-25-4:10|CPC011_MCF7_6H:BRD-K32744045-001-25-4:10|CPC011_PC3_6H:BRD-K32744045-001-25-4:10|CPD001_MCF7_6H:BRD-K32744045-001-23-9:10|CPD001_PC3_24H:BRD-K32744045-001-23-9:10
CGS001-10523	CGS001-10523	CHERP		trt_sh.cgs	120 h|144 h|96 h	1 ÂµL|1.5 ÂµL|2 ÂµL|5 ÂµL	92.5346	85.5376	80.4233	1	1	98.4983	86.5709	80.2935	76.7879	75.5306	64.8589	57.0257	55.2357	0	8	0	9	11	55.2|86.6|57|75.5|80.3|76.8|98.5|64.9|0	0.97|1.19|0.92|0.97|1.11|1.11|1.53|0.99|0	A375|A549|HA1E|HCC515|HEPG2|HT29|MCF7|PC3|VCAP	7|2|5|6	7|2|5|6|4|8	CGS001_A375_96H:CHERP:1|CGS001_A549_96H:CHERP:1|CGS001_HA1E_96H:CHERP:1.5|CGS001_HCC515_96H:CHERP:2|CGS001_HEPG2_96H:CHERP:1.5|CGS001_HT29_96H:CHERP:1|CGS001_MCF7_96H:CHERP:2|CGS001_MCF7_144H:CHERP:2|CGS001_PC3_96H:CHERP:2|CGS001_PC3_144H:CHERP:2|CGS001_VCAP_120H:CHERP:5
CGS001-11243	CGS001-11243	PMF1		trt_sh.cgs	120 h|144 h|96 h	1 ÂµL|1.5 ÂµL|2 ÂµL|5 ÂµL	91.984	85.5072	75.928	1	1	92.4355	91.5326	83.7079	74.3529	57.1515	56.3878	0	0	-52.0216	6	1	9	10	91.5|0|0|56.4|-52|57.2|74.4|92.4|83.7	1.3|0|0|0.81|-0.81|0.95|1.13|1.29|1.15	A375|A549|HA1E|HCC515|HEPG2|HT29|MCF7|PC3|VCAP	8|1|9|7	8|1|9|7|6|4	CGS001_A375_96H:PMF1:1|CGS001_A549_96H:PMF1:1|CGS001_HA1E_96H:PMF1:1.5|CGS001_HCC515_96H:PMF1:2|CGS001_HEPG2_96H:PMF1:1.5|CGS001_HT29_96H:PMF1:1|CGS001_MCF7_144H:PMF1:2|CGS001_PC3_96H:PMF1:2|CGS001_PC3_144H:PMF1:2|CGS001_VCAP_120H:PMF1:5
BRD-K12539581	BRD-K12539581	nocodazole		trt_cp	24 h|6 h	1 ÂµM|10 ÂµM|3 ÂµM|500 nM	90.4206	85.4998	80.6621	-666	-666	91.8498	88.9914	81.9133	79.2448	73.1343	68.8388	50.6068	-51.8663	-93.1793	7	2	9	22	50.6|89|-51.9|91.8|81.9|73.1|-93.2|68.8|79.2	0.88|1.3|-0.8|1.39|1.29|1.12|-1.21|0.97|1.21	A375|HA1E|HCC515|HEPG2|HT29|PC3|VCAP|A549|MCF7	4|2|5|9	4|2|5|9|6|8	CPC004_A375_6H:BRD-K12539581-001-14-6:10|CPC004_HA1E_24H:BRD-K12539581-001-14-6:10|CPC004_HA1E_6H:BRD-K12539581-001-14-6:10|CPC004_HCC515_24H:BRD-K12539581-001-14-6:10|CPC004_HCC515_6H:BRD-K12539581-001-14-6:10|CPC004_HEPG2_6H:BRD-K12539581-001-14-6:10|CPC004_HT29_6H:BRD-K12539581-001-14-6:10|CPC004_PC3_24H:BRD-K12539581-001-14-6:10|CPC004_VCAP_24H:BRD-K12539581-001-14-6:10|CPC015_A375_6H:BRD-K12…
BRD-K87726525	BRD-K87726525	BRD-K87726525		trt_cp	24 h|6 h	10 ÂµM	89.6368	85.4671	80.1275	-666	-666	89.7451	89.5285	81.7277	80.867	69.6657	69.2308	57.5438	-56.2657	-666	7	1	8	12	89.7|-56.3|81.7|69.2|57.5|89.5|69.7|80.9	1.39|-0.88|1.19|1.12|0.95|1.34|1.07|1.27	A375|A549|HCC515|HEPG2|MCF7|PC3|VCAP|HT29	1|6|3|8	1|6|3|8|7|4	CPC008_A375_24H:BRD-K87726525-001-05-6:10|CPC008_A375_6H:BRD-K87726525-001-05-6:10|CPC008_A549_6H:BRD-K87726525-001-05-6:10|CPC008_HCC515_6H:BRD-K87726525-001-05-6:10|CPC008_HEPG2_6H:BRD-K87726525-001-05-6:10|CPC008_MCF7_24H:BRD-K87726525-001-05-6:10|CPC008_MCF7_6H:BRD-K87726525-001-05-6:10|CPC008_PC3_24H:BRD-K87726525-001-05-6:10|CPC008_PC3_6H:BRD-K87726525-001-05-6:10|CPC008_VCAP_24H:BRD-K87726…
CGS001-29103	CGS001-29103	DNAJC15		trt_sh.cgs	144 h|96 h	1 ÂµL|1.5 ÂµL|2 ÂµL	95.4229	85.4558	76.2663	1	1	97.7342	93.1117	77.3958	73.5817	68.5621	47.2121	-54.2125	-69.4548	-666	6	2	8	9	73.6|97.7|68.6|-69.5|93.1|47.2|77.4|-54.2	1.11|1.48|0.99|-0.99|1.28|0.88|1.16|-0.91	A375|A549|HA1E|HCC515|HEPG2|HT29|MCF7|PC3	2|5|7|1	2|5|7|1|3|6	CGS001_A375_96H:DNAJC15:1|CGS001_A549_96H:DNAJC15:1|CGS001_HA1E_96H:DNAJC15:1.5|CGS001_HCC515_96H:DNAJC15:2|CGS001_HEPG2_96H:DNAJC15:1.5|CGS001_HT29_96H:DNAJC15:1|CGS001_MCF7_144H:DNAJC15:2|CGS001_PC3_96H:DNAJC15:2|CGS001_PC3_144H:DNAJC15:2
CGS001-1994	CGS001-1994	ELAVL1		trt_sh.cgs	120 h|144 h|96 h	1 ÂµL|1.5 ÂµL|2 ÂµL|5 ÂµL	95.3591	85.4438	78.9508	1	1	98.0025	92.7156	76.8997	74.1573	67.7748	64.1547	55.7682	27.129	21.3939	9	0	9	11	64.2|76.9|55.8|98|67.8|21.4|27.1|92.7|74.2	1.04|1.08|0.91|1.37|1|0.7|0.77|1.29|1.04	A375|A549|HA1E|HCC515|HEPG2|HT29|MCF7|PC3|VCAP	4|8|2|9	4|8|2|9|5|1	CGS001_A375_96H:ELAVL1:1|CGS001_A549_96H:ELAVL1:1|CGS001_HA1E_96H:ELAVL1:1.5|CGS001_HCC515_96H:ELAVL1:2|CGS001_HEPG2_96H:ELAVL1:1.5|CGS001_HT29_96H:ELAVL1:1|CGS001_MCF7_96H:ELAVL1:2|CGS001_MCF7_144H:ELAVL1:2|CGS001_PC3_96H:ELAVL1:2|CGS001_PC3_144H:ELAVL1:2|CGS001_VCAP_120H:ELAVL1:5
BRD-K26997899	BRD-K26997899	SA-792574		trt_cp	24 h|6 h	1 ÂµM|10 ÂµM|3 ÂµM|500 nM	89.6977	85.4389	77.1441	-666	-666	92.003	87.3924	85.6685	76.6917	61.6685	59.4409	50.6577	41.1408	-96.1409	8	1	9	22	87.4|50.7|-96.1|76.7|85.7|61.7|59.4|41.1|92	1.26|0.8|-1.31|1.09|1.29|0.98|1|0.79|1.44	HA1E|HCC515|VCAP|A549|HEPG2|MCF7|PC3|A375|HT29	9|1|5|4	9|1|5|4|6|7	CPC002_HA1E_24H:BRD-K26997899-001-01-4:10|CPC002_HA1E_6H:BRD-K26997899-001-01-4:10|CPC002_HCC515_24H:BRD-K26997899-001-01-4:10|CPC002_HCC515_6H:BRD-K26997899-001-01-4:10|CPC002_VCAP_24H:BRD-K26997899-001-01-4:10|CPC018_A549_24H:BRD-K26997899-001-01-4:10|CPC018_A549_6H:BRD-K26997899-001-01-4:10|CPC018_HEPG2_6H:BRD-K26997899-001-01-4:10|CPC018_MCF7_24H:BRD-K26997899-001-01-4:10|CVD001_HEPG2_24H:BRD…
BRD-K63770300	BRD-K63770300	BRD-K63770300		trt_cp	24 h|6 h	10 ÂµM	89.519	85.4007	42.5367	-666	-666	92.4354	86.6026	85.3155	77.2493	0	-86.3826	-666	-666	-666	4	1	6	11	85.3|-86.4|92.4|86.6|77.2|0	1.3|-1.11|1.38|1.35|1.15|0	A375|A549|HA1E|MCF7|VCAP|PC3	3|4|1|5	3|4|1|5|6|2	CPC007_A375_24H:BRD-K63770300-019-02-2:10|CPC007_A375_6H:BRD-K63770300-019-02-2:10|CPC007_A549_24H:BRD-K63770300-019-02-2:10|CPC007_A549_6H:BRD-K63770300-019-02-2:10|CPC007_HA1E_24H:BRD-K63770300-019-02-2:10|CPC007_HA1E_6H:BRD-K63770300-019-02-2:10|CPC007_MCF7_24H:BRD-K63770300-019-02-2:10|CPC007_MCF7_6H:BRD-K63770300-019-02-2:10|CPC007_VCAP_24H:BRD-K63770300-019-02-2:10|CPC007_VCAP_6H:BRD-K63770…
CGS001-1182	CGS001-1182	CLCN3		trt_sh.cgs	120 h|144 h|96 h	1 ÂµL|1.5 ÂµL|2 ÂµL|5 ÂµL	90.338	85.39	74.3233	1	1	92.373	88.303	80.5358	80.3482	77.5382	26.8417	0	0	0	6	0	9	11	26.8|0|80.5|0|77.5|88.3|92.4|80.3|0	0.77|0|1.1|0|1.08|1.27|1.37|1.12|0	A375|A549|HA1E|HCC515|HEPG2|HT29|MCF7|PC3|VCAP	7|6|3|8	7|6|3|8|5|1	CGS001_A375_96H:CLCN3:1|CGS001_A549_96H:CLCN3:1|CGS001_HA1E_96H:CLCN3:1.5|CGS001_HCC515_96H:CLCN3:2|CGS001_HEPG2_96H:CLCN3:1.5|CGS001_HT29_96H:CLCN3:1|CGS001_MCF7_96H:CLCN3:2|CGS001_MCF7_144H:CLCN3:2|CGS001_PC3_96H:CLCN3:2|CGS001_PC3_144H:CLCN3:2|CGS001_VCAP_120H:CLCN3:5
CGS001-11041	CGS001-11041	B3GNT1		trt_sh.cgs	120 h|144 h|96 h	1 ÂµL|1.5 ÂµL|2 ÂµL|5 ÂµL	90.3702	85.3727	74.9682	1	1	90.8448	89.8956	80.6024	80.1481	64.7895	43.5289	38.3636	0	-57.241	7	1	9	11	89.9|80.6|64.8|90.8|0|38.4|43.5|80.1|-57.2	1.28|1.12|0.97|1.17|0|0.83|0.89|1.12|-0.87	A375|A549|HA1E|HCC515|HEPG2|HT29|MCF7|PC3|VCAP	4|1|2|8	4|1|2|8|3|7	CGS001_A375_96H:B3GNT1:1|CGS001_A549_96H:B3GNT1:1|CGS001_HA1E_96H:B3GNT1:1.5|CGS001_HCC515_96H:B3GNT1:2|CGS001_HEPG2_96H:B3GNT1:1.5|CGS001_HT29_96H:B3GNT1:1|CGS001_MCF7_96H:B3GNT1:2|CGS001_MCF7_144H:B3GNT1:2|CGS001_PC3_96H:B3GNT1:2|CGS001_PC3_144H:B3GNT1:2|CGS001_VCAP_120H:B3GNT1:5
CGS001-27035	CGS001-27035	NOX1		trt_sh.cgs	120 h|96 h	1 ÂµL|1.5 ÂµL|2 ÂµL|5 ÂµL	92.4352	85.3043	77.8951	0	0	97.628	87.2424	83.0212	73.3254	71.2489	54.9047	0	0	0	6	0	9	9	87.2|54.9|0|83|71.2|0|73.3|0|97.6	1.24|0.88|0|1.05|1.02|0|1.12|0|1.44	A375|A549|HA1E|HCC515|HEPG2|HT29|MCF7|PC3|VCAP	9|1|4|7	9|1|4|7|5|2	CGS001_A375_96H:NOX1:1|CGS001_A549_96H:NOX1:1|CGS001_HA1E_96H:NOX1:1.5|CGS001_HCC515_96H:NOX1:2|CGS001_HEPG2_96H:NOX1:1.5|CGS001_HT29_96H:NOX1:1|CGS001_MCF7_96H:NOX1:2|CGS001_PC3_96H:NOX1:2|CGS001_VCAP_120H:NOX1:5
CGS001-83448	CGS001-83448	PUS7L		trt_sh.cgs	120 h|96 h	1 ÂµL|1.5 ÂµL|2 ÂµL|5 ÂµL	91.4569	85.2968	74.3253	1	1	97.4026	85.5112	79.4549	78.8184	64.5443	40.2202	34.8485	0	-666	7	0	8	8	40.2|97.4|85.5|0|79.5|34.8|78.8|64.5	0.86|1.46|1.15|0|1.1|0.8|1.17|0.97	A375|A549|HA1E|HCC515|HEPG2|HT29|MCF7|VCAP	2|3|5|7	2|3|5|7|8|1	CGS001_A375_96H:PUS7L:1|CGS001_A549_96H:PUS7L:1|CGS001_HA1E_96H:PUS7L:1.5|CGS001_HCC515_96H:PUS7L:2|CGS001_HEPG2_96H:PUS7L:1.5|CGS001_HT29_96H:PUS7L:1|CGS001_MCF7_96H:PUS7L:2|CGS001_VCAP_120H:PUS7L:5
BRD-K51290057	BRD-K51290057	SA-792709		trt_cp	24 h|6 h	1 ÂµM|10 ÂµM|3 ÂµM|500 nM	95.7567	85.2951	81.2088	-666	-666	97.294	94.2194	75.2132	74.4539	74.2272	71.845	52.9729	-666	-666	7	0	7	23	74.5|97.3|71.8|75.2|94.2|53|74.2	1.14|1.58|1.06|1.14|1.44|0.89|1.05	A375|HA1E|HCC515|MCF7|PC3|VCAP|A549	2|5|4|1	2|5|4|1|7|3	CPC004_A375_6H:BRD-K51290057-001-01-0:10|CPC004_HA1E_24H:BRD-K51290057-001-01-0:10|CPC004_HA1E_6H:BRD-K51290057-001-01-0:10|CPC004_HCC515_24H:BRD-K51290057-001-01-0:10|CPC004_HCC515_6H:BRD-K51290057-001-01-0:10|CPC004_MCF7_6H:BRD-K51290057-001-01-0:10|CPC004_PC3_6H:BRD-K51290057-001-01-0:10|CPC004_VCAP_24H:BRD-K51290057-001-01-0:10|CPC004_VCAP_6H:BRD-K51290057-001-01-0:10|CPC018_A375_6H:BRD-K5129…
CGS001-81876	CGS001-81876	RAB1B		trt_sh.cgs	120 h|144 h|96 h	1 ÂµL|1.5 ÂµL|2 ÂµL|5 ÂµL	95.6579	85.2885	76.7054	1	1	99.1799	92.1359	76.586	73.2523	61.2758	57.8027	0	-78.2772	-666	6	1	8	9	61.3|73.3|99.2|57.8|0|92.1|76.6|-78.3	1.02|1.03|1.54|0.82|0|1.36|1.08|-1.03	A375|A549|HA1E|HCC515|HEPG2|MCF7|PC3|VCAP	3|6|7|2	3|6|7|2|1|4	CGS001_A375_96H:RAB1B:1|CGS001_A549_96H:RAB1B:1|CGS001_HA1E_96H:RAB1B:1.5|CGS001_HCC515_96H:RAB1B:2|CGS001_HEPG2_96H:RAB1B:1.5|CGS001_MCF7_144H:RAB1B:2|CGS001_PC3_96H:RAB1B:2|CGS001_PC3_144H:RAB1B:2|CGS001_VCAP_120H:RAB1B:5
BRD-K60623809	BRD-K60623809	SU-11652		trt_cp	24 h|6 h	10 ÂµM	90.6138	85.2849	81.2068	-666	-666	98.2225	83.0051	81.7354	78.1764	74.4223	71.6792	62.6076	51.5755	-666	8	0	8	11	81.7|71.7|62.6|98.2|78.2|83|51.6|74.4	1.25|1.01|0.92|1.67|1.22|1.28|0.94|1.12	A375|A549|HA1E|HCC515|HT29|MCF7|PC3|VCAP	4|6|1|5	4|6|1|5|8|2	CPC006_A375_6H:BRD-K60623809-001-02-0:10|CPC006_A549_6H:BRD-K60623809-001-02-0:10|CPC006_HA1E_6H:BRD-K60623809-001-02-0:10|CPC006_HCC515_24H:BRD-K60623809-001-02-0:10|CPC006_HCC515_6H:BRD-K60623809-001-02-0:10|CPC006_HT29_6H:BRD-K60623809-001-02-0:10|CPC006_MCF7_24H:BRD-K60623809-001-02-0:10|CPC006_MCF7_6H:BRD-K60623809-001-02-0:10|CPC006_PC3_6H:BRD-K60623809-001-02-0:10|CPC006_VCAP_24H:BRD-K6062…
BRD-K83213911	BRD-K83213911	PF-750		trt_cp	24 h|6 h	80 ÂµM	93.0264	85.2516	72.5116	-666	-666	96.0389	90.014	79.198	75.7554	52.8548	41.2088	0	-75.9102	-85.1169	6	2	9	17	-75.9|79.2|-85.1|75.8|41.2|96|90|52.9|0	-0.98|1.12|-1.14|1.12|0.86|1.54|1.42|0.95|0	A375|A549|HA1E|HCC515|HEPG2|HT29|MCF7|PC3|VCAP	6|7|2|4	6|7|2|4|8|5	CPC006_A375_6H:BRD-K83213911-001-02-8:80|CPC006_A549_24H:BRD-K83213911-001-02-8:80|CPC006_A549_6H:BRD-K83213911-001-02-8:80|CPC006_HA1E_6H:BRD-K83213911-001-02-8:80|CPC006_HCC515_24H:BRD-K83213911-001-02-8:80|CPC006_HCC515_6H:BRD-K83213911-001-02-8:80|CPC006_HEPG2_6H:BRD-K83213911-001-02-8:80|CPC006_HT29_24H:BRD-K83213911-001-02-8:80|CPC006_HT29_6H:BRD-K83213911-001-02-8:80|CPC006_MCF7_24H:BRD-K8…
CGS001-7750	CGS001-7750	ZMYM2		trt_sh.cgs	144 h|96 h	1 ÂµL|1.5 ÂµL|2 ÂµL	95.9695	85.2403	62.6955	1	1	98.6564	93.2825	87.8727	61.1495	35.2121	0	-99.2892	-666	-666	5	1	7	8	93.3|61.1|-99.3|0|35.2|98.7|87.9	1.34|0.93|-1.49|0|0.8|1.54|1.22	A375|A549|HA1E|HEPG2|HT29|MCF7|PC3	6|1|7|2	6|1|7|2|5|4	CGS001_A375_96H:ZMYM2:1|CGS001_A549_96H:ZMYM2:1|CGS001_HA1E_96H:ZMYM2:1.5|CGS001_HEPG2_96H:ZMYM2:1.5|CGS001_HT29_96H:ZMYM2:1|CGS001_MCF7_144H:ZMYM2:2|CGS001_PC3_96H:ZMYM2:2|CGS001_PC3_144H:ZMYM2:2
CGS001-56997	CGS001-56997	ADCK3		trt_sh.cgs	120 h|144 h|96 h	1 ÂµL|1.5 ÂµL|2 ÂµL|5 ÂµL	96.005	85.2376	70.2763	1	1	99.5006	92.5094	87.947	60.9935	40.4042	40.303	38.6571	31.5364	-71.4598	8	1	9	11	61|38.7|-71.5|92.5|31.5|40.3|87.9|40.4|99.5	1.01|0.71|-1|1.2|0.61|0.84|1.3|0.81|1.6	A375|A549|HA1E|HCC515|HEPG2|HT29|MCF7|PC3|VCAP	9|4|7|1	9|4|7|1|8|6	CGS001_A375_96H:ADCK3:1|CGS001_A549_96H:ADCK3:1|CGS001_HA1E_96H:ADCK3:1.5|CGS001_HCC515_96H:ADCK3:2|CGS001_HEPG2_96H:ADCK3:1.5|CGS001_HT29_96H:ADCK3:1|CGS001_MCF7_96H:ADCK3:2|CGS001_MCF7_144H:ADCK3:2|CGS001_PC3_96H:ADCK3:2|CGS001_PC3_144H:ADCK3:2|CGS001_VCAP_120H:ADCK3:5
CGS001-4851	CGS001-4851	NOTCH1		trt_sh.cgs	120 h|144 h|96 h	1 ÂµL|1.5 ÂµL|2 ÂµL|5 ÂµL	94.1852	85.2299	72.6494	1	1	97.3918	90.9787	88.4279	64.121	57.3363	37.6404	0	-79.1475	-95.1727	6	2	9	11	88.4|57.3|91|-95.2|64.1|0|97.4|-79.1|37.6	1.26|0.9|1.23|-1.22|0.97|0|1.49|-1.09|0.78	A375|A549|HA1E|HCC515|HEPG2|HT29|MCF7|PC3|VCAP	7|3|1|5	7|3|1|5|2|9	CGS001_A375_96H:NOTCH1:1|CGS001_A549_96H:NOTCH1:1|CGS001_HA1E_96H:NOTCH1:1.5|CGS001_HCC515_96H:NOTCH1:2|CGS001_HEPG2_96H:NOTCH1:1.5|CGS001_HT29_96H:NOTCH1:1|CGS001_MCF7_96H:NOTCH1:2|CGS001_MCF7_144H:NOTCH1:2|CGS001_PC3_96H:NOTCH1:2|CGS001_PC3_144H:NOTCH1:2|CGS001_VCAP_120H:NOTCH1:5
BRD-K88378636	BRD-K88378636	withaferin-a		trt_cp	24 h|48 h|6 h	1 nM|1 ÂµM|10 nM|10 ÂµM|100 nM|20 ÂµM|3 ÂµM|5 ÂµM|500 nM	90.4374	85.2016	-666	-666	-666	96.5672	84.3076	81.4854	78.4461	-666	-666	-666	-666	-666	4	0	4	134	84.3|81.5|96.6|78.4	1.31|1.21|1.5|1.11	MCF7|PC3|VCAP|A549	3|1|2|4	-666	ASG001_MCF7_24H:BRD-K88378636-001-02-8:10|ASG001_MCF7_24H:BRD-K88378636-001-02-8:2|ASG001_MCF7_6H:BRD-K88378636-001-02-8:10|ASG001_PC3_24H:BRD-K88378636-001-02-8:10|ASG001_PC3_24H:BRD-K88378636-001-02-8:0.4|ASG001_PC3_6H:BRD-K88378636-001-02-8:10|ASG001_PC3_6H:BRD-K88378636-001-02-8:2|DEB001_MCF7_24H:BRD-K88378636-001-02-8:10|DEB001_MCF7_24H:BRD-K88378636-001-02-8:5|DEB001_MCF7_24H:BRD-K88378636-…
CGS001-29079	CGS001-29079	MED4		trt_sh.cgs	120 h|96 h	1 ÂµL|1.5 ÂµL|2 ÂµL|5 ÂµL	91.0879	85.1812	76.6613	1	1	92.5394	89.6364	87.2061	71.3428	65.1847	54.0581	0	-666	-666	6	0	7	7	92.5|87.2|54.1|89.6|65.2|71.3|0	1.29|1.18|0.88|1.3|1.05|1.04|0	A549|HA1E|HEPG2|HT29|MCF7|PC3|VCAP	1|4|2|6	1|4|2|6|5|3	CGS001_A549_96H:MED4:1|CGS001_HA1E_96H:MED4:1.5|CGS001_HEPG2_96H:MED4:1.5|CGS001_HT29_96H:MED4:1|CGS001_MCF7_96H:MED4:2|CGS001_PC3_96H:MED4:2|CGS001_VCAP_120H:MED4:5
CGS001-150280	CGS001-150280	HORMAD2		trt_sh.cgs	120 h|144 h|96 h	1 ÂµL|1.5 ÂµL|2 ÂµL|5 ÂµL	90.1327	85.1653	69.5109	0	0	90.8356	89.4299	87.8972	72.4986	40.5024	35.902	19.2727	0	-82.0292	7	1	9	11	40.5|87.9|72.5|89.4|90.8|19.3|35.9|-82|0	0.86|1.21|1.03|1.14|1.25|0.67|0.83|-1.11|0	A375|A549|HA1E|HCC515|HEPG2|HT29|MCF7|PC3|VCAP	5|4|2|3	5|4|2|3|1|7	CGS001_A375_96H:HORMAD2:1|CGS001_A549_96H:HORMAD2:1|CGS001_HA1E_96H:HORMAD2:1.5|CGS001_HCC515_96H:HORMAD2:2|CGS001_HEPG2_96H:HORMAD2:1.5|CGS001_HT29_96H:HORMAD2:1|CGS001_MCF7_96H:HORMAD2:2|CGS001_MCF7_144H:HORMAD2:2|CGS001_PC3_96H:HORMAD2:2|CGS001_PC3_144H:HORMAD2:2|CGS001_VCAP_120H:HORMAD2:5
BRD-K66032149	BRD-K66032149	VU-0365117-1		trt_cp	24 h|6 h	10 ÂµM	92.8284	85.1468	77.6475	-666	-666	95.9707	89.6861	85.0746	69.8558	67.7791	57.5188	-97.5768	-666	-666	6	1	7	8	67.8|57.5|96|89.7|69.9|85.1|-97.6	1.07|0.84|1.47|1.39|1.07|1.26|-1.4	A375|A549|HEPG2|HT29|MCF7|PC3|VCAP	3|4|6|5	3|4|6|5|1|2	CPC008_A375_24H:BRD-K66032149-001-01-9:10|CPC008_A375_6H:BRD-K66032149-001-01-9:10|CPC008_A549_6H:BRD-K66032149-001-01-9:10|CPC008_HEPG2_6H:BRD-K66032149-001-01-9:10|CPC008_HT29_6H:BRD-K66032149-001-01-9:10|CPC008_MCF7_24H:BRD-K66032149-001-01-9:10|CPC008_PC3_24H:BRD-K66032149-001-01-9:10|CPC008_VCAP_24H:BRD-K66032149-001-01-9:10
CGS001-8667	CGS001-8667	EIF3H		trt_sh.cgs	120 h|96 h	1 ÂµL|1.5 ÂµL|2 ÂµL|5 ÂµL	91.7734	85.1089	79.8753	1	1	95.0325	88.5144	86.3432	70.5455	69.8196	68.997	67.6744	35.5805	0	8	0	9	9	95|69|69.8|88.5|86.3|70.5|67.7|0|35.6	1.38|1|1|1.13|1.18|1.07|1.07|0|0.76	A375|A549|HA1E|HCC515|HEPG2|HT29|MCF7|PC3|VCAP	1|4|5|6	1|4|5|6|3|2	CGS001_A375_96H:EIF3H:1|CGS001_A549_96H:EIF3H:1|CGS001_HA1E_96H:EIF3H:1.5|CGS001_HCC515_96H:EIF3H:2|CGS001_HEPG2_96H:EIF3H:1.5|CGS001_HT29_96H:EIF3H:1|CGS001_MCF7_96H:EIF3H:2|CGS001_PC3_96H:EIF3H:2|CGS001_VCAP_120H:EIF3H:5
CGS001-388677	CGS001-388677	NOTCH2NL		trt_sh.cgs	120 h|96 h	1 ÂµL|1.5 ÂµL|2 ÂµL|5 ÂµL	92.073	85.0866	81.1832	1	1	97.8788	86.2672	78.6672	77.5332	76.4023	70.3504	0	0	-78.2941	6	1	9	9	77.5|76.4|-78.3|0|70.4|97.9|0|78.7|86.3	1.14|1.07|-1.05|0|1.02|1.56|0|1.1|1.18	A375|A549|HA1E|HCC515|HEPG2|HT29|MCF7|PC3|VCAP	6|9|8|1	6|9|8|1|2|5	CGS001_A375_96H:NOTCH2NL:1|CGS001_A549_96H:NOTCH2NL:1|CGS001_HA1E_96H:NOTCH2NL:1.5|CGS001_HCC515_96H:NOTCH2NL:2|CGS001_HEPG2_96H:NOTCH2NL:1.5|CGS001_HT29_96H:NOTCH2NL:1|CGS001_MCF7_96H:NOTCH2NL:2|CGS001_PC3_96H:NOTCH2NL:2|CGS001_VCAP_120H:NOTCH2NL:5
BRD-K68313733	BRD-K68313733	BRD-K68313733		trt_cp	24 h|6 h	10 ÂµM	90.3947	85.0371	82.1887	-666	-666	92.0664	88.7231	81.3722	77.9866	76.8311	76.1529	74.0633	41.0761	31.685	9	0	9	16	76.2|78|92.1|81.4|76.8|41.1|88.7|74.1|31.7	1.17|1.15|1.38|1.19|1.2|0.8|1.33|1.12|0.78	A375|A549|HA1E|HCC515|HT29|MCF7|PC3|VCAP|HEPG2	3|7|4|2	3|7|4|2|5|1	CPC007_A375_6H:BRD-K68313733-001-11-2:10|CPC007_A549_24H:BRD-K68313733-001-11-2:10|CPC007_A549_6H:BRD-K68313733-001-11-2:10|CPC007_HA1E_6H:BRD-K68313733-001-11-2:10|CPC007_HCC515_6H:BRD-K68313733-001-11-2:10|CPC007_HT29_24H:BRD-K68313733-001-11-2:10|CPC007_MCF7_6H:BRD-K68313733-001-11-2:10|CPC007_PC3_6H:BRD-K68313733-001-11-2:10|CPC007_VCAP_6H:BRD-K68313733-001-11-2:10|CPC014_A375_6H:BRD-K6831373…
BRD-A89434049	BRD-A89434049	sarmentogenin		trt_cp	24 h|6 h	10 ÂµM	89.5605	85.0129	-666	-666	-666	92.4164	86.7046	80.6888	80.2417	-666	-666	-666	-666	-666	4	0	4	7	80.7|86.7|80.2|92.4	1.16|1.28|1.2|1.38	HA1E|HCC515|PC3|VCAP	4|2|1|3	-666	CPC001_HA1E_24H:BRD-A89434049-001-02-1:10|CPC001_HA1E_6H:BRD-A89434049-001-02-1:10|CPC001_HCC515_24H:BRD-A89434049-001-02-1:10|CPC001_PC3_24H:BRD-A89434049-001-02-1:10|CPC001_PC3_6H:BRD-A89434049-001-02-1:10|CPC001_VCAP_24H:BRD-A89434049-001-02-1:10|CPC001_VCAP_6H:BRD-A89434049-001-02-1:10
BRD-U86222656	BRD-U86222656	BRD-U86222656		trt_cp	24 h|6 h	10 ÂµM	90.4934	84.9822	81.1542	-666	-666	95.2618	85.725	82.4108	76.5313	76.1109	70.8855	62.682	61.0482	50.5494	9	0	9	11	62.7|70.9|82.4|76.1|50.5|61|95.3|76.5|85.7	1.01|1|1.18|1.12|0.95|0.98|1.48|1.15|1.34	A375|A549|HA1E|HCC515|HEPG2|MCF7|PC3|VCAP|HT29	7|9|3|8	7|9|3|8|4|2	CPC010_A375_6H:BRD-U86222656-000-01-7:10|CPC010_A549_24H:BRD-U86222656-000-01-7:10|CPC010_A549_6H:BRD-U86222656-000-01-7:10|CPC010_HA1E_6H:BRD-U86222656-000-01-7:10|CPC010_HCC515_6H:BRD-U86222656-000-01-7:10|CPC010_HEPG2_6H:BRD-U86222656-000-01-7:10|CPC010_MCF7_24H:BRD-U86222656-000-01-7:10|CPC010_PC3_6H:BRD-U86222656-000-01-7:10|CPC010_VCAP_6H:BRD-U86222656-000-01-7:10|CPC010_HT29_6H:BRD-U862226…
CGS001-2944	CGS001-2944	GSTM1		trt_sh.cgs	144 h|96 h	1 ÂµL|1.5 ÂµL|2 ÂµL	91.6623	84.9534	76.9427	1	1	98.5785	84.7461	81.192	75.297	72.7036	49.1391	0	-666	-666	6	0	7	9	49.1|75.3|98.6|81.2|0|84.7|72.7	0.92|1.06|1.49|1.12|0|1.25|1.05	A375|A549|HA1E|HEPG2|HT29|MCF7|PC3	3|6|4|2	3|6|4|2|7|1	CGS001_A375_96H:GSTM1:1|CGS001_A549_96H:GSTM1:1|CGS001_HA1E_96H:GSTM1:1.5|CGS001_HEPG2_96H:GSTM1:1.5|CGS001_HT29_96H:GSTM1:1|CGS001_MCF7_96H:GSTM1:2|CGS001_MCF7_144H:GSTM1:2|CGS001_PC3_96H:GSTM1:2|CGS001_PC3_144H:GSTM1:2
BRD-K64881305	BRD-K64881305	ispinesib		trt_cp	24 h|6 h	10 ÂµM	91.3258	84.9291	67.2898	-666	-666	94.9636	87.688	82.5092	74.5558	64.0221	0	0	-80.8688	-83.4418	5	2	9	13	95|-80.9|64|0|82.5|0|87.7|74.6|-83.4	1.52|-1.05|0.94|0|1.25|0|1.37|1.13|-1.05	A375|A549|HA1E|HCC515|HEPG2|HT29|MCF7|PC3|VCAP	1|7|5|8	1|7|5|8|3|4	CPC013_A375_6H:BRD-K64881305-001-01-1:10|CPC013_A549_24H:BRD-K64881305-001-01-1:10|CPC013_A549_6H:BRD-K64881305-001-01-1:10|CPC013_HA1E_6H:BRD-K64881305-001-01-1:10|CPC013_HCC515_6H:BRD-K64881305-001-01-1:10|CPC013_HEPG2_6H:BRD-K64881305-001-01-1:10|CPC013_HT29_6H:BRD-K64881305-001-01-1:10|CPC013_MCF7_24H:BRD-K64881305-001-01-1:10|CPC013_MCF7_6H:BRD-K64881305-001-01-1:10|CPC013_PC3_24H:BRD-K64881…
CGS001-23786	CGS001-23786	BCL2L13		trt_sh.cgs	120 h|144 h|96 h	1 ÂµL|1.5 ÂµL|2 ÂµL|5 ÂµL	89.4044	84.9079	75.3138	1	1	92.9958	85.8131	84.8551	75.9675	60.3726	51.8788	50.3178	47.5292	-666	8	0	8	10	60.4|50.3|84.9|47.5|51.9|85.8|93|76	1.01|0.83|1.14|0.83|0.91|1.27|1.3|1.06	A375|A549|HA1E|HEPG2|HT29|MCF7|PC3|VCAP	7|6|3|8	7|6|3|8|1|5	CGS001_A375_96H:BCL2L13:1|CGS001_A549_96H:BCL2L13:1|CGS001_HA1E_96H:BCL2L13:1.5|CGS001_HEPG2_96H:BCL2L13:1.5|CGS001_HT29_96H:BCL2L13:1|CGS001_MCF7_96H:BCL2L13:2|CGS001_MCF7_144H:BCL2L13:2|CGS001_PC3_96H:BCL2L13:2|CGS001_PC3_144H:BCL2L13:2|CGS001_VCAP_120H:BCL2L13:5
CGS001-4601	CGS001-4601	MXI1		trt_sh.cgs	120 h|144 h|96 h	1 ÂµL|1.5 ÂµL|2 ÂµL|5 ÂµL	92.7839	84.887	75.4457	1	1	93.0368	92.5311	82.7775	71.2027	60.6564	52.4697	0	0	-66.4242	6	1	9	11	52.5|93|82.8|71.2|0|-66.4|92.5|60.7|0	0.95|1.31|1.12|0.93|0|-0.98|1.37|0.95|0	A375|A549|HA1E|HCC515|HEPG2|HT29|MCF7|PC3|VCAP	2|7|3|4	2|7|3|4|8|1	CGS001_A375_96H:MXI1:1|CGS001_A549_96H:MXI1:1|CGS001_HA1E_96H:MXI1:1.5|CGS001_HCC515_96H:MXI1:2|CGS001_HEPG2_96H:MXI1:1.5|CGS001_HT29_96H:MXI1:1|CGS001_MCF7_96H:MXI1:2|CGS001_MCF7_144H:MXI1:2|CGS001_PC3_96H:MXI1:2|CGS001_PC3_144H:MXI1:2|CGS001_VCAP_120H:MXI1:5
CGS001-5716	CGS001-5716	PSMD10		trt_sh.cgs	120 h|144 h|96 h	1 ÂµL|1.5 ÂµL|2 ÂµL|5 ÂµL	94.7794	84.8741	65.7726	1	1	94.9169	94.6419	86.8472	63.0903	55.1394	0	0	0	0	5	0	9	11	0|86.8|94.6|55.1|0|0|63.1|94.9|0	0|1.19|1.3|0.79|0|0|1.03|1.36|0	A375|A549|HA1E|HCC515|HEPG2|HT29|MCF7|PC3|VCAP	8|3|2|7	8|3|2|7|4|1	CGS001_A375_96H:PSMD10:1|CGS001_A549_96H:PSMD10:1|CGS001_HA1E_96H:PSMD10:1.5|CGS001_HCC515_96H:PSMD10:2|CGS001_HEPG2_96H:PSMD10:1.5|CGS001_HT29_96H:PSMD10:1|CGS001_MCF7_96H:PSMD10:2|CGS001_MCF7_144H:PSMD10:2|CGS001_PC3_96H:PSMD10:2|CGS001_PC3_144H:PSMD10:2|CGS001_VCAP_120H:PSMD10:5
BRD-A69592287	BRD-A69592287	oxetane		trt_cp	24 h|6 h	1 ÂµM|10 ÂµM|100 nM|3 ÂµM|500 nM	87.3544	84.8541	77.241	-666	-666	90.728	83.9808	82.3738	82.3339	67.0814	56.9478	36.3229	18.0648	-666	8	0	8	29	82.4|90.7|82.3|84|56.9|18.1|67.1|36.3	1.22|1.37|1.18|1.23|0.95|0.58|0.99|0.6	PC3|HEPG2|HA1E|A549|A375|MCF7|HCC515|HT29	2|4|1|3	2|4|1|3|7|5	PCLB001_PC3_24H:BRD-A69592287-001-01-3:10|PCLB001_HEPG2_6H:BRD-A69592287-001-01-3:10|PCLB001_HA1E_24H:BRD-A69592287-001-01-3:10|PCLB001_HA1E_24H:BRD-A69592287-001-01-3:1.11|PCLB001_HA1E_24H:BRD-A69592287-001-01-3:3.33|PCLB001_A549_24H:BRD-A69592287-001-01-3:10|PCLB001_A375_6H:BRD-A69592287-001-01-3:10|PCLB001_MCF7_24H:BRD-A69592287-001-01-3:0.63|PCLB001_A375_24H:BRD-A69592287-001-01-3:10|PCLB001_…
CGS001-6185	CGS001-6185	RPN2		trt_sh.cgs	144 h|96 h	1 ÂµL|1.5 ÂµL|2 ÂµL	92.9714	84.8333	62.6402	1	1	94.428	91.5149	80.7682	72.6221	36.5079	0	0	-666	-666	5	0	7	8	72.6|80.8|0|0|36.5|94.4|91.5	1.1|1.12|0|0|0.73|1.41|1.27	A375|A549|HA1E|HCC515|HEPG2|MCF7|PC3	6|7|2|1	6|7|2|1|5|3	CGS001_A375_96H:RPN2:1|CGS001_A549_96H:RPN2:1|CGS001_HA1E_96H:RPN2:1.5|CGS001_HCC515_96H:RPN2:2|CGS001_HEPG2_96H:RPN2:1.5|CGS001_MCF7_144H:RPN2:2|CGS001_PC3_96H:RPN2:2|CGS001_PC3_144H:RPN2:2
CGS001-6617	CGS001-6617	SNAPC1		trt_sh.cgs	120 h|96 h	1 ÂµL|1.5 ÂµL|2 ÂµL|5 ÂµL	96.8839	84.8271	78.1298	1	1	97.0082	96.7595	76.8793	68.6612	65.3495	64.1212	55.9925	48.1684	-666	8	0	8	8	97|65.3|48.2|76.9|64.1|96.8|68.7|56	1.44|0.96|0.87|1.07|1.01|1.47|1.01|0.9	A375|A549|HA1E|HEPG2|HT29|MCF7|PC3|VCAP	1|6|4|7	1|6|4|7|2|5	CGS001_A375_96H:SNAPC1:1|CGS001_A549_96H:SNAPC1:1|CGS001_HA1E_96H:SNAPC1:1.5|CGS001_HEPG2_96H:SNAPC1:1.5|CGS001_HT29_96H:SNAPC1:1|CGS001_MCF7_96H:SNAPC1:2|CGS001_PC3_96H:SNAPC1:2|CGS001_VCAP_120H:SNAPC1:5
CGS001-10841	CGS001-10841	FTCD		trt_sh.cgs	120 h|96 h	1 ÂµL|1.5 ÂµL|2 ÂµL|5 ÂµL	89.7772	84.8271	56.5514	0	0	92.4549	87.0995	80.5331	79.2208	0	0	0	-64.1074	-666	4	1	8	8	79.2|92.5|87.1|80.5|0|0|0|-64.1	1.11|1.26|1.11|1.11|0|0|0|-0.93	A549|HA1E|HCC515|HEPG2|HT29|MCF7|PC3|VCAP	2|3|4|1	2|3|4|1|5|6	CGS001_A549_96H:FTCD:1|CGS001_HA1E_96H:FTCD:1.5|CGS001_HCC515_96H:FTCD:2|CGS001_HEPG2_96H:FTCD:1.5|CGS001_HT29_96H:FTCD:1|CGS001_MCF7_96H:FTCD:2|CGS001_PC3_96H:FTCD:2|CGS001_VCAP_120H:FTCD:5
CGS001-9988	CGS001-9988	DMTF1		trt_sh.cgs	120 h|144 h|96 h	1 ÂµL|1.5 ÂµL|2 ÂµL|5 ÂµL	93.677	84.8205	70.7749	1	1	96.7195	90.6344	77.2986	74.6295	59.7679	25.5998	0	0	-87.2035	6	1	9	11	25.6|59.8|96.7|0|77.3|0|74.6|90.6|-87.2	0.76|0.92|1.38|0|1.08|0|1.13|1.26|-1.12	A375|A549|HA1E|HCC515|HEPG2|HT29|MCF7|PC3|VCAP	3|8|5|7	3|8|5|7|2|1	CGS001_A375_96H:DMTF1:1|CGS001_A549_96H:DMTF1:1|CGS001_HA1E_96H:DMTF1:1.5|CGS001_HCC515_96H:DMTF1:2|CGS001_HEPG2_96H:DMTF1:1.5|CGS001_HT29_96H:DMTF1:1|CGS001_MCF7_96H:DMTF1:2|CGS001_MCF7_144H:DMTF1:2|CGS001_PC3_96H:DMTF1:2|CGS001_PC3_144H:DMTF1:2|CGS001_VCAP_120H:DMTF1:5
BRD-K03736784	BRD-K03736784	MD-II-038		trt_cp	24 h|6 h	10 ÂµM	94.0491	84.7831	75.6274	-666	-666	96.7691	91.3291	79.4387	71.5957	60.0728	54.559	53.69	41.3438	-666	8	0	8	12	60.1|71.6|53.7|41.3|54.6|79.4|91.3|96.8	0.98|1.01|0.84|0.72|0.86|1.21|1.38|1.51	A375|A549|HA1E|HCC515|HT29|MCF7|PC3|VCAP	8|7|6|2	8|7|6|2|1|5	CPC012_A375_6H:BRD-K03736784-001-01-1:10|CPC012_A549_24H:BRD-K03736784-001-01-1:10|CPC012_A549_6H:BRD-K03736784-001-01-1:10|CPC012_HA1E_6H:BRD-K03736784-001-01-1:10|CPC012_HCC515_6H:BRD-K03736784-001-01-1:10|CPC012_HT29_6H:BRD-K03736784-001-01-1:10|CPC012_MCF7_24H:BRD-K03736784-001-01-1:10|CPC012_MCF7_6H:BRD-K03736784-001-01-1:10|CPC012_PC3_6H:BRD-K03736784-001-01-1:10|CPC012_VCAP_6H:BRD-K0373678…
BRD-A36630025	BRD-A36630025	SN-38		trt_cp	24 h|6 h	1 nM|1 ÂµM|10 nM|10 ÂµM|100 nM|3 ÂµM|500 nM	87.157	84.7572	79.4048	-666	-666	89.9754	84.3387	82.3726	82.3422	76.6797	60.7202	55.5755	0	-88.1913	7	1	9	39	82.3|82.4|90|76.7|0|-88.2|84.3|60.7|55.6	1.26|1.17|1.32|1.13|0|-1.18|1.31|1.01|0.91	A375|A549|HA1E|HCC515|HEPG2|HT29|MCF7|PC3|VCAP	3|7|2|1	3|7|2|1|4|8	CPC006_A375_24H:BRD-A36630025-001-02-6:0.35|CPC006_A375_6H:BRD-A36630025-001-02-6:0.35|CPC006_A549_24H:BRD-A36630025-001-02-6:0.35|CPC006_A549_6H:BRD-A36630025-001-02-6:0.35|CPC006_HA1E_24H:BRD-A36630025-001-02-6:0.35|CPC006_HA1E_6H:BRD-A36630025-001-02-6:0.35|CPC006_HCC515_24H:BRD-A36630025-001-02-6:0.35|CPC006_HCC515_6H:BRD-A36630025-001-02-6:0.35|CPC006_HEPG2_6H:BRD-A36630025-001-02-6:0.35|CPC…
BRD-K18518344	BRD-K18518344	digitoxigenin		trt_cp	24 h|6 h	10 ÂµM	88.9209	84.7402	76.4436	-666	-666	91.4442	86.3976	83.751	77.3678	62.2887	57.412	55.5556	42.7866	-666	8	0	8	14	91.4|83.8|77.4|57.4|86.4|62.3|55.6|42.8	1.42|1.19|1.11|0.87|1.35|0.99|0.97|0.81	A375|A549|HA1E|HCC515|HT29|MCF7|PC3|VCAP	1|5|2|3	1|5|2|3|6|4	CPC005_A375_24H:BRD-K18518344-001-03-5:10|CPC005_A375_6H:BRD-K18518344-001-03-5:10|CPC005_A549_24H:BRD-K18518344-001-03-5:10|CPC005_A549_6H:BRD-K18518344-001-03-5:10|CPC005_HA1E_24H:BRD-K18518344-001-03-5:10|CPC005_HA1E_6H:BRD-K18518344-001-03-5:10|CPC005_HCC515_6H:BRD-K18518344-001-03-5:10|CPC005_HT29_24H:BRD-K18518344-001-03-5:10|CPC005_HT29_6H:BRD-K18518344-001-03-5:10|CPC005_MCF7_24H:BRD-K185…
BRD-A63583287	BRD-A63583287	SA-1447005		trt_cp	24 h|6 h	1 ÂµM|10 ÂµM|500 nM	90.0423	84.723	80.844	-666	-666	96.3042	83.7804	81.7815	77.0259	75.7688	70.4036	62.5607	62.46	-666	8	0	8	15	62.6|77|75.8|62.5|70.4|83.8|96.3|81.8	1.01|1.09|1.08|0.93|1.09|1.29|1.53|1.21	A375|A549|HA1E|HCC515|HT29|MCF7|PC3|VCAP	7|6|8|2	7|6|8|2|3|5	CPC012_A375_6H:BRD-A63583287-001-01-8:10|CPC012_A549_24H:BRD-A63583287-001-01-8:10|CPC012_A549_6H:BRD-A63583287-001-01-8:10|CPC012_HA1E_6H:BRD-A63583287-001-01-8:10|CPC012_HCC515_6H:BRD-A63583287-001-01-8:10|CPC012_HT29_6H:BRD-A63583287-001-01-8:10|CPC012_MCF7_24H:BRD-A63583287-001-01-8:10|CPC012_PC3_24H:BRD-A63583287-001-01-8:10|CPC012_PC3_6H:BRD-A63583287-001-01-8:10|CPC012_VCAP_24H:BRD-A635832…
CGS001-4723	CGS001-4723	NDUFV1		trt_sh.cgs	96 h	1 ÂµL|1.5 ÂµL|2 ÂµL	88.7587	84.6761	74.8044	1	1	90.163	87.3543	84.1505	77.0366	56.6469	53.4748	-30.303	-666	-666	6	1	7	7	56.6|90.2|77|53.5|-30.3|87.4|84.2	0.98|1.25|1.06|0.78|-0.69|1.29|1.17	A375|A549|HA1E|HCC515|HT29|MCF7|PC3	2|6|7|3	2|6|7|3|1|4	CGS001_A375_96H:NDUFV1:1|CGS001_A549_96H:NDUFV1:1|CGS001_HA1E_96H:NDUFV1:1.5|CGS001_HCC515_96H:NDUFV1:2|CGS001_HT29_96H:NDUFV1:1|CGS001_MCF7_96H:NDUFV1:2|CGS001_PC3_96H:NDUFV1:2
CGS001-6364	CGS001-6364	CCL20		trt_sh.cgs	120 h|96 h	1 ÂµL|1.5 ÂµL|2 ÂµL|5 ÂµL	97.1516	84.6735	75.2905	1	0	99.3333	94.9699	76.6234	67.7674	60.5493	52.4995	42.5577	28.0368	0	8	0	9	9	67.8|76.6|95|60.5|42.6|99.3|52.5|28|0	1.06|1.07|1.31|0.84|0.79|1.71|0.96|0.68|0	A375|A549|HA1E|HCC515|HEPG2|HT29|MCF7|PC3|VCAP	6|3|2|1	6|3|2|1|4|7	CGS001_A375_96H:CCL20:1|CGS001_A549_96H:CCL20:1|CGS001_HA1E_96H:CCL20:1.5|CGS001_HCC515_96H:CCL20:2|CGS001_HEPG2_96H:CCL20:1.5|CGS001_HT29_96H:CCL20:1|CGS001_MCF7_96H:CCL20:2|CGS001_PC3_96H:CCL20:2|CGS001_VCAP_120H:CCL20:5
BRD-A59431241	BRD-A59431241	COL-3		trt_cp	24 h|6 h	1 ÂµM|10 ÂµM|100 nM|3 ÂµM|500 nM	87.418	84.6725	81.5525	-666	-666	88.4157	86.4202	85.8505	78.0036	77.6719	72.9532	52.829	47.7849	-666	8	0	8	50	47.8|52.8|73|85.9|78|86.4|88.4|77.7	0.91|0.84|1.03|1.38|1.2|1.3|1.33|1.23	PC3|HA1E|A549|MCF7|A375|HCC515|HEPG2|HT29	7|6|4|5	7|6|4|5|8|3	PCLB001_PC3_6H:BRD-A59431241-001-02-9:0.16|PCLB001_PC3_6H:BRD-A59431241-001-02-9:2.5|PCLB001_PC3_6H:BRD-A59431241-001-02-9:10|PCLB001_HA1E_6H:BRD-A59431241-001-02-9:2.5|PCLB001_HA1E_24H:BRD-A59431241-001-02-9:0.63|PCLB001_HA1E_24H:BRD-A59431241-001-02-9:2.5|PCLB001_HA1E_24H:BRD-A59431241-001-02-9:10|PCLB001_A549_6H:BRD-A59431241-001-01-1:1.11|PCLB001_MCF7_24H:BRD-A59431241-001-02-9:10|PCLB001_MCF…
CGS001-51070	CGS001-51070	NOSIP		trt_sh.cgs	120 h|144 h|96 h	1 ÂµL|1.5 ÂµL|2 ÂµL|5 ÂµL	90.2564	84.6332	68.2661	1	1	94.4232	86.0897	82.5572	75.4628	38.6667	32.397	0	0	-37.9628	6	1	9	10	82.6|75.5|94.4|0|0|38.7|86.1|-38|32.4	1.19|1.06|1.3|0|0|0.83|1.27|-0.79|0.72	A375|A549|HA1E|HCC515|HEPG2|HT29|MCF7|PC3|VCAP	3|7|1|2	3|7|1|2|6|9	CGS001_A375_96H:NOSIP:1|CGS001_A549_96H:NOSIP:1|CGS001_HA1E_96H:NOSIP:1.5|CGS001_HCC515_96H:NOSIP:2|CGS001_HEPG2_96H:NOSIP:1.5|CGS001_HT29_96H:NOSIP:1|CGS001_MCF7_96H:NOSIP:2|CGS001_MCF7_144H:NOSIP:2|CGS001_PC3_144H:NOSIP:2|CGS001_VCAP_120H:NOSIP:5
CGS001-39	CGS001-39	ACAT2		trt_sh.cgs	120 h|144 h|96 h	1 ÂµL|1.5 ÂµL|2 ÂµL|5 ÂµL	86.6373	84.6272	77.3474	1	1	87.0322	86.2424	85.0811	80.1531	68.0575	57.5183	54.7276	46.5708	-666	8	0	8	10	54.7|68.1|80.2|46.6|86.2|57.5|87|85.1	0.97|0.99|1.09|0.83|1.24|0.99|1.2|1.17	A375|A549|HA1E|HEPG2|HT29|MCF7|PC3|VCAP	7|5|8|3	7|5|8|3|2|6	CGS001_A375_96H:ACAT2:1|CGS001_A549_96H:ACAT2:1|CGS001_HA1E_96H:ACAT2:1.5|CGS001_HEPG2_96H:ACAT2:1.5|CGS001_HT29_96H:ACAT2:1|CGS001_MCF7_96H:ACAT2:2|CGS001_MCF7_144H:ACAT2:2|CGS001_PC3_96H:ACAT2:2|CGS001_PC3_144H:ACAT2:2|CGS001_VCAP_120H:ACAT2:5
CGS001-965	CGS001-965	CD58		trt_sh.cgs	120 h|144 h|96 h	1 ÂµL|1.5 ÂµL|2 ÂµL|5 ÂµL	90.375	84.5999	78.8675	1	1	92.6102	88.1398	81.7104	75.9394	72.0276	62.7777	0	0	0	6	0	9	11	81.7|0|0|0|72|75.9|92.6|62.8|88.1	1.18|0|0|0|1.03|1.11|1.37|0.97|1.2	A375|A549|HA1E|HCC515|HEPG2|HT29|MCF7|PC3|VCAP	7|9|1|6	7|9|1|6|5|8	CGS001_A375_96H:CD58:1|CGS001_A549_96H:CD58:1|CGS001_HA1E_96H:CD58:1.5|CGS001_HCC515_96H:CD58:2|CGS001_HEPG2_96H:CD58:1.5|CGS001_HT29_96H:CD58:1|CGS001_MCF7_96H:CD58:2|CGS001_MCF7_144H:CD58:2|CGS001_PC3_96H:CD58:2|CGS001_PC3_144H:CD58:2|CGS001_VCAP_120H:CD58:5
BRD-A24021119	BRD-A24021119	BRD-A24021119		trt_cp	24 h|6 h	10 ÂµM	89.7338	84.5698	81.7389	-666	-666	97.3301	82.1375	80.7494	78.0621	76.5068	75.6475	56.5824	46.0363	-666	8	0	8	14	97.3|75.6|76.5|46|82.1|56.6|78.1|80.7	1.59|1.07|1.09|0.76|1.29|0.94|1.17|1.2	A375|A549|HA1E|HCC515|HT29|MCF7|PC3|VCAP	1|5|8|7	1|5|8|7|3|2	CPC007_A375_24H:BRD-A24021119-001-06-0:10|CPC007_A375_6H:BRD-A24021119-001-06-0:10|CPC007_A549_24H:BRD-A24021119-001-06-0:10|CPC007_A549_6H:BRD-A24021119-001-06-0:10|CPC007_HA1E_24H:BRD-A24021119-001-06-0:10|CPC007_HA1E_6H:BRD-A24021119-001-06-0:10|CPC007_HCC515_6H:BRD-A24021119-001-06-0:10|CPC007_HT29_24H:BRD-A24021119-001-06-0:10|CPC007_MCF7_24H:BRD-A24021119-001-06-0:10|CPC007_PC3_24H:BRD-A240…
CGS001-64746	CGS001-64746	ACBD3		trt_sh.cgs	120 h|144 h|96 h	1 ÂµL|1.5 ÂµL|2 ÂµL|5 ÂµL	96.0929	84.5667	77.7503	1	1	97.6789	94.5069	75.8788	70.2023	64.4187	63.816	53.8826	-50.6242	-666	7	1	8	10	63.8|97.7|70.2|94.5|75.9|53.9|64.4|-50.6	1.04|1.47|1|1.25|1.11|0.97|0.98|-0.81	A375|A549|HA1E|HCC515|HT29|MCF7|PC3|VCAP	2|4|5|3	2|4|5|3|7|1	CGS001_A375_96H:ACBD3:1|CGS001_A549_96H:ACBD3:1|CGS001_HA1E_96H:ACBD3:1.5|CGS001_HCC515_96H:ACBD3:2|CGS001_HT29_96H:ACBD3:1|CGS001_MCF7_96H:ACBD3:2|CGS001_MCF7_144H:ACBD3:2|CGS001_PC3_96H:ACBD3:2|CGS001_PC3_144H:ACBD3:2|CGS001_VCAP_120H:ACBD3:5
BRD-K77480336	BRD-K77480336	BRD-K77480336		trt_cp	24 h|6 h	10 ÂµM	94.3537	84.5644	70.9136	-666	-666	98.7864	89.9209	85.6307	63.9194	43.8048	43.4194	-41.1809	-75.0056	-666	6	2	8	11	98.8|85.6|43.4|63.9|89.9|43.8|-75|-41.2	1.65|1.24|0.77|1.07|1.42|0.88|-0.96|-0.72	A375|A549|HA1E|HEPG2|MCF7|PC3|VCAP|HT29	1|5|2|4	1|5|2|4|6|3	CPC019_A375_6H:BRD-K77480336-001-02-8:10|CPC019_A549_24H:BRD-K77480336-001-02-8:10|CPC019_HA1E_6H:BRD-K77480336-001-02-8:10|CPC019_HEPG2_6H:BRD-K77480336-001-02-8:10|CPC019_MCF7_6H:BRD-K77480336-001-02-8:10|CPC019_PC3_24H:BRD-K77480336-001-02-8:10|CPC019_PC3_6H:BRD-K77480336-001-02-8:10|CPC019_VCAP_6H:BRD-K77480336-001-02-8:10|CPC019_HT29_6H:BRD-K77480336-001-02-8:10|CPC019_MCF7_24H:BRD-K77480336…
CGS001-1719	CGS001-1719	DHFR		trt_sh.cgs	120 h|144 h|96 h	1 ÂµL|1.5 ÂµL|2 ÂµL|5 ÂµL	90.8322	84.5537	72.7175	1	1	92.0971	89.5673	85.1453	71.4051	64.4101	33.6802	0	-45.0909	-666	6	1	8	10	92.1|64.4|71.4|85.1|-45.1|89.6|33.7|0	1.31|0.95|1.02|1.17|-0.84|1.31|0.75|0	A375|A549|HA1E|HEPG2|HT29|MCF7|PC3|VCAP	1|6|4|3	1|6|4|3|2|7	CGS001_A375_96H:DHFR:1|CGS001_A549_96H:DHFR:1|CGS001_HA1E_96H:DHFR:1.5|CGS001_HEPG2_96H:DHFR:1.5|CGS001_HT29_96H:DHFR:1|CGS001_MCF7_96H:DHFR:2|CGS001_MCF7_144H:DHFR:2|CGS001_PC3_96H:DHFR:2|CGS001_PC3_144H:DHFR:2|CGS001_VCAP_120H:DHFR:5
CGS001-54957	CGS001-54957	TXNL4B		trt_sh.cgs	120 h|144 h|96 h	1 ÂµL|1.5 ÂµL|2 ÂµL|5 ÂµL	95.8751	84.5534	66.772	1	1	98.8793	92.871	83.0088	63.4545	62.4185	0	0	0	0	5	0	9	11	83|92.9|0|0|0|63.5|62.4|98.9|0	1.2|1.31|0|0|0|1|1.03|1.53|0	A375|A549|HA1E|HCC515|HEPG2|HT29|MCF7|PC3|VCAP	8|2|1|6	8|2|1|6|7|3	CGS001_A375_96H:TXNL4B:1|CGS001_A549_96H:TXNL4B:1|CGS001_HA1E_96H:TXNL4B:1.5|CGS001_HCC515_96H:TXNL4B:2|CGS001_HEPG2_96H:TXNL4B:1.5|CGS001_HT29_96H:TXNL4B:1|CGS001_MCF7_96H:TXNL4B:2|CGS001_MCF7_144H:TXNL4B:2|CGS001_PC3_96H:TXNL4B:2|CGS001_PC3_144H:TXNL4B:2|CGS001_VCAP_120H:TXNL4B:5
BRD-K50204028	BRD-K50204028	BRD-K50204028		trt_cp	24 h|6 h	10 ÂµM|30 ÂµM	93.495	84.5443	76.8285	-666	-666	95.0673	91.9228	82.3228	68.8645	65.6594	57.1341	50.4854	-666	-666	7	0	7	11	50.5|57.1|65.7|68.9|95.1|82.3|91.9	0.88|0.87|0.97|1.11|1.52|1.27|1.38	A375|HA1E|HCC515|HEPG2|HT29|MCF7|VCAP	5|7|6|4	5|7|6|4|3|2	CPC019_A375_6H:BRD-K50204028-001-01-8:10|CPC019_HA1E_6H:BRD-K50204028-001-01-8:10|CPC019_HCC515_6H:BRD-K50204028-001-01-8:10|CPC019_HEPG2_6H:BRD-K50204028-001-01-8:10|CPC019_HT29_6H:BRD-K50204028-001-01-8:10|CPC019_MCF7_24H:BRD-K50204028-001-01-8:10|CPC019_MCF7_6H:BRD-K50204028-001-01-8:10|ERG003_VCAP_24H:BRD-K50204028-001-01-8:30|ERG003_VCAP_6H:BRD-K50204028-001-01-8:10|ERG004_VCAP_24H:BRD-K5020…
BRD-K06426971	BRD-K06426971	ryuvidine		trt_cp	24 h|6 h	10 ÂµM|3 ÂµM	89.075	84.5357	78.4689	-666	-666	89.3124	88.8375	84.1626	75.8303	71.6655	61.0052	50.7101	38.4711	-66.3004	8	1	9	14	75.8|88.8|71.7|61|84.2|50.7|-66.3|38.5|89.3	1.09|1.33|1.1|0.96|1.29|0.77|-0.95|0.77|1.39	HA1E|HCC515|PC3|VCAP|A375|A549|HEPG2|MCF7|HT29	9|2|5|1	9|2|5|1|3|4	CPC001_HA1E_6H:BRD-K06426971-001-01-9:10|CPC001_HCC515_6H:BRD-K06426971-001-01-9:10|CPC001_PC3_24H:BRD-K06426971-001-01-9:10|CPC001_PC3_6H:BRD-K06426971-001-01-9:10|CPC001_VCAP_24H:BRD-K06426971-001-01-9:10|CPC001_VCAP_6H:BRD-K06426971-001-01-9:10|CPC017_A375_6H:BRD-K06426971-001-01-9:10|CPC017_A549_6H:BRD-K06426971-001-01-9:10|CPC017_HEPG2_6H:BRD-K06426971-001-01-9:10|CPC017_MCF7_6H:BRD-K0642697…
CGS001-10856	CGS001-10856	RUVBL2		trt_sh.cgs	120 h|96 h	1 ÂµL|1.5 ÂµL|2 ÂµL|5 ÂµL	94.6907	84.4843	78.2501	1	1	97.5863	91.7951	75.5384	73.0172	71.5758	59.9875	56.5883	49.323	0	8	0	9	9	73|49.3|56.6|97.6|0|71.6|75.5|91.8|60	1.11|0.82|0.91|1.36|0|1.07|1.14|1.28|0.93	A375|A549|HA1E|HCC515|HEPG2|HT29|MCF7|PC3|VCAP	4|8|7|1	4|8|7|1|6|9	CGS001_A375_96H:RUVBL2:1|CGS001_A549_96H:RUVBL2:1|CGS001_HA1E_96H:RUVBL2:1.5|CGS001_HCC515_96H:RUVBL2:2|CGS001_HEPG2_96H:RUVBL2:1.5|CGS001_HT29_96H:RUVBL2:1|CGS001_MCF7_96H:RUVBL2:2|CGS001_PC3_96H:RUVBL2:2|CGS001_VCAP_120H:RUVBL2:5
BRD-K30351863	BRD-K30351863	BRD-K30351863		trt_cp	24 h|6 h	10 ÂµM	93.1575	84.4839	56.3226	-666	-666	93.3859	92.9291	84.788	66.8325	0	0	0	-87.2945	-666	4	1	8	12	93.4|0|0|-87.3|92.9|66.8|84.8|0	1.48|0|0|-1.16|1.49|1.06|1.25|0	A375|HCC515|HEPG2|HT29|MCF7|PC3|VCAP|A549	1|5|7|6	1|5|7|6|2|3	CPC008_A375_24H:BRD-K30351863-019-01-2:10|CPC008_HCC515_6H:BRD-K30351863-019-01-2:10|CPC008_HEPG2_6H:BRD-K30351863-019-01-2:10|CPC008_HT29_6H:BRD-K30351863-019-01-2:10|CPC008_MCF7_24H:BRD-K30351863-019-01-2:10|CPC008_MCF7_6H:BRD-K30351863-019-01-2:10|CPC008_PC3_24H:BRD-K30351863-019-01-2:10|CPC008_PC3_6H:BRD-K30351863-019-01-2:10|CPC008_VCAP_24H:BRD-K30351863-019-01-2:10|CPC008_VCAP_6H:BRD-K30351…
CGS001-23549	CGS001-23549	DNPEP		trt_sh.cgs	120 h|96 h	1 ÂµL|1.5 ÂµL|2 ÂµL|5 ÂµL	91.9533	84.4723	74.1234	1	1	96.6648	87.2417	82.9097	71.0729	55.5179	51.3333	0	-39.1545	-666	6	1	8	8	55.5|-39.2|96.7|87.2|51.3|71.1|82.9|0	0.97|-0.73|1.38|1.19|0.9|1.1|1.15|0	A375|A549|HA1E|HEPG2|HT29|MCF7|PC3|VCAP	3|4|7|6	3|4|7|6|1|5	CGS001_A375_96H:DNPEP:1|CGS001_A549_96H:DNPEP:1|CGS001_HA1E_96H:DNPEP:1.5|CGS001_HEPG2_96H:DNPEP:1.5|CGS001_HT29_96H:DNPEP:1|CGS001_MCF7_96H:DNPEP:2|CGS001_PC3_96H:DNPEP:2|CGS001_VCAP_120H:DNPEP:5
[truncated: 6,873 more rows]
